# Supplementary material for: Accounting for the aircraft emissions of China’s domestic routes during 2014–2019
Source: Sci Data. 2022 Jul 6;9:383. doi: 10.1038/s41597-022-01494-0 (PMC9258460; doi:10.1038/s41597-022-01494-0)
Supplement: Supplementary file 1 — Supplementary Table S1 [file 41597_2022_1494_MOESM1_ESM.xlsx]

## Sheet: S1-2014 emissions(tons)
No.	Chinese cities/airports	Chinese cities/airports	Air China												China Eastern Airlines												China Southern Airlines												Juneyao Airlines
			CCD						LTO						CCD						LTO						CCD						LTO						CCD						LTO
			CO2	CO	HC	NOx	PM2.5	SO2	CO2	CO	HC	NOx	PM2.5	SO2	CO2	CO	HC	NOx	PM2.5	SO2	CO2	CO	HC	NOx	PM2.5	SO2	CO2	CO	HC	NOx	PM2.5	SO2	CO2	CO	HC	NOx	PM2.5	SO2	CO2	CO	HC	NOx	PM2.5	SO2	CO2	CO	HC	NOx	PM2.5
1	Beijing	Shanghai Pudong	71424.4	451.093	58.7778	669.379	6.29378	87.5554	17283.2	52.4734	6.85263	88.2688	1.05811	21.1866	52425.3	404.802	47.845	423.425	5.00522	64.2654	11841.9	44.2577	5.28675	52.6661	0.728902	14.5163			0	0	0	0			0	0	0	0			0	0	0	0			0	0	0
2	Beijing	Shanghai Hongqiao	221293	1463.03	179.625	2113.54	17.8864	271.272	53262.1	180.074	19.4736	315.003	3.39866	65.2912	336797	2138.55	35.5259	3500.58	27.1163	412.862	85200.4	270.381	33.8997	495.963	5.35855	104.443	24671.1	164.544	22.2518	228.687	2.13127	30.243	6359.22	20.4526	2.76269	32.0174	0.388406	7.79544	17164.9	149.841	15.8382	119.019	1.78823	21.0415	3655.11	15.8701	1.68277	13.7658	0.226998
3	Shanghai Pudong	Shenzhen	20817.4	181.725	19.2841	144.345	2.16874	25.5189	3392.37	14.7294	1.56175	12.7763	0.210681	4.15853	27420	239.363	25.374	190.126	2.8566	33.6127	5088.56	22.094	2.34263	19.1644	0.316021	6.23779	34403.3	294.138	28.8316	234.27	3.71159	42.1732	6800.09	29.0182	2.84781	25.1346	0.424328	8.33587	9307.03	81.2456	8.58775	64.5336	0.969603	11.409	1696.19	7.36468	0.788757	6.38813	0.10534
4	Shanghai Hongqiao	Shenzhen			0	0	0	0			0	0	0	0	119278	912.415	13.596	950.527	11.6755	146.216	23708.2	88.6366	1.42957	103.313	1.46429	29.0627	93473.9	635.122	81.5752	841.899	8.35688	114.585	19417.9	63.8714	8.19749	95.1181	1.18977	23.8033	31073.5	271.256	28.6719	215.459	3.23723	38.0914	5088.56	22.094	2.34263	19.1644	0.316021
5	Chengdu	Beijing	333662	2138.4	292.118	3160.23	27.8765	409.019	63462.9	193.297	26.7894	338.912	3.88046	77.7959			0	0	0	0			0	0	0	0	154506	1011.79	17.3793	1328.46	12.4	189.401	26832.6	90.2853	9.61994	159.414	1.69914	32.8926			0	0	0	0			0	0	0
6	Guangzhou	Shanghai Pudong	20161.1	117.101	18.8935	206.569	1.59169	24.7145	4548.56	12.5641	1.9285	25.2282	0.275931	5.57584	8777	76.6188	8.98642	60.8585	0.914385	10.7593	1834.36	7.96464	0.84449	6.90854	0.113922	2.24865	28749.1	244.451	23.4592	194.837	3.12934	35.242	5519.69	23.4176	2.23533	20.2737	0.344973	6.7663			0	0	0	0			0	0	0
7	Guangzhou	Shanghai Hongqiao	41986.6	243.869	37.5458	430.191	3.31478	51.4692	9097.12	25.1283	3.85699	50.4564	0.551863	11.1517	128446	861.408	178.674	1204.56	11.969	157.456	24857.6	83.3622	18.8868	127.11	1.55372	30.4716	232943	1767.86	283.696	2582.46	19.5466	285.552	45084.7	193.438	12.573	307.888	3.14079	55.267	9802.92	85.5745	9.45264	67.972	1.02126	12.0169	1834.36	7.96464	0.84449	6.90854	0.113922
8	Guangzhou	Beijing	268699	1720.75	182.229	2630.56	21.8973	329.384	44938.2	148.142	12.8838	256.29	2.90504	55.0874			0	0	0	0			0	0	0	0	382438	2169.66	182.295	4320.31	34.9597	468.811	47574.1	170.534	12.7162	335.432	3.72257	58.3186			0	0	0	0			0	0	0
9	Beijing	Shenzhen	251494	1675.04	196.8	1742.1	22.3884	308.294	37330.4	124.454	14.5137	196.336	2.37418	45.7614			0	0	0	0			0	0	0	0	409376	2990.58	312.05	3393.82	39.7636	501.832	29677.6	112.104	11.787	165.242	2.13459	36.3802			0	0	0	0			0	0	0
10	Chengdu	Shanghai Pudong	91465.2	663.373	83.3382	787.35	8.36218	112.122	16289.7	56.4846	7.1712	77.4024	0.998671	19.9687	66376.3	571.835	57.6687	454.99	7.07162	81.3672	10925.6	46.8945	4.72676	40.638	0.680687	13.3932			0	0	0	0			0	0	0	0			0	0	0	0			0	0	0
11	Chengdu	Shanghai Hongqiao	36525.2	249.278	33.6194	332.137	3.20431	44.7743	6326.67	20.3479	2.74855	31.8535	0.386418	7.75553	30452	226.905	3.27459	224.578	3.05566	37.3295	5481.05	20.1031	2.67975	21.4591	0.337086	6.71892			0	0	0	0			0	0	0	0	27945.4	243.949	25.7856	193.77	2.91135	34.2568	5454.6	23.6833	2.51242	20.543	0.338754
12	Shanghai Pudong	Xiamen			0	0	0	0			0	0	0	0	7676.4	67.0111	7.83157	53.2271	0.799725	9.4101	1950.36	8.46829	0.897892	7.34541	0.121126	2.39085			0	0	0	0			0	0	0	0	15352.8	134.022	14.1662	106.454	1.59945	18.8202	3900.72	16.9366	1.79578	14.6908	0.242252
13	Shanghai Hongqiao	Xiamen			0	0	0	0			0	0	0	0	22129.8	204.382	2.88987	143.239	2.2912	27.1277	5868.74	26.2838	2.67984	19.8299	0.352294	7.19418			0	0	0	0			0	0	0	0	8690.5	75.8637	8.18828	60.2587	0.905373	10.6532	1950.36	8.46829	0.897892	7.34541	0.121126
14	Guangzhou	Chengdu	78885.5	688.631	72.7886	546.981	8.21826	96.7016	13654.5	59.2866	6.28615	51.4253	0.848004	16.7383			0	0	0	0			0	0	0	0	121094	823.758	73.2696	1212.86	12.321	148.443	22698.4	76.2168	7.75659	113.68	1.45364	27.8247			0	0	0	0			0	0	0
15	Guangzhou	Hangzhou	53572.2	409.021	39.6711	398.86	5.10212	65.6713	10814.4	42.3733	4.14956	42.3051	0.664281	13.2568	26430.8	230.728	24.3882	183.268	2.75355	32.4001	5886.42	25.5583	2.7994	22.1693	0.365572	7.21585	55409.7	478.027	39.6642	354.803	6.27148	67.9238	13265.2	57.6666	4.76539	46.242	0.838968	16.2611			0	0	0	0			0	0	0
16	Beijing	Xi'an	75298	663.728	67.4956	507.827	7.9381	92.3039	16903.9	73.6057	7.44849	60.953	1.04032	20.7216	96815.8	746.075	88.3339	783.64	9.23049	118.681	24291.4	90.7864	1.84476	108.034	1.49521	29.7775	16958.2	98.4976	15.1479	173.752	1.33882	20.7881	4647.93	12.8386	1.97627	25.7794	0.28196	5.69765			0	0	0	0			0	0	0
17	Chongqing	Shanghai Pudong	19075.8	152.93	11.2746	122.869	2.26742	23.384	3805.78	15.3967	1.12333	13.2754	0.24083	4.6653	40329.4	352.055	37.2124	279.638	4.2015	49.4377	7543.29	32.7522	3.47272	28.4093	0.468471	9.24692	20249.6	176.769	18.6845	140.408	2.10959	24.8229	3771.64	16.3761	1.73636	14.2047	0.234235	4.62346	20969.1	183.049	19.3484	145.396	2.18455	25.7049	3771.64	16.3761	1.73636	14.2047	0.234235
18	Chongqing	Shanghai Hongqiao	19278.1	199.399	19.9488	105.322	1.96874	23.632	3805.78	18.0758	1.79599	9.93811	0.212801	4.6653	9356.03	81.6733	8.63291	64.8734	0.974707	11.4691	1885.82	8.18806	0.868179	7.10234	0.117118	2.31173			0	0	0	0			0	0	0	0	21974.7	191.828	2.27632	152.369	2.28931	26.9376	3771.64	16.3761	1.73636	14.2047	0.234235
19	Hangzhou	Beijing	128620	1122.79	127.457	891.833	13.3996	157.669	24659.5	107.875	11.4379	93.5706	1.54298	30.2287	31598.5	275.839	29.1563	219.1	3.29192	38.735	6211.25	26.9687	2.85948	23.3927	0.385745	7.61404	20876.6	121.257	18.6485	213.9	1.64818	25.5915	5133.88	14.1809	2.17666	28.4746	0.311439	6.29336			0	0	0	0			0	0	0
20	Kunming	Beijing	48290.4	417.63	15.647	298.231	5.52062	59.1967	7923.37	34.2859	2.85604	24.8593	0.478051	9.71285	170379	1468.66	137.592	1136.66	17.9139	208.859	26079.6	109.435	10.1967	87.8697	1.54677	31.9696	82006.1	476.313	73.2524	840.228	6.47426	100.527	11682.5	32.2698	4.95316	64.7962	0.708703	14.321			0	0	0	0			0	0	0
21	Xishuangbanna	Kunming			0	0	0	0			0	0	0	0	49617.2	496.98	47.4869	283.633	5.01106	60.8231	22543.6	106.4	9.98251	63.7095	1.29757	27.635	8567.74	87.3621	47.5153	45.7264	0.799877	10.5027	3297.5	17.8247	1.41785	9.81592	0.213412	4.04223			0	0	0	0			0	0	0
22	Chengdu	Shenzhen	63414.7	553.578	58.5135	439.709	6.60652	77.7367	10377.4	45.0575	4.77745	39.083	0.644479	12.7211			0	0	0	0			0	0	0	0	72176	580.781	67.5009	584.565	7.14192	88.4768	14666	56.9039	6.92028	62.8698	0.904646	17.9783			0	0	0	0			0	0	0
23	Shanghai Pudong	Qingdao			0	0	0	0			0	0	0	0	23968.3	172.965	21.7566	207.311	2.18377	29.3815	8511.27	29.5128	3.74689	40.4422	0.521798	10.4335	5703.01	49.7843	5.26223	39.5438	0.594137	6.99101	1899.99	8.24958	0.874717	7.1557	0.117998	2.3291	11804.9	103.051	1.89252	81.8536	1.22983	14.471	3799.98	16.4992	1.74943	14.3114	0.235995
24	Shanghai Hongqiao	Qingdao			0	0	0	0			0	0	0	0	29512.3	257.627	27.2314	204.634	3.07458	36.1775	9499.95	41.2479	4.37359	35.7785	0.589988	11.6455			0	0	0	0			0	0	0	0	5902.45	51.5254	5.44626	40.9268	0.614915	7.23551	1899.99	8.24958	0.874717	7.1557	0.117998
25	Chongqing	Beijing	163931	1385.37	119.195	1275.26	17.538	200.954	29006.2	128.175	8.59573	127.994	1.88932	35.5572			0	0	0	0			0	0	0	0	33778.9	294.872	31.1682	234.218	3.51907	41.4078	5875.88	25.5125	2.7588	22.1296	0.364917	7.20293			0	0	0	0			0	0	0
26	Shanghai Pudong	Xi'an	9639.22	84.1455	8.89422	66.837	1.00421	11.8162	1561.49	6.77986	0.718868	5.88086	0.0969755	1.91415	81241.7	682.93	79.7869	578.983	8.2345	99.5899	15623.5	65.1293	7.58728	59.9801	0.965592	19.1521	16078.1	128.898	9.44691	103.561	1.91111	19.7093	3151.25	12.7487	0.931415	10.9923	0.199412	3.86295	17238	150.479	15.9573	119.526	1.79585	21.1312	3122.99	13.5597	1.43774	11.7617	0.193951
27	Shanghai Hongqiao	Xi'an			0	0	0	0			0	0	0	0	33416.8	291.712	31.031	231.707	3.48135	40.9639	7807.47	33.8993	3.59437	29.4043	0.484878	9.57077			0	0	0	0			0	0	0	0	16336	142.605	15.7343	113.272	1.70188	20.0255	3122.99	13.5597	1.43774	11.7617	0.193951
28	Guangzhou	Chongqing	48660.7	419.422	35.8432	309.291	5.47439	59.6506	10715.5	45.4925	3.84588	36.0868	0.659766	13.1356			0	0	0	0			0	0	0	0	97386.4	759.309	74.5466	716.509	9.74503	119.381	20237.7	81.3903	8.87818	79.8105	1.2647	24.8083			0	0	0	0			0	0	0
29	Chongqing	Shenzhen	33598.8	321.294	24.2833	188.857	3.32063	41.187	7214.46	34.6579	2.56859	21.5136	0.445273	8.84382			0	0	0	0			0	0	0	0	37601.5	328.242	34.6954	260.724	3.91731	46.0937	7610.48	33.044	3.5365	28.6624	0.472644	9.32929			0	0	0	0			0	0	0
30	Hangzhou	Shenzhen	27474.3	239.837	25.3585	190.503	2.86226	33.6793	6409.23	27.8283	2.95627	24.1383	0.398041	7.85673			0	0	0	0			0	0	0	0	57684.2	503.554	53.2259	399.974	6.00952	70.7121	12818.5	55.6565	5.91254	48.2766	0.796081	15.7135			0	0	0	0			0	0	0
31	Dalian	Beijing	35392.8	283.744	2.78166	227.969	4.20694	43.3862	14935.2	60.4218	4.48352	52.0973	0.945102	18.3082	15040.8	131.298	13.8783	104.291	1.56694	18.4377	5550.46	24.0996	2.55527	20.904	0.344707	6.80401	35210.9	307.374	32.4895	244.148	3.66826	43.1632	14801.2	64.2655	6.81465	55.744	0.91922	18.144			0	0	0	0			0	0	0
32	Shanghai Pudong	Shenyang			0	0	0	0			0	0	0	0	41091.2	358.705	38.5559	284.921	4.28087	50.3716	9264.72	40.2265	4.32772	34.8926	0.575379	11.3571	49469.4	431.843	45.6466	343.014	5.1537	60.642	9264.72	40.2265	4.26521	34.8926	0.575379	11.3571	30978.5	270.426	28.5842	214.8	3.22732	37.9749	5558.83	24.1359	2.55913	20.9355	0.345227
33	Shanghai Hongqiao	Shenyang			0	0	0	0			0	0	0	0			0	0	0	0			0	0	0	0			0	0	0	0			0	0	0	0			0	0	0	0			0	0	0
34	Changsha	Beijing	54526.9	475.992	5.31261	378.082	5.68059	66.8417	8440.74	36.6489	3.88588	31.7893	0.524206	10.3471			0	0	0	0			0	0	0	0	82513.8	712.019	72.2348	566.41	8.76701	101.149	14790.4	63.5876	6.45737	55.1114	0.921051	18.1308			0	0	0	0			0	0	0
35	Dalian	Shanghai	6622.34	53.0913	3.88845	42.6552	0.787158	8.11797	1668.44	6.74987	0.492468	5.81991	0.10558	2.04526	54178.9	463.518	45.5474	369.143	5.83883	66.4151	13257.8	56.5753	5.55223	49.0036	0.827289	16.252	38694.1	337.78	35.7353	268.3	4.03114	47.4331	9920.89	43.0756	4.5673	37.3638	0.61613	12.1615	21300.3	185.941	19.6547	147.693	2.21905	26.1109	4960.44	21.5378	2.28365	18.6819	0.308065
36	Guangzhou	Haikou			0	0	0	0			0	0	0	0			0	0	0	0			0	0	0	0	49872.6	435.362	46.1816	345.81	5.19571	61.1362	21403.6	92.9324	9.85361	80.6097	1.32926	26.2375			0	0	0	0			0	0	0
37	Harbin	Beijing	47835.5	396.272	34.137	316.949	5.42264	58.639	11725.5	48.588	4.12813	41.9812	0.737426	14.3737	24952.7	217.825	23.2417	173.019	2.59957	30.5882	5827.61	25.3029	2.68287	21.9478	0.36192	7.14376	46790.6	408.458	43.1742	324.439	4.87463	57.3581	11655.2	50.6058	5.36574	43.8956	0.723839	14.2875			0	0	0	0			0	0	0
38	Beijing	Sanya	75843.2	662.072	69.9814	484.356	7.90131	92.9722	6860.01	29.7855	3.15816	25.836	0.426036	8.40933			0	0	0	0			0	0	0	0	94335	725.605	86.5678	1936.74	8.98228	115.64	12530.1	45.4477	5.56217	57.2848	0.770005	15.36			0	0	0	0			0	0	0
39	Beijing	Urumqi	105418	885.383	8.85143	665.704	11.701	129.227	9871.86	41.3936	3.72568	35.801	0.618916	12.1014	21868.9	190.905	2.17872	151.636	2.2783	26.808	3275.8	14.2232	1.58847	12.3372	0.203441	4.01563	186631	1476.07	148.935	1751.47	17.1315	228.781	20228.9	76.4336	7.89714	95.2542	1.23676	24.7975			0	0	0	0			0	0	0
40	Chengdu	Kunming	18609.4	162.45	17.1717	129.035	1.93871	22.8122	5892.28	25.5837	2.71264	22.1914	0.365936	7.22304	42357.6	335.575	33.6412	314.025	4.29702	51.9239	14779.6	56.3323	5.63824	58.1026	0.893319	18.1175			0	0	0	0			0	0	0	0			0	0	0	0			0	0	0
41	Beijing	Xiamen	53219.8	435.63	35.4722	348.996	6.1411	65.2393	8763.97	35.9712	2.87432	31.0544	0.55254	10.7433			0	0	0	0			0	0	0	0	9964.8	86.9877	9.19464	69.0945	1.03813	12.2153	1740.2	7.55577	0.811374	6.55388	0.108074	2.13321			0	0	0	0			0	0	0
42	Shanghai Pudong	Sanya			0	0	0	0			0	0	0	0	14483	126.43	13.3637	100.423	1.50884	17.754	2010.86	8.73095	0.925741	7.57324	0.124883	2.465	43449.1	379.289	4.91258	301.27	4.52651	53.262	6032.57	26.1928	2.77722	22.7197	0.374649	7.39501	14857.9	129.702	13.7956	103.023	1.54789	18.2135	2010.86	8.73095	0.925741	7.57324	0.124883
43	Shanghai Hongqiao	Sanya			0	0	0	0			0	0	0	0	14483	126.43	13.3637	100.423	1.50884	17.754	2010.86	8.73095	0.925741	7.57324	0.124883	2.465			0	0	0	0			0	0	0	0	45179.2	394.392	41.6874	313.266	4.70676	55.3829	6032.57	26.1928	2.77722	22.7197	0.374649
44	Kunming	Shanghai Pudong	9327.14	74.7757	5.47663	60.0772	1.10866	11.4337	1398.45	5.65757	0.412774	4.8781	0.0884941	1.71428	21518	181.195	16.7253	144.607	2.3787	26.3777	4170.26	17.6925	1.68941	15.3172	0.260636	5.1121	9327.14	74.7757	5.47663	60.0772	1.10866	11.4337	1398.45	5.65757	0.412774	4.8781	0.0884941	1.71428			0	0	0	0			0	0	0
45	Kunming	Shanghai Hongqiao			0	0	0	0			0	0	0	0	105507	974.441	91.1113	650.937	11.3091	129.335	13971.9	62.8423	5.64555	41.7647	0.820721	17.1275			0	0	0	0			0	0	0	0	40801.1	356.173	37.6477	282.909	4.25065	50.016	5543.62	24.0699	2.55213	20.8783	0.344283
46	Changsha	Shanghai Pudong			0	0	0	0			0	0	0	0	27953.8	234.472	21.2957	187.223	3.10905	34.2671	6764.2	28.3629	2.55279	24.5309	0.424081	8.29188			0	0	0	0			0	0	0	0	7274.8	63.5053	6.71254	50.4424	0.757885	8.91779	1683.43	7.30931	0.775488	6.3401	0.104548
47	Changsha	Shanghai Hongqiao			0	0	0	0			0	0	0	0	16471.7	143.789	15.1986	114.212	1.71601	20.1918	3366.87	14.6186	1.55977	12.6802	0.209097	4.12726	20338.9	177.549	18.767	141.027	2.1189	24.9324	5050.3	21.9279	2.32515	19.0203	0.313645	6.19089	15510.6	135.4	14.3118	107.549	1.61589	19.0137	3366.87	14.6186	1.55977	12.6802	0.209097
48	Harbin	Shanghai Pudong			0	0	0	0			0	0	0	0	46401.9	405.065	42.8156	321.744	4.83413	56.8817	7081.16	30.7457	3.25997	26.6689	0.439771	8.68042	44770.9	383.132	37.6867	305.113	4.82281	54.8823	7097.18	30.286	2.97223	26.2327	0.442866	8.70006	23744.3	207.275	21.9993	164.639	2.47367	29.1068	3540.58	15.3729	1.62998	13.3344	0.219885
49	Harbin	Shanghai Hongqiao			0	0	0	0			0	0	0	0	26825	231.28	2.53682	179.811	2.97908	32.8833	7113.2	29.8263	2.6845	25.7966	0.445962	8.7197			0	0	0	0			0	0	0	0			0	0	0	0			0	0	0
50	Guangzhou	Nanjing			0	0	0	0			0	0	0	0	9638.93	84.1429	8.89395	66.8349	1.00418	11.8159	1934.34	8.39874	0.895176	7.28508	0.120131	2.37121	78249.5	650.122	56.6815	519.779	8.83123	95.922	15562.3	64.6783	5.55215	55.8977	0.977961	19.077			0	0	0	0			0	0	0
51	Guangzhou	Xi'an			0	0	0	0			0	0	0	0	48486.1	423.259	52.2759	336.196	5.05126	59.4366	9166.25	40.1589	4.25841	34.8339	0.574411	11.2364	85188	640.788	61.6365	638.812	8.39011	104.427	13895	54.6975	5.32772	55.454	0.86977	17.0332			0	0	0	0			0	0	0
52	Shanghai	Wuhan			0	0	0	0			0	0	0	0	47986.6	398.85	34.8363	318.867	5.41242	58.8242	15002.9	62.4642	5.41442	53.9924	0.942366	18.3912	37826.4	303.254	22.2165	243.644	4.49621	46.3694	12045.5	48.7313	3.55542	42.0174	0.762242	14.7659	10180.9	88.8738	9.39467	70.5927	1.06064	12.4802	2984.37	12.9578	1.37392	11.2397	0.185342
53	Guangzhou	Kunming			0	0	0	0			0	0	0	0	63573.9	636.062	59.2417	356.363	6.64713	77.9319	12625.7	58.6971	5.39378	34.5515	0.719256	15.4772	78642.7	679.925	69.4629	540.742	8.3287	96.4039	14316.2	61.6251	6.29278	53.4159	0.891217	17.5494			0	0	0	0			0	0	0
54	Chongqing	Kunming	4678.35	37.5063	2.74699	30.1338	0.556088	5.73494	1761.25	7.12533	0.519861	6.14365	0.111452	2.15903	36548.6	337.335	97.5159	236.762	3.78433	44.803	13503.8	62.9886	6.47203	46.6661	0.837445	16.5536	28437	252.316	24.9858	188.121	3.02181	34.8594	10504.3	45.8049	4.52528	37.0376	0.643535	12.8767			0	0	0	0			0	0	0
55	Beijing	Wuhan	58793	513.233	54.249	407.662	6.12503	72.0712	12700.9	55.146	5.84712	47.8337	0.788779	15.5693	36608	315.148	112.34	226.691	4.1955	44.8758	9995.09	36.0688	2.85898	27.9299	0.524928	12.2525	27052.3	223.129	18.8282	178.57	3.08672	33.162	6388.75	26.4736	2.23545	22.8738	0.401793	7.83163			0	0	0	0			0	0	0
56	Changchun	Beijing	40080.2	333.816	29.4176	266.801	4.5066	49.1322	9804.76	40.822	3.53845	35.2854	0.615861	12.0191	15672.4	131.458	11.9395	104.967	1.7431	19.212	3918.37	16.4301	1.47878	14.2103	0.245662	4.80333	45924.3	400.896	42.375	318.433	4.78438	56.2962	11702.2	50.8097	5.38735	44.0724	0.726756	14.3451			0	0	0	0			0	0	0
57	Beijing	Qingdao	18339.5	154.017	14.6955	122.96	2.03585	22.4814	6422.94	26.9319	2.424	23.2933	0.402686	7.87354	27982.2	244.271	25.8195	194.025	2.91518	34.3019	9591.01	41.6433	4.41543	36.1214	0.595643	11.7571			0	0	0	0			0	0	0	0			0	0	0	0			0	0	0
58	Changchun	Shanghai Pudong			0	0	0	0			0	0	0	0	36853.8	321.715	34.5393	255.539	3.83941	45.1771	6093.29	26.4565	2.85177	22.9484	0.378419	7.46944	45987.6	393.362	38.6253	313.279	4.95762	56.3737	8142.76	34.7479	3.41113	30.0974	0.508111	9.98178	24950.1	217.802	23.2175	173.001	2.59929	30.585	4062.19	17.6377	1.87118	15.2989	0.25228
59	Kashgar	Urumqi	8714.8	69.8666	5.11784	56.133	1.03588	10.683	1760.18	7.12101	0.519546	6.13992	0.111385	2.15772			0	0	0	0			0	0	0	0	75119.8	617.736	57.8888	552.701	6.38454	92.0855	11993.2	53.8909	5.11279	46.5709	0.75513	14.7019			0	0	0	0			0	0	0
60	Haikou	Beijing	17581.7	153.479	16.2228	121.909	1.83165	21.5525	1849.36	8.02976	0.851394	6.96502	0.114853	2.26704			0	0	0	0			0	0	0	0	48594.9	424.209	44.8397	336.95	5.0626	59.5699	5548.09	24.0893	2.55418	20.8951	0.34456	6.80111			0	0	0	0			0	0	0
61	Zhengzhou	Shanghai Pudong			0	0	0	0			0	0	0	0	15057	131.44	13.8932	104.403	1.56863	18.4575	3827.47	16.6185	1.76264	14.4149	0.237703	4.6919	6640.1	68.6807	6.57738	36.277	0.67811	8.13975	1653	9.17168	0.867453	5.04261	0.107976	2.02633			0	0	0	0			0	0	0
62	Zhengzhou	Shanghai Hongqiao			0	0	0	0			0	0	0	0	21936.8	202.6	2.77688	141.99	2.27122	26.8912	5758.53	25.7902	2.62951	19.4575	0.345678	7.05908	21031.3	168.608	12.349	135.465	2.49987	25.7812	5793.17	23.4369	1.79945	20.2079	0.366593	7.10154			0	0	0	0			0	0	0
63	Shanghai Pudong	Tianjin			0	0	0	0			0	0	0	0	8019.46	70.0058	7.39965	55.6058	0.835464	9.83063	1780.35	7.73011	0.819622	6.70511	0.110567	2.18244			0	0	0	0			0	0	0	0	8241.32	71.9425	7.64362	57.1442	0.858578	10.1026	1780.35	7.73011	0.819622	6.70511	0.110567
64	Shanghai Hongqiao	Tianjin	22903.7	201.136	16.4855	140.162	2.59636	28.0764	5389.38	23.0679	1.8675	17.2241	0.327811	6.60656	7530.11	77.8863	7.45855	41.1393	0.769001	9.23076	1796.46	8.53241	0.869994	4.69114	0.10045	2.20219			0	0	0	0			0	0	0	0			0	0	0	0			0	0	0
65	Shenzhen	Xi'an			0	0	0	0			0	0	0	0	25552.3	223.059	23.5778	177.176	2.66203	31.3233	5533.57	24.0263	2.5475	20.8404	0.343659	6.78332	41506	362.326	38.2988	287.797	4.32408	50.88	7378.1	32.035	3.39667	27.7872	0.458212	9.04442			0	0	0	0			0	0	0
66	Beijing	Shenzhen	36113.6	298.835	25.5917	239.052	4.1007	44.2698	12974.3	53.7626	4.53976	46.4521	0.815961	15.9045			0	0	0	0			0	0	0	0	29351.4	256.223	27.8292	203.519	3.05782	35.9804	10747.1	46.6628	4.94765	40.4754	0.66744	13.1743			0	0	0	0			0	0	0
67	Haikou	Shenzhen			0	0	0	0			0	0	0	0			0	0	0	0			0	0	0	0	19429.1	139.014	17.6189	169.404	1.75988	23.8171	7909.42	27.4259	3.48194	37.5824	0.484901	9.69574			0	0	0	0			0	0	0
68	Nanjing	Shenzhen	11082.8	88.8511	6.57526	71.3858	1.31735	13.5859	2227.06	9.00979	0.657351	7.76848	0.140929	2.73003	36548.5	319.049	33.7237	253.422	3.8076	44.8028	6621.25	28.7489	3.48237	24.9368	0.411208	8.11664	35711.4	311.743	32.9514	247.618	3.7204	43.7768	6621.25	28.7489	3.48237	24.9368	0.411208	8.11664			0	0	0	0			0	0	0
69	Guangzhou	Sanya			0	0	0	0			0	0	0	0			0	0	0	0			0	0	0	0	62105.1	478.53	48.1516	465.475	6.05935	76.1313	17142.9	68.8953	7.62861	68.5322	1.0697	21.0145			0	0	0	0			0	0	0
70	Chengdu	Lhasa	55113.3	424.602	5.28389	446.217	5.25361	67.5605	11413.1	42.6554	5.95343	50.7593	0.702512	13.9908	8542.67	74.5731	7.88242	59.2336	0.889972	10.472	1761.39	7.64777	0.818923	6.63369	0.10939	2.15919			0	0	0	0			0	0	0	0			0	0	0	0			0	0	0
71	Zhengzhou	Kunming			0	0	0	0			0	0	0	0	51064.3	524.4	46.1745	275.732	4.98939	62.597	9036.77	43.762	3.87781	24.0759	0.518673	11.0777	44404.4	459.289	369.654	242.595	4.53473	54.433	6608.72	35.1887	3.32814	19.3468	0.414267	8.10128			0	0	0	0			0	0	0
72	Guangzhou	Guiyang			0	0	0	0			0	0	0	0			0	0	0	0			0	0	0	0	50078.3	401.478	29.4456	322.56	5.95251	61.3883	14031.6	56.7662	4.14164	48.9453	0.887922	17.2006			0	0	0	0			0	0	0
73	Kunming	Shenzhen			0	0	0	0			0	0	0	0	47623.8	492.588	47.1713	260.184	4.86351	58.3795	11295.8	53.6502	5.07427	29.497	0.631608	13.8469	26967	235.408	24.8828	186.985	2.80941	33.0574	5597.25	24.3027	2.57681	21.0802	0.347613	6.86137			0	0	0	0			0	0	0
74	Guiyang	Beijing	54234.9	454.986	41.3517	363.293	6.03058	66.4838	7744.56	32.4736	2.92277	28.0862	0.485545	9.49365			0	0	0	0			0	0	0	0	96344.8	804.127	71.5141	642.512	10.798	118.104	9706.87	39.8413	3.18356	34.3955	0.611987	11.8991			0	0	0	0			0	0	0
75	Guangzhou	Xiamen			0	0	0	0			0	0	0	0			0	0	0	0			0	0	0	0	23287.9	173.634	15.2724	170.338	2.39588	28.5474	10528.7	36.8215	3.27815	39.631	0.620783	12.9066			0	0	0	0			0	0	0
76	Hohhot	Beijing	32902.7	285.605	23.1326	202.757	3.7539	40.3337	15767.9	66.962	5.34813	51.0514	0.964615	19.329			0	0	0	0			0	0	0	0			0	0	0	0			0	0	0	0			0	0	0	0			0	0	0
77	Guiyang	Shanghai Pudong	11043.4	96.4033	1.18987	76.5734	1.1505	13.5375	1793.78	7.78842	0.825852	6.75569	0.111401	2.1989			0	0	0	0			0	0	0	0	19242.4	175.659	15.7571	114.95	2.13328	23.5882	3359.4	15.9194	1.34733	11.0403	0.215745	4.11811	11043.4	96.4033	1.18987	76.5734	1.1505	13.5375	1793.78	7.78842	0.825852	6.75569	0.111401
78	Guiyang	Shanghai Hongqiao			0	0	0	0			0	0	0	0	9854.75	86.0269	9.93889	68.3314	1.02666	12.0804	1793.78	7.78842	0.825852	6.75569	0.111401	2.1989	19242.4	175.659	15.7571	114.95	2.13328	23.5882	3359.4	15.9194	1.34733	11.0403	0.215745	4.11811	23146.1	202.053	21.3571	160.491	2.41135	28.3735	3587.56	15.5768	1.65161	13.5114	0.222803
79	Beijing	Yantai	14889.5	119.369	8.74267	95.9047	1.76982	18.2522	6326.81	25.5958	1.86746	22.0693	0.400362	7.7557	15932.4	139.082	14.7116	110.473	1.65983	19.5307	6270.06	27.224	2.88656	23.6142	0.389398	7.68614			0	0	0	0			0	0	0	0			0	0	0	0			0	0	0
80	Fuzhou	Shanghai Pudong			0	0	0	0			0	0	0	0	20548.8	179.38	18.966	142.482	2.14076	25.1897	7018.43	30.4734	3.23188	26.4327	0.435875	8.60353			0	0	0	0			0	0	0	0	5332.83	46.5529	4.92665	36.9771	0.555572	6.53724	1754.61	7.61834	0.877721	6.60816	0.108969
81	Fuzhou	Shanghai Hongqiao			0	0	0	0			0	0	0	0			0	0	0	0			0	0	0	0			0	0	0	0			0	0	0	0			0	0	0	0			0	0	0
82	Urumqi	Xi'an	13774.7	110.432	8.88128	88.7246	1.63732	16.8857	1828.84	7.39878	0.539812	6.37942	0.11573	2.24188	91499	788.925	79.8523	627.654	9.73461	112.164	7266.17	31.0071	3.43435	26.8574	0.453411	8.90722	50357.3	503.632	45.4573	303.144	5.28061	61.7304	7547.1	40.0087	3.68471	24.7319	0.482714	9.25159			0	0	0	0			0	0	0
83	Hangzhou	Xi'an	7926.2	69.1917	7.31359	54.9591	0.825748	9.71631	1794.24	7.79044	0.826193	6.75744	0.11143	2.19947	17093.9	149.221	23.4749	118.527	1.78084	20.9545	3508.1	15.5809	1.65239	13.5149	0.222861	4.30039			0	0	0	0			0	0	0	0			0	0	0	0			0	0	0
84	Fuzhou	Beijing	32889.9	263.679	19.3123	211.848	3.90943	40.318	5999.71	24.2725	1.77994	20.9283	0.379663	7.35473			0	0	0	0			0	0	0	0			0	0	0	0			0	0	0	0			0	0	0	0			0	0	0
85	Chengdu	Xi'an	5259.12	42.1624	3.88726	33.8746	0.625121	6.44688	1986.02	8.03463	0.586238	6.92767	0.125676	2.43455	15804.1	137.961	14.5826	109.583	1.64646	19.3734	5904.61	25.6373	2.71832	22.2378	0.366702	7.23815	16228.3	141.665	14.9745	112.525	1.69066	19.8934	5904.61	25.6373	2.71832	22.2378	0.366702	7.23815			0	0	0	0			0	0	0
86	Lanzhou	Beijing	43129.9	345.773	25.3247	277.805	5.1266	52.8707	8422.14	34.0726	2.48593	29.3783	0.532955	10.3243	38037.3	332.047	35.9748	263.745	3.96271	46.628	6677.28	28.9921	3.74322	25.1478	0.414688	8.18533			0	0	0	0			0	0	0	0			0	0	0	0			0	0	0
87	Kunming	Xi'an			0	0	0	0			0	0	0	0	38305.2	312.635	25.1186	250.561	4.43888	46.9563	8213.12	33.7102	2.69365	29.1025	0.517811	10.068	7961.84	69.5028	7.34649	55.2063	0.829462	9.76001	1630.82	7.08085	0.757826	6.14194	0.101281	1.99913			0	0	0	0			0	0	0
88	Chengdu	Urumqi	53337.6	465.61	49.2152	369.835	5.55669	65.3837	6553.7	28.4556	3.17139	24.6824	0.407013	8.03384			0	0	0	0			0	0	0	0	80222.2	492.648	36.5674	641.283	7.64388	98.3402	7690.96	26.0873	1.91389	32.0407	0.488297	9.42794			0	0	0	0			0	0	0
89	Chengdu	Sanya	14089.9	122.997	13.8863	97.6972	1.46788	17.272	2141.73	9.29919	0.985992	8.06613	0.133011	2.62543			0	0	0	0			0	0	0	0	28695.3	250.495	17.4775	198.969	2.98946	35.176	6425.19	27.8976	2.95798	24.1984	0.399032	7.8763			0	0	0	0			0	0	0
90	Guangzhou	Wenzhou			0	0	0	0			0	0	0	0	13735.6	115.182	1.44984	91.9748	1.52831	16.8378	3443.06	14.4371	1.29943	12.4865	0.215863	4.22067	40462.7	353.182	33.2822	265.457	4.39808	49.6011	10080.2	44.5285	4.16459	35.9432	0.634852	12.3568			0	0	0	0			0	0	0
91	Shanghai Pudong	Yantai			0	0	0	0			0	0	0	0	12233	106.788	11.2875	84.822	1.27443	14.9958	3838.09	16.6646	1.76695	14.4549	0.238362	4.70492			0	0	0	0			0	0	0	0			0	0	0	0			0	0	0
92	Shanghai Hongqiao	Yantai			0	0	0	0			0	0	0	0	14400.8	125.712	13.2878	99.8533	1.50027	17.6532	3838.09	16.6646	1.76695	14.4549	0.238362	4.70492			0	0	0	0			0	0	0	0			0	0	0	0			0	0	0
93	Yulin	Xi'an			0	0	0	0			0	0	0	0	38433.9	335.508	35.4634	266.495	4.00402	47.114	15237.2	66.1585	7.14781	57.386	0.946297	18.6785	4446.53	38.8159	4.12862	30.8316	0.463237	5.45076	1693.02	7.35095	0.779421	6.37622	0.105144	2.07539			0	0	0	0			0	0	0
94	Chengdu	Hangzhou	31054	271.086	28.6539	215.324	3.2352	38.0675	4988.64	21.6602	2.29663	18.7881	0.309816	6.11531	9985.44	87.1678	9.21368	69.2376	1.04028	12.2406	1662.88	7.22007	0.765543	6.2627	0.103272	2.03844	9357.72	116.016	12.1357	51.5708	0.823017	11.4711	2378.97	15.4205	1.59341	7.32333	0.153681	2.91626			0	0	0	0			0	0	0
95	Guiyang	Shenzhen	8633.32	75.3645	7.96665	59.8622	0.899415	10.5831	1962.76	8.52213	0.935998	7.3921	0.121896	2.40605			0	0	0	0			0	0	0	0	29407.2	279.657	28.9824	182.995	3.0344	36.0488	7316.21	35.8575	3.58655	25.1278	0.465275	8.96856	8147.54	71.1239	7.51783	56.4939	0.848807	9.98764	1962.76	8.52213	0.935998	7.3921	0.121896
96	Yinchuan	Beijing	31361.6	251.426	18.4147	202.004	3.72777	38.4446	9076.11	30.4501	2.22163	26.2549	0.476293	11.1259	15758.6	137.565	14.5467	109.268	1.64173	19.3177	3729.61	16.1936	1.71767	14.0464	0.231625	4.57193	8434.18	73.6261	7.78232	58.4814	0.87867	10.339	1864.8	8.09681	0.858534	7.02318	0.115812	2.28597			0	0	0	0			0	0	0
97	Nanchang	Beijing	43443.2	365.047	33.4272	291.415	4.81837	53.2548	7510.91	31.4939	2.83459	27.2389	0.470896	9.20723	43912.7	383.335	4.51873	304.484	4.5748	53.8302	7477.08	32.4648	3.44224	28.16	0.464359	9.16576			0	0	0	0			0	0	0	0			0	0	0	0			0	0	0
98	Nanning	Beijing	97043.4	642.59	82.6834	885.803	8.64764	118.96	13727.5	43.5815	5.63582	68.5401	0.840798	16.8278			0	0	0	0			0	0	0	0	62446.4	427.238	46.8376	528.656	6.09627	76.5498	8860.48	29.5769	3.24455	40.9613	0.547911	10.8616			0	0	0	0			0	0	0
99	Kunming	Lijiang			0	0	0	0			0	0	0	0	18284.6	189.123	18.1183	99.8944	1.86729	22.4141	10829.4	51.4352	4.86472	28.2792	0.605532	13.2753	6725.18	58.7074	6.25412	46.6315	0.700627	8.24404	3577.44	15.5329	1.64695	13.4733	0.222175	4.3854			0	0	0	0			0	0	0
100	Chongqing	Sanya			0	0	0	0			0	0	0	0			0	0	0	0			0	0	0	0	27152.5	237.028	25.5394	188.272	2.82874	33.2848	4990.73	21.6693	2.29759	18.796	0.309946	6.11787			0	0	0	0			0	0	0
101	Hangzhou	Kunming	26614.4	232.33	24.5574	184.541	2.77268	32.6252	3823.38	16.6008	1.76176	14.3995	0.237448	4.68688	28889.9	267.845	27.4448	186.057	2.9898	35.4147	5120.91	23.283	2.32882	16.316	0.302112	6.27745			0	0	0	0			0	0	0	0			0	0	0	0			0	0	0
102	Shanghai Pudong	Urumqi			0	0	0	0			0	0	0	0	18324.1	159.96	16.9782	127.056	1.90899	22.4625	2813.51	12.216	1.29526	10.5962	0.174731	3.44894	45027.9	218.949	16.4947	407.596	3.56679	55.1974	2113.64	5.31362	0.394486	10.7297	0.134789	2.59099			0	0	0	0			0	0	0
103	Shanghai Hongqiao	Urumqi			0	0	0	0			0	0	0	0	20274.9	176.989	18.7784	140.583	2.11223	24.8539	1406.76	6.108	0.64764	5.29809	0.0873657	1.72447	69028.9	631.555	54.8112	411.775	7.64267	84.6188	5677.95	24.9693	2.11327	17.3165	0.338393	6.9603	39680.5	346.39	36.6136	275.139	4.1339	48.6422	2813.51	12.216	1.29526	10.5962	0.174731
104	Haikou	Shanghai			0	0	0	0			0	0	0	0	12308.7	107.449	11.3575	85.347	1.28232	15.0886	1931.23	8.3852	0.889816	7.27334	0.119937	2.36739	24053.7	209.976	22.1947	166.785	2.5059	29.4861	3862.45	16.7704	1.77816	14.5467	0.239875	4.73477	12308.7	107.449	11.3575	85.347	1.28232	15.0886	1931.23	8.3852	0.889816	7.27334	0.119937
105	Guilin	Shanghai Pudong	11238.5	98.1061	1.36986	77.9259	1.17082	13.7766	1770.75	7.68845	0.815256	6.66898	0.109972	2.17068	11183.6	97.6269	1.31922	77.5454	1.1651	13.7094	1770.75	7.68845	0.815256	6.66898	0.109972	2.17068	9372.81	75.1419	5.53456	60.3714	1.11409	11.4896	1786.78	7.2286	0.527396	6.23269	0.113068	2.19032	20098	175.445	18.5446	139.357	2.0938	24.6371	3541.51	15.3769	1.63411	13.338	0.219943
106	Guilin	Shanghai Hongqiao			0	0	0	0			0	0	0	0			0	0	0	0			0	0	0	0			0	0	0	0			0	0	0	0			0	0	0	0			0	0	0
107	Beijing	Wenzhou	67193.1	577.565	57.7632	459.686	7.18557	82.3685	12043.1	51.5711	5.1435	44.682	0.75078	14.763	12626.8	101.229	7.41485	81.3305	1.50087	15.4785	2426.02	9.81472	0.716788	8.46251	0.153519	2.97393			0	0	0	0			0	0	0	0			0	0	0	0			0	0	0
108	Nanjing	Beijing	43756.8	350.799	25.6928	281.843	5.20112	53.6392	10898.1	44.0894	3.21674	38.015	0.689634	13.3594	48750.7	425.568	44.9828	338.03	5.07882	59.7609	10800.3	46.8941	4.97218	40.676	0.670748	13.2396			0	0	0	0			0	0	0	0			0	0	0	0			0	0	0
109	Changsha	Kunming			0	0	0	0			0	0	0	0	36837.2	356.329	14.3654	223.752	3.7934	45.1568	8302.02	39.218	3.87831	26.2523	0.499076	10.177	15299.2	133.554	14.1168	106.083	1.59387	18.7545	3401.17	14.7676	1.56584	12.8094	0.211228	4.16932			0	0	0	0			0	0	0
110	Zhengzhou	Shenzhen			0	0	0	0			0	0	0	0			0	0	0	0			0	0	0	0	40474.6	324.485	23.7655	260.702	4.81098	49.6157	7315.57	29.5959	2.15936	25.5184	0.462931	8.96777			0	0	0	0			0	0	0
111	Chongqing	Hangzhou	27872.6	236.688	22.5982	188.682	3.0403	34.1675	4895.11	20.7677	1.98238	17.9796	0.305938	6.00066			0	0	0	0			0	0	0	0	17704.1	154.548	16.3358	122.758	1.84441	21.7026	3253.59	14.1268	1.49786	12.2536	0.202062	3.98841			0	0	0	0			0	0	0
112	Chengdu	Nanjing	14591.8	127.379	13.4645	101.178	1.52017	17.8874	2298.91	9.98166	1.58354	8.65811	0.142772	2.81811	26601.3	232.216	24.5454	184.45	2.77132	32.6092	4597.82	19.9633	2.11678	17.3162	0.285545	5.63623			0	0	0	0			0	0	0	0			0	0	0	0			0	0	0
113	Kunming	Dehong			0	0	0	0			0	0	0	0	20236.3	209.31	2.44352	110.557	2.0666	24.8066	9180.3	43.6025	4.1239	23.9727	0.51332	11.2537			0	0	0	0			0	0	0	0			0	0	0	0			0	0	0
114	Chengdu	Jiuzhai	15583.6	136.037	14.3792	108.054	1.62349	19.1031	8869.92	38.5124	4.83461	33.4057	0.55086	10.8732	6761.05	66.9239	6.57467	39.6785	0.694294	8.28802	3968.94	18.449	1.7939	11.5024	0.228024	4.86532			0	0	0	0			0	0	0	0			0	0	0	0			0	0	0
115	Nanning	Shanghai Pudong			0	0	0	0			0	0	0	0			0	0	0	0			0	0	0	0	10833	112.049	1.73888	59.1842	1.10631	13.2796	1878.3	8.92112	0.843755	4.90485	0.105026	2.30251			0	0	0	0			0	0	0
116	Nanning	Shanghai Hongqiao			0	0	0	0			0	0	0	0	10515	91.7903	9.72277	72.9093	1.09544	12.8897	1861.46	8.08227	0.856962	7.01057	0.115604	2.28186	10719.3	85.937	6.29495	69.0445	1.27415	13.1403	1878.3	7.59886	0.554414	6.55194	0.118859	2.30251	23566.5	205.724	21.7458	163.407	2.45515	28.8889	3722.91	16.1645	1.71392	14.0211	0.231209
117	Chongqing	Xi'an	3929.05	31.4992	2.37279	25.3075	0.467023	4.81642	1592	6.44062	0.469957	5.55327	0.100742	1.95155	8413.14	73.4424	7.7629	58.3355	0.876477	10.3132	3155.45	13.7007	1.45269	11.884	0.195967	3.8681			0	0	0	0			0	0	0	0			0	0	0	0			0	0	0
118	Guangzhou	Zhengzhou			0	0	0	0			0	0	0	0			0	0	0	0			0	0	0	0	77114	684.322	242.363	468.917	8.69043	94.53	14052.3	64.0163	5.24263	46.9307	0.898963	17.226			0	0	0	0			0	0	0
119	Xi'an	Xining			0	0	0	0			0	0	0	0	24040.9	209.864	22.1828	166.696	2.50457	29.4704	7520.3	32.6524	3.46213	28.3228	0.467043	9.21874	9515.58	83.0662	8.78137	65.9797	0.99133	11.6647	3008.12	13.061	1.38485	11.3291	0.186817	3.6875	4861.26	42.4363	4.48554	33.7073	0.506444	5.95916	1504.06	6.53049	0.692427	5.66456	0.0934086
120	Shanghai Pudong	Taiyuan			0	0	0	0			0	0	0	0	7907.47	63.3942	4.64339	50.9329	0.939914	9.69335	1905.21	7.70773	0.562353	6.64581	0.120562	2.3355			0	0	0	0			0	0	0	0			0	0	0	0			0	0	0
121	Shanghai Hongqiao	Taiyuan			0	0	0	0			0	0	0	0			0	0	0	0			0	0	0	0			0	0	0	0			0	0	0	0	19100.4	166.737	17.6242	132.44	1.98987	23.4142	3776.25	16.3961	1.73848	14.222	0.234521
122	Zhengzhou	Urumqi			0	0	0	0			0	0	0	0	15505.9	135.359	14.3747	108.525	1.6154	19.0079	1580.78	6.86361	0.727747	5.9535	0.0981734	1.9378	61299.8	624.939	58.3343	301.345	6.3335	75.1442	5916.02	28.9346	2.66125	17.3755	0.352364	7.25214			0	0	0	0			0	0	0
123	Changsha	Xiamen			0	0	0	0			0	0	0	0			0	0	0	0			0	0	0	0			0	0	0	0			0	0	0	0			0	0	0	0			0	0	0
124	Guangzhou	Jinan			0	0	0	0			0	0	0	0	12720.2	111.041	11.7377	88.2	1.32519	15.593	2113.32	9.17586	0.972915	7.95915	0.131247	2.59061	35351.6	300.357	28.7366	239.421	3.85284	43.3357	6359.1	26.9788	2.57526	23.3568	0.397435	7.79528			0	0	0	0			0	0	0
125	Guangzhou	Tianjin	31825.2	255.142	18.6868	204.99	3.78287	39.0128	5109.43	20.6707	1.58129	17.8229	0.323326	6.26338	13044.9	111.862	7.65959	84.0237	1.55057	15.991	3406.29	13.7805	1.54195	11.8819	0.215551	4.17559	32611	269.561	22.9715	215.666	3.70896	39.9761	5094.16	21.1091	1.78247	18.2387	0.320375	6.24466			0	0	0	0			0	0	0
126	Guangzhou	Hefei			0	0	0	0			0	0	0	0	18029.8	157.391	16.6363	125.016	1.87834	22.1018	3993.62	17.3399	1.83855	15.0407	0.248021	4.89557	26802	233.968	24.7351	185.841	2.79222	32.8552	5990.43	26.0099	2.75782	22.561	0.372031	7.34335			0	0	0	0			0	0	0
127	Yinchuan	Xi'an	3865.39	33.7429	3.56665	26.8021	0.402695	4.73838	1573.26	6.83095	0.724285	5.92518	0.0977063	1.92858	22806.2	199.087	21.4354	158.135	2.37594	27.9569	9439.56	40.9857	4.34578	35.5511	0.586238	11.5715	11596.2	101.229	1.69992	80.4062	1.20808	14.2151	4719.78	20.4928	2.17285	17.7755	0.293119	5.78573			0	0	0	0			0	0	0
128	Guangzhou	Ningbo			0	0	0	0			0	0	0	0	14277.8	119.729	1.86231	95.6052	1.58864	17.5024	3055.21	12.8108	1.15328	11.08	0.191546	3.74523	33975.8	301.463	29.4487	223.277	3.62831	41.6492	7410.2	33.3046	3.24254	26.5416	0.466235	9.08377			0	0	0	0			0	0	0
129	Guangzhou	Nanchang			0	0	0	0			0	0	0	0	10915.2	95.2838	1.71549	75.6842	1.13714	13.3803	3661.51	15.898	1.68566	13.7899	0.227396	4.48846	24217.4	238.176	23.6465	153.67	2.46251	29.6869	8127.98	40.3488	3.9852	28.2965	0.513491	9.96366			0	0	0	0			0	0	0
130	Guangzhou	Wuhan	6351.07	65.6912	6.29722	34.6979	0.648594	7.78545	1811.23	8.60256	0.813625	4.7297	0.101275	2.22029	12943.3	103.766	7.59992	83.3691	1.53849	15.8665	3622.46	14.655	1.69225	12.636	0.22923	4.44058	44890	347.182	32.7279	330.261	4.73296	55.0283	13129.4	50.207	4.83917	54.6882	0.829743	16.0946			0	0	0	0			0	0	0
131	Guangzhou	Fuzhou			0	0	0	0			0	0	0	0			0	0	0	0			0	0	0	0	29754.8	269.5	25.1655	193.114	3.1979	36.4748	9197.07	41.7454	3.87733	32.5919	0.579257	11.2742			0	0	0	0			0	0	0
132	Shanghai Pudong	Zhuahai			0	0	0	0			0	0	0	0			0	0	0	0			0	0	0	0	19083.4	152.992	11.2525	122.919	2.26834	23.3934	3375.5	13.6559	0.996332	11.7745	0.213602	4.13785	10230.1	89.3034	9.43941	70.9339	1.06577	12.5405	1672.61	7.26233	0.772347	6.29935	0.103876
133	Shanghai Hongqiao	Zhuahai			0	0	0	0			0	0	0	0	18318.9	159.915	16.9382	127.021	1.90846	22.4562	3345.22	14.5247	1.54469	12.5987	0.207753	4.10073			0	0	0	0			0	0	0	0	10230.1	89.3034	9.43941	70.9339	1.06577	12.5405	1672.61	7.26233	0.772347	6.29935	0.103876
134	Ningbo	Beijing	35251.4	282.611	2.69864	227.058	4.19013	43.2129	6976.28	28.2233	2.59159	24.3348	0.441461	8.55185	29412.7	256.758	27.1395	203.944	3.06421	36.0555	5185.28	22.514	2.38716	19.5287	0.322029	6.35637			0	0	0	0			0	0	0	0			0	0	0	0			0	0	0
135	Zhengzhou	Hangzhou	5272.78	46.0287	4.86526	36.5607	0.549317	6.46363	1653.65	7.17999	0.761293	6.22793	0.102699	2.02712	6234.3	54.4222	5.75246	43.2277	0.649486	7.6423	1653.65	7.17999	0.761293	6.22793	0.102699	2.02712	22450.4	203.91	15.7592	132.526	2.39066	27.5208	6472.43	29.1498	2.22979	20.2586	0.398539	7.93421			0	0	0	0			0	0	0
136	Korla	Urumqi			0	0	0	0			0	0	0	0	3094.05	27.0095	2.85492	21.4537	0.322337	3.79284	1668.29	7.24357	0.768359	6.28309	0.103608	2.04507	19132.7	211.328	2.4479	110.935	1.86534	23.4538	9333.57	52.2974	4.99255	30.112	0.598503	11.4415			0	0	0	0			0	0	0
137	Kunming	Wuhan			0	0	0	0			0	0	0	0	28604.1	267.558	18.2305	172.303	3.00538	35.0642	7234.1	31.3693	2.11341	20.8908	0.422022	8.86791	31247.4	268.469	11.7159	204.746	6.96556	38.3045	8551.35	35.0145	3.41053	30.2222	3.48745	10.4827			0	0	0	0			0	0	0
138	Chengdu	Wuhan	14956.1	130.559	13.8135	103.703	1.55812	18.3339	3584.61	15.5641	1.65254	13.5003	0.22262	4.39419	14302	114.66	8.39776	92.1211	1.7	17.5321	3617.05	14.6332	1.67632	12.6171	0.228888	4.43395	14302	114.66	8.39776	92.1211	1.7	17.5321	3617.05	14.6332	1.67632	12.6171	0.228888	4.43395			0	0	0	0			0	0	0
139	Chongqing	Nanjing	18671.4	149.689	1.96338	120.265	2.21936	22.8883	3788.52	15.3268	1.11824	13.2152	0.239738	4.64414	9739.74	85.023	8.98697	67.534	1.01468	11.9394	1877.27	8.15093	0.864242	7.07013	0.116587	2.30125	9739.74	85.023	8.98697	67.534	1.01468	11.9394	1877.27	8.15093	0.864242	7.07013	0.116587	2.30125			0	0	0	0			0	0	0
140	Chongqing	Changsha			0	0	0	0			0	0	0	0			0	0	0	0			0	0	0	0	10396.8	87.0074	7.82657	69.4956	1.16045	12.7449	3685.37	15.4531	1.39847	13.3653	0.231054	4.5177			0	0	0	0			0	0	0
141	Chengdu	Guiyang	8505.79	74.2512	7.84839	58.9779	0.88613	10.4268	3469.88	15.0659	1.59743	13.0682	0.215495	4.25354			0	0	0	0			0	0	0	0	11414	91.5063	6.71998	73.5191	1.35672	13.9919	5251.92	21.2472	1.55188	18.3199	0.332343	6.43805			0	0	0	0			0	0	0
142	Hangzhou	Sanya			0	0	0	0			0	0	0	0			0	0	0	0			0	0	0	0	23818.1	207.919	21.9772	165.151	2.48136	29.1973	3612.52	15.6852	1.66312	13.6054	0.224353	4.4284			0	0	0	0			0	0	0
143	Aksu	Urumqi			0	0	0	0			0	0	0	0			0	0	0	0			0	0	0	0	32975.9	378.821	38.5685	181.034	3.10726	40.4234	8755.25	49.4004	4.92822	24.9701	0.528736	10.7326			0	0	0	0			0	0	0
144	Hangzhou	Changsha			0	0	0	0			0	0	0	0	6684.88	58.3556	6.16821	46.352	0.696428	8.19464	1852.46	8.04322	0.852822	6.9767	0.115046	2.27084	13227.5	115.469	12.2514	91.7175	1.37803	16.2149	3704.93	16.0864	1.75643	13.9534	0.230092	4.54167			0	0	0	0			0	0	0
145	Nanchang	Shanghai Pudong			0	0	0	0			0	0	0	0	10889.4	95.0587	1.47756	75.5054	1.13445	13.3487	3828.96	16.625	1.76275	14.4205	0.237795	4.69372	3394.57	27.2143	1.99319	21.8648	0.403492	4.16122	1287.87	5.21022	0.381355	4.49239	0.0814968	1.57873			0	0	0	0			0	0	0
146	Nanchang	Shanghai Hongqiao			0	0	0	0			0	0	0	0	14283.9	124.691	13.1799	99.0426	1.48809	17.5099	5105.28	22.1667	2.35327	19.2274	0.31706	6.2583			0	0	0	0			0	0	0	0			0	0	0	0			0	0	0
147	Baotou	Beijing	21567	189.418	15.5269	131.974	2.4447	26.4379	9157.78	39.1977	3.17332	29.2676	0.557024	11.226	7852.04	68.5443	7.24517	54.445	0.818023	9.62541	3025.21	13.1352	1.39272	11.3935	0.187879	3.70845			0	0	0	0			0	0	0	0			0	0	0	0			0	0	0
148	Lanzhou	Xi'an			0	0	0	0			0	0	0	0	22951.1	200.351	21.1772	159.14	2.39104	28.1345	9361.5	40.6468	4.3977	35.2571	0.58139	11.4758			0	0	0	0			0	0	0	0			0	0	0	0			0	0	0
149	Harbin	Qingdao			0	0	0	0			0	0	0	0	15498.7	130.26	11.9296	103.983	1.71842	18.999	3353.4	14.0611	1.26556	12.1613	0.210241	4.11075	29831.4	249.664	22.4638	199.413	3.32936	36.5687	6706.79	28.1222	2.53113	24.3227	0.420482	8.2215			0	0	0	0			0	0	0
150	Urumqi	Yining	3661.88	29.3573	2.15151	23.5866	0.435266	4.4889	1623.77	6.56915	0.479283	5.66409	0.102753	1.9905			0	0	0	0			0	0	0	0	22252.8	261.12	26.464	122.293	2.05901	27.2786	9003.03	52.7315	5.3138	26.1978	0.553389	11.0363			0	0	0	0			0	0	0
151	Wuhan	Xiamen	8089.87	70.6204	7.46461	56.094	0.842799	9.91694	1983.13	8.61058	0.912979	7.46883	0.123161	2.43102	15404.1	146.273	14.7929	96.0537	1.58975	18.883	3984.21	18.1149	1.81189	12.6943	0.235052	4.88404	22220.2	195.155	15.9979	135.971	2.51874	27.2386	6003.24	25.6954	2.82144	19.1859	0.365149	7.35906			0	0	0	0			0	0	0
152	Hotan	Urumqi	8298.89	66.5322	4.87287	53.4541	0.98644	10.1732	1638.68	6.62946	0.483683	5.71609	0.103696	2.00877			0	0	0	0			0	0	0	0	45486	563.929	58.3956	250.675	4.00052	55.7589	8131.64	52.7093	5.44649	25.0321	0.525301	9.96815			0	0	0	0			0	0	0
153	Chengdu	Changsha	7405.78	64.6487	6.8334	51.3506	0.771531	9.07836	1757.5	7.63089	0.89128	6.61905	0.109148	2.15443			0	0	0	0			0	0	0	0	7405.78	64.6487	6.8334	51.3506	0.771531	9.07836	1757.5	7.63089	0.89128	6.61905	0.109148	2.15443			0	0	0	0			0	0	0
154	Guangzhou	Qingdao			0	0	0	0			0	0	0	0	9681.78	84.517	8.93349	67.1321	1.00864	11.8684	1433.63	6.22468	0.66176	5.3993	0.0890345	1.75741	26254.9	216.641	18.3159	173.368	2.9939	32.1845	4326.83	17.9294	1.51398	15.4914	0.272117	5.30403			0	0	0	0			0	0	0
155	Guangzhou	Nanning			0	0	0	0			0	0	0	0			0	0	0	0			0	0	0	0	34740.9	282.556	22.3465	226.563	4.04623	42.5871	11691.6	47.8727	3.77474	41.3205	0.737574	14.3321			0	0	0	0			0	0	0
156	Shenzhen	Tianjin	24436.4	195.906	14.3483	157.397	2.90461	29.9553	3701.89	14.9764	1.92672	12.913	0.234257	4.53795			0	0	0	0			0	0	0	0			0	0	0	0			0	0	0	0			0	0	0	0			0	0	0
157	Nanjing	Xiamen			0	0	0	0			0	0	0	0	22081.3	192.758	2.37465	153.108	2.30042	27.0683	5464.11	23.7247	2.51552	20.5788	0.339345	6.69816	7423.67	64.8049	6.84996	51.4747	0.773395	9.10029	1821.37	7.90822	0.838572	6.8596	0.113115	2.23272			0	0	0	0			0	0	0
158	Hangzhou	Qingdao	7560.96	66.0033	13.3625	52.4266	0.787698	9.26858	1786.85	8.12225	0.861214	7.04526	0.116176	2.1904	6641.55	57.9773	6.12823	46.0516	0.691914	8.14152	1870.67	8.12225	0.861214	7.04526	0.116176	2.29315	6118.72	49.0537	3.59274	39.4114	0.727296	7.50061	1887.59	7.63646	0.557153	6.58436	0.119447	2.3139	6641.55	57.9773	6.12823	46.0516	0.691914	8.14152	1870.67	8.12225	0.861214	7.04526	0.116176
159	Guangzhou	Wuxi			0	0	0	0			0	0	0	0	21260.3	185.592	19.6171	147.416	2.21489	26.0619	3608.49	15.6677	1.66125	13.5902	0.224103	4.42346	19853.4	173.31	18.3189	137.661	2.06832	24.3372	3608.49	15.6677	1.66125	13.5902	0.224103	4.42346			0	0	0	0			0	0	0
160	Changsha	Sanya			0	0	0	0			0	0	0	0			0	0	0	0			0	0	0	0	18078.4	157.815	16.6812	125.353	1.8834	22.1614	3388.02	14.7105	1.55975	12.7599	0.21041	4.15319			0	0	0	0			0	0	0
161	Nanchang	Shenzhen			0	0	0	0			0	0	0	0	6437.67	56.1976	5.94115	44.6379	0.670674	7.89161	1907.15	8.28069	0.8782	7.18268	0.118443	2.33788	23974.5	209.285	22.1216	166.236	2.49766	29.3891	7628.62	33.1227	3.5128	28.7307	0.47377	9.35152			0	0	0	0			0	0	0
162	Guangzhou	Taiyuan			0	0	0	0			0	0	0	0	11934.2	95.6763	7.74128	76.8694	1.41855	14.6295	2125.17	8.59762	0.627279	7.41309	0.134482	2.60514	50105.7	420.391	38.2243	335.665	5.57049	61.4219	8462.58	35.4843	3.19375	30.6902	0.530561	10.3738			0	0	0	0			0	0	0
163	Chongqing	Haikou			0	0	0	0			0	0	0	0			0	0	0	0			0	0	0	0	24755.4	216.102	22.8421	171.651	2.57901	30.3464	4969.46	21.5769	2.28785	18.7159	0.308625	6.0918			0	0	0	0			0	0	0
164	Shanghai Pudong	Wenzhou	8554.78	74.6789	7.89359	59.3176	0.891233	10.4869	3653.45	15.8629	1.68195	13.7595	0.226895	4.47857			0	0	0	0			0	0	0	0			0	0	0	0			0	0	0	0			0	0	0	0			0	0	0
165	Shanghai Hongqiao	Wenzhou			0	0	0	0			0	0	0	0			0	0	0	0			0	0	0	0			0	0	0	0			0	0	0	0	4177.98	36.4716	3.85576	28.9695	0.43526	5.12157	1826.73	7.93147	0.84973	6.87977	0.113448
166	Guangzhou	Shenyang	14175.5	123.745	13.7989	98.2909	1.4768	17.377	2543.68	11.0444	1.17137	9.57993	0.157973	3.11816			0	0	0	0			0	0	0	0	47712.6	416.506	44.2494	338.034	4.97068	58.4883	5087.35	22.0888	2.34274	19.1599	0.315947	6.23632			0	0	0	0			0	0	0
167	Beijing	Zhuhai	39423.9	316.062	23.1486	253.934	4.68609	48.3277	5753.18	23.2751	1.69814	20.0684	0.364063	7.05252			0	0	0	0			0	0	0	0	52565.3	421.416	3.86483	338.579	6.24812	64.437	7670.9	31.0334	2.26419	26.7579	0.485417	9.40336			0	0	0	0			0	0	0
168	Hefei	Shenzhen			0	0	0	0			0	0	0	0			0	0	0	0			0	0	0	0	8038.89	70.1754	7.41758	55.7405	0.837488	9.85445	1699.94	7.38097	0.782638	6.40227	0.105574	2.08387			0	0	0	0			0	0	0
169	Zhengzhou	Chongqing			0	0	0	0			0	0	0	0			0	0	0	0			0	0	0	0	27594	225.913	18.4119	180.981	3.18324	33.826	6968.13	28.703	2.34268	24.7874	0.43891	8.54186			0	0	0	0			0	0	0
170	Kunming	Xiamen			0	0	0	0			0	0	0	0	15446.2	159.765	15.2994	84.3873	1.57742	18.9347	3603.51	17.1151	2.33118	9.40993	0.201492	4.41736			0	0	0	0			0	0	0	0			0	0	0	0			0	0	0
171	Shenzhen	Wuhan	7683.72	67.075	7.89858	53.2778	0.800487	9.41907	1827.35	7.93416	0.841258	6.88211	0.113486	2.24005	14191.5	130.32	77.7253	84.4546	1.56779	17.3967	3422.26	16.2173	1.37255	11.2469	0.219783	4.19517	36442.6	313.081	31.2573	249.199	3.90052	44.673	9153.27	39.1963	3.99285	33.9603	0.570626	11.2205			0	0	0	0			0	0	0
172	Beijing	Xining	21012.2	168.455	12.3378	135.342	2.4976	25.7578	3619.82	14.6444	1.68448	12.6268	0.229063	4.43735	22833.2	199.323	21.6849	158.322	2.37876	27.9901	3587.36	15.576	1.65152	13.5106	0.22279	4.39755	11284.4	98.5068	1.41222	78.2443	1.1756	13.8329	1793.68	7.78799	0.825759	6.75531	0.111395	2.19878			0	0	0	0			0	0	0
173	Shenzhen	Wuxi			0	0	0	0			0	0	0	0	13242.9	115.604	12.2194	91.8243	1.37964	16.2338	2369.38	10.2876	1.97952	8.9235	0.147149	2.9045	11857	103.505	1.94558	82.2145	1.23525	14.5348	2369.38	10.2876	1.97952	8.9235	0.147149	2.9045			0	0	0	0			0	0	0
174	Nanning	Shenzhen			0	0	0	0			0	0	0	0			0	0	0	0			0	0	0	0	9191.3	84.277	7.23299	54.7508	1.0163	11.2671	3482.04	15.3126	1.29598	10.6194	0.207522	4.26845			0	0	0	0			0	0	0
175	Zhengzhou	Chengdu	16746.9	146.192	15.4526	116.121	1.74469	20.5292	4162.93	18.075	1.91649	15.6783	0.258536	5.10311			0	0	0	0			0	0	0	0	24723.8	198.21	14.518	159.249	2.93877	30.3076	6300.9	25.4909	1.85981	21.979	0.398723	7.72394			0	0	0	0			0	0	0
176	Lanzhou	Shanghai Pudong			0	0	0	0			0	0	0	0	23847.4	208.176	22.4258	165.354	2.48441	29.2333	3686.63	16.007	1.69723	13.8845	0.228956	4.51925			0	0	0	0			0	0	0	0			0	0	0	0			0	0	0
177	Lanzhou	Shanghai Hongqiao			0	0	0	0			0	0	0	0			0	0	0	0			0	0	0	0			0	0	0	0			0	0	0	0			0	0	0	0			0	0	0
178	Zhengzhou	Sanya			0	0	0	0			0	0	0	0			0	0	0	0			0	0	0	0	26950.8	230.842	20.6341	180.027	3.01176	33.0376	5290.62	21.9232	2.31345	18.9421	0.33273	6.48549			0	0	0	0			0	0	0
179	Hailar	Beijing	29400.6	235.705	17.2632	189.373	3.49468	36.0406	5929.18	23.9871	1.75916	20.6823	0.3752	7.26827			0	0	0	0			0	0	0	0			0	0	0	0			0	0	0	0			0	0	0	0			0	0	0
180	Nanjing	Xi'an			0	0	0	0			0	0	0	0	25143.7	219.492	23.24	174.343	2.61946	30.8224	5469.01	23.7459	2.51778	20.5973	0.339649	6.70418			0	0	0	0			0	0	0	0			0	0	0	0			0	0	0
181	Chengdu	Lijiang	4896.3	42.7422	4.51787	33.9503	0.510095	6.00212	1470.05	6.38281	0.676768	5.53646	0.0912963	1.80205	15486.4	89.9493	13.8333	158.673	1.22263	18.984	7290.37	20.1377	3.9969	40.4354	0.442259	8.93688			0	0	0	0			0	0	0	0			0	0	0	0			0	0	0
182	Shanghai Pudong	Jieyang Chaoshan			0	0	0	0			0	0	0	0	7558.85	65.9849	6.97463	52.412	0.787478	9.26599	3199.04	13.8899	1.47275	12.0482	0.198674	3.92154			0	0	0	0			0	0	0	0			0	0	0	0			0	0	0
183	Shanghai Hongqiao	Jieyang Chaoshan			0	0	0	0			0	0	0	0	6120.32	53.4273	5.64729	42.4375	0.637613	7.50258	1599.52	6.94497	0.736374	6.02408	0.0993371	1.96077	12751.5	102.229	7.48739	82.1338	1.51569	15.6314	3227.99	13.0592	0.952793	11.26	0.204268	3.95702			0	0	0	0			0	0	0
184	Shenzhen	Jinan			0	0	0	0			0	0	0	0			0	0	0	0			0	0	0	0			0	0	0	0			0	0	0	0			0	0	0	0			0	0	0
185	Hangzhou	Shenyang			0	0	0	0			0	0	0	0			0	0	0	0			0	0	0	0	21793.5	190.246	2.19786	151.113	2.27043	26.7155	3486	15.1359	1.64858	13.1289	0.216496	4.27331			0	0	0	0			0	0	0
186	Chongqing	Lijiang	9784.44	101.204	9.69146	53.4555	0.999221	11.9942	2608.22	12.3879	1.17164	6.8109	0.145839	3.19728			0	0	0	0			0	0	0	0	10420.3	90.9638	9.61492	72.2528	1.08558	12.7737	2584.83	11.2231	1.18998	9.73492	0.160529	3.1686			0	0	0	0			0	0	0
187	Kunming	Nanjing			0	0	0	0			0	0	0	0	39352.8	356.566	36.9834	260.987	4.08315	48.2405	9104.65	40.0659	4.17776	32.776	0.557326	11.1609			0	0	0	0			0	0	0	0			0	0	0	0			0	0	0
188	Guangzhou	Urumqi			0	0	0	0			0	0	0	0			0	0	0	0			0	0	0	0	194204	1348.75	117.199	1493.13	17.074	238.064	11820.5	42.9781	3.76375	45.383	0.707208	14.4902			0	0	0	0			0	0	0
189	Hangzhou	Guiyang	7019.23	61.2743	6.47672	48.6703	0.73126	8.6045	1308.6	5.68182	0.624427	4.92842	0.0812697	1.60414			0	0	0	0			0	0	0	0	6622.79	53.0949	3.88871	42.6581	0.787212	8.11853	1320.44	5.34199	0.38975	4.606	0.083558	1.61866	14560.2	127.103	13.4349	100.958	1.51688	17.8486	2617.2	11.3636	1.24885	9.85684	0.162539
190	Shanghai Pudong	Shijiazhuang			0	0	0	0			0	0	0	0	6406.48	55.9253	5.91133	44.4216	0.667425	7.85337	1561.79	6.78117	0.71962	5.88199	0.0969942	1.91452			0	0	0	0			0	0	0	0			0	0	0	0			0	0	0
191	Shanghai Hongqiao	Shijiazhuang			0	0	0	0			0	0	0	0			0	0	0	0			0	0	0	0			0	0	0	0			0	0	0	0			0	0	0	0			0	0	0
192	Chongqing	Lhasa			0	0	0	0			0	0	0	0			0	0	0	0			0	0	0	0	23002.4	200.799	21.2245	159.495	2.39638	28.1974	4209.9	18.279	1.93813	15.8552	0.261453	5.1607			0	0	0	0			0	0	0
193	Sanya	Shenzhen			0	0	0	0			0	0	0	0			0	0	0	0			0	0	0	0	19040.7	166.216	17.57	132.026	1.98366	23.341	5331.8	23.1502	2.45461	20.0805	0.331128	6.53597			0	0	0	0			0	0	0
194	Haikou	Changsha			0	0	0	0			0	0	0	0			0	0	0	0			0	0	0	0	8528.08	74.4458	7.86896	59.1325	0.888452	10.4541	1950.06	8.46699	0.897754	7.34428	0.121107	2.39048			0	0	0	0			0	0	0
195	Zhengzhou	Xiamen			0	0	0	0			0	0	0	0	12129	105.88	11.1916	84.1008	1.26359	14.8683	3026.33	13.14	1.39324	11.3977	0.187948	3.70982	14546.7	137.723	13.8734	91.0799	1.50179	17.832	2820.17	13.8219	1.38252	9.68597	0.179349	3.4571			0	0	0	0			0	0	0
196	Chongqing	Xiamen	10666.6	85.5143	6.26314	68.7049	1.26788	13.0756	2157.56	8.72863	0.636838	7.52606	0.136531	2.64484			0	0	0	0			0	0	0	0			0	0	0	0			0	0	0	0			0	0	0	0			0	0	0
197	Dalian	Qingdao			0	0	0	0			0	0	0	0			0	0	0	0			0	0	0	0	3132.14	27.342	2.89649	21.7178	0.326305	3.83953	1759.59	7.63998	0.81664	6.62693	0.109278	2.15699			0	0	0	0			0	0	0
198	Dalian	Nanjing	6988.74	56.0287	4.13589	45.0153	0.83071	8.56713	1876.42	7.59127	0.553856	6.54539	0.118741	2.30021	15171.8	132.442	13.9992	105.199	1.58059	18.5983	3719.19	16.1484	1.71221	14.0071	0.230978	4.55916	21660.3	189.084	19.9862	150.19	2.25657	26.5523	5578.79	24.2226	2.56832	21.0107	0.346467	6.83874			0	0	0	0			0	0	0
199	Chongqing	Jinan			0	0	0	0			0	0	0	0	9008.71	78.6414	8.31244	62.4651	0.938523	11.0433	1743.05	7.56814	0.824494	6.56462	0.108251	2.13671			0	0	0	0			0	0	0	0			0	0	0	0			0	0	0
200	Hangzhou	Xiamen			0	0	0	0			0	0	0	0	9000.79	78.5723	8.3513	62.4102	0.937698	11.0336	2800.36	12.1589	1.28925	10.5466	0.173914	3.43281			0	0	0	0			0	0	0	0			0	0	0	0			0	0	0
201	Chengdu	Qingdao	10527.8	91.9027	9.71416	72.9986	1.09679	12.9055	1574	6.83418	0.724627	5.92798	0.0977525	1.92949	9485.13	82.8003	8.75233	65.7685	0.988157	11.6273	1574	6.83418	0.724627	5.92798	0.0977525	1.92949			0	0	0	0			0	0	0	0			0	0	0	0			0	0	0
202	Zhengzhou	Haikou			0	0	0	0			0	0	0	0			0	0	0	0			0	0	0	0	30747.7	246.504	18.5417	198.049	3.6548	37.692	5033.96	20.3654	1.48585	17.5596	0.31855	6.17087			0	0	0	0			0	0	0
203	Guilin	Beijing	42830.7	373.89	39.587	296.982	4.46209	52.5039	7058.83	30.6488	3.24969	26.5848	0.438384	8.65305			0	0	0	0			0	0	0	0	21915.5	175.697	12.8682	141.161	2.60497	26.8651	3561.36	14.4078	1.51199	12.4228	0.225364	4.36568			0	0	0	0			0	0	0
204	Quanzhou	Shanghai Pudong			0	0	0	0			0	0	0	0			0	0	0	0			0	0	0	0			0	0	0	0			0	0	0	0			0	0	0	0			0	0	0
205	Quanzhou	Shanghai Hongqiao			0	0	0	0			0	0	0	0			0	0	0	0			0	0	0	0			0	0	0	0			0	0	0	0			0	0	0	0			0	0	0
206	Dalian	Tianjin	4009.41	32.1435	2.35421	25.8251	0.476575	4.91493	1768.48	7.15455	0.521994	6.16884	0.11191	2.16788			0	0	0	0			0	0	0	0	4200.3	36.6665	3.87566	29.1243	0.437586	5.14893	1752.61	7.60969	0.868544	6.60066	0.108845	2.14844			0	0	0	0			0	0	0
207	Chongqing	Urumqi			0	0	0	0			0	0	0	0			0	0	0	0			0	0	0	0	54951.8	485.743	4.11714	302.703	6.20657	67.3625	5993.95	25.6557	2.76993	19.1562	0.364584	7.34767			0	0	0	0			0	0	0
208	Hangzhou	Wuhan			0	0	0	0			0	0	0	0	6063.72	52.9332	5.59565	42.045	0.631716	7.4332	2061.99	8.95298	0.949284	7.76583	0.128059	2.52769	11172.8	89.572	6.56323	71.965	1.32804	13.6961	4161.31	16.835	1.22828	14.5156	0.263329	5.10113			0	0	0	0			0	0	0
209	Dalian	Hangzhou			0	0	0	0			0	0	0	0			0	0	0	0			0	0	0	0	22560.6	196.942	2.81689	156.432	2.35035	27.6558	5047.61	21.9162	2.32377	19.0102	0.313478	6.18759			0	0	0	0			0	0	0
210	Chengdu	Tianjin	9771.45	78.3377	5.73752	62.939	1.16147	11.9783	1827.05	7.39152	0.539283	6.37316	0.115616	2.23968			0	0	0	0			0	0	0	0			0	0	0	0			0	0	0	0			0	0	0	0			0	0	0
211	Qingdao	Xi'an			0	0	0	0			0	0	0	0	20298.5	177.196	24.6398	140.747	2.11469	24.8829	4068.68	17.9337	1.9154	15.5557	0.256514	4.98758	6119.23	53.4177	5.64628	42.4298	0.637499	7.50124	1376.79	5.97789	0.633835	5.18523	0.0855045	1.68773			0	0	0	0			0	0	0
212	Chongqing	Wuhan			0	0	0	0			0	0	0	0			0	0	0	0			0	0	0	0	19491.9	180.941	18.4385	125.326	2.01692	23.8941	6195.04	27.7452	2.82884	20.9325	0.371882	7.59418			0	0	0	0			0	0	0
213	Jinan	Xi'an			0	0	0	0			0	0	0	0	6901.55	60.247	6.36815	47.8544	0.719001	8.46025	1747.83	7.58892	0.846519	6.58264	0.108548	2.14257	6496.52	52.0826	3.81457	41.8448	0.772203	7.96374	1763.65	7.13502	0.525687	6.152	0.111604	2.16196			0	0	0	0			0	0	0
214	Changsha	Nanjing			0	0	0	0			0	0	0	0	13556.9	118.345	12.5914	94.0018	1.41236	16.6187	3785.01	16.4341	1.74251	14.255	0.235065	4.63984	6778.47	59.1726	6.25457	47.0009	0.706178	8.30936	1892.5	8.21707	0.871255	7.1275	0.117533	2.31992			0	0	0	0			0	0	0
215	Xishuangbanna	Lijiang			0	0	0	0			0	0	0	0	5708.01	59.0397	5.65377	31.1846	0.582922	6.99715	2462.91	11.6978	1.16369	6.43146	0.137715	3.01915			0	0	0	0			0	0	0	0			0	0	0	0			0	0	0
216	Guilin	Xi'an	6339.7	55.3423	5.84972	43.9586	0.660467	7.7715	1298.76	5.63911	0.597914	4.89137	0.0806588	1.59209	11823.9	103.216	15.9621	81.9851	1.23181	14.4943	2539.33	11.2782	1.19583	9.78274	0.161318	3.11284	5449.12	43.6856	3.19957	35.0984	0.647705	6.67979	1310.52	5.30183	0.38682	4.57138	0.0829298	1.60649			0	0	0	0			0	0	0
217	Hefei	Xiamen			0	0	0	0			0	0	0	0	14711.3	128.422	13.5743	102.006	1.53262	18.0338	3646.36	15.8322	1.67868	13.7328	0.226455	4.46989	7199.09	62.8444	6.64268	49.9174	0.749998	8.82498	1823.18	7.91609	0.839341	6.86642	0.113227	2.23494			0	0	0	0			0	0	0
218	Chengdu	Jinan	9744.82	85.0673	8.99166	67.5692	1.01521	11.9457	1680.85	7.2981	0.773817	6.33038	0.104388	2.06047	8850.65	77.2617	8.1666	61.3692	0.922057	10.8495	1680.85	7.2981	0.773817	6.33038	0.104388	2.06047	9482.48	82.7772	8.74959	65.7502	0.987881	11.6241	1680.85	7.2981	0.773817	6.33038	0.104388	2.06047			0	0	0	0			0	0	0
219	Haikou	Hangzhou	10381.9	90.6284	9.57946	71.9864	1.08158	12.7266	1853.55	8.04793	0.853321	6.98079	0.115113	2.27217			0	0	0	0			0	0	0	0	9608.74	83.8794	8.86696	66.6257	1.00103	11.7789	1853.55	8.04793	0.853321	6.98079	0.115113	2.27217			0	0	0	0			0	0	0
220	Changsha	Xi'an			0	0	0	0			0	0	0	0	15113.2	131.931	13.9451	104.793	1.57449	18.5265	3568.22	15.4929	1.64279	13.4386	0.221602	4.3741	7637.89	66.6749	7.47566	52.96	0.795712	9.36288	1784.11	7.74644	0.821354	6.71928	0.110801	2.18705			0	0	0	0			0	0	0
221	Guangzhou	Yiwu			0	0	0	0			0	0	0	0			0	0	0	0			0	0	0	0	43842.2	368.605	28.4657	278.757	5.09044	53.7438	10398.5	44.1303	3.38637	35.9252	0.659133	12.7469			0	0	0	0			0	0	0
222	Guangzhou	Harbin			0	0	0	0			0	0	0	0			0	0	0	0			0	0	0	0	46634.9	407.099	43.0305	323.36	4.8584	57.1672	5421.88	23.5413	2.49608	20.4198	0.336722	6.6464			0	0	0	0			0	0	0
223	Guiyang	Xi'an			0	0	0	0			0	0	0	0			0	0	0	0			0	0	0	0	12686.9	116.329	9.98379	75.5733	1.40282	15.5522	3353.6	14.7477	1.24818	10.2277	0.199867	4.111			0	0	0	0			0	0	0
224	Haikou	Wuhan			0	0	0	0			0	0	0	0			0	0	0	0			0	0	0	0	32770	279.973	24.4293	203.389	3.57988	40.171	9905.05	42.4827	3.59211	32.4565	0.604273	12.1421			0	0	0	0			0	0	0
225	Sanya	Wuhan			0	0	0	0			0	0	0	0	17283.1	142.403	10.1482	111.323	2.05434	21.1865	4353.96	17.6144	1.28514	15.1876	0.275519	5.33729	19648.8	17.9879	14.4372	130.819	2.20864	24.0865	4340.94	6.24497	1.51891	15.542	0.273004	5.32133			0	0	0	0			0	0	0
226	Ningbo	Shenzhen			0	0	0	0			0	0	0	0	9972.06	87.051	9.21336	69.1449	1.03889	12.2242	2027.71	8.80411	0.933499	7.6367	0.125929	2.48566	29606	258.445	27.3178	205.284	3.08434	36.2924	6083.12	26.4123	2.84969	22.9101	0.377788	7.45698			0	0	0	0			0	0	0
227	Beijing	Taiyuan	3755.09	30.1046	2.24882	24.187	0.446346	4.60317	1757.61	7.11061	0.518788	6.13096	0.111222	2.15457	18705.5	158.535	12.4696	116.881	2.16172	22.9301	8788.07	36.7904	2.8647	29.1135	0.543167	10.7728			0	0	0	0			0	0	0	0			0	0	0	0			0	0	0
228	Tianjin	Xi'an	7180.91	57.5694	4.21643	46.2531	0.853553	8.8027	1766.87	7.14804	0.521519	6.16323	0.111808	2.16591			0	0	0	0			0	0	0	0			0	0	0	0			0	0	0	0			0	0	0	0			0	0	0
229	Shenyang	Qingdao			0	0	0	0			0	0	0	0	10253.6	89.5084	9.46187	71.0968	1.06821	12.5693	3172.43	13.7744	1.46496	11.9479	0.197022	3.88891	9730.15	84.9393	8.97812	67.4675	1.01368	11.9277	3172.43	13.7744	1.46496	11.9479	0.197022	3.88891			0	0	0	0			0	0	0
230	Hefei	Beijing	26628.5	213.481	15.6355	171.517	3.16518	32.6425	6784.25	27.4464	2.24795	23.665	0.429309	8.31646	21677.9	189.237	2.24513	150.312	2.2584	26.5738	5042.56	21.8943	2.32146	18.9912	0.313164	6.1814			0	0	0	0			0	0	0	0			0	0	0	0			0	0	0
231	Changsha	Guiyang			0	0	0	0			0	0	0	0	9822.33	85.7439	9.63177	68.1067	1.02329	12.0407	3236.52	14.0527	1.49914	12.1893	0.201002	3.96748	7535.19	65.7784	6.95286	52.2479	0.785013	9.23699	3236.52	14.0527	1.49914	12.1893	0.201002	3.96748	4911.17	42.872	4.53159	34.0533	0.511643	6.02034	1618.26	7.02633	0.745457	6.09465	0.100501
232	Chongqing	Wenzhou	8408.16	73.399	7.75837	58.301	0.875959	10.3071	1601.91	6.95535	0.737475	6.03308	0.0994857	1.9637	8720.67	76.127	8.46658	60.4679	0.908515	10.6902	1601.91	6.95535	0.737475	6.03308	0.0994857	1.9637	16621.7	145.099	15.3377	115.253	1.73165	20.3757	3203.82	13.9107	1.47495	12.0662	0.198971	3.9274			0	0	0	0			0	0	0
233	Shenzhen	Qingdao			0	0	0	0			0	0	0	0	9665.64	84.3761	8.91859	67.0202	1.00696	11.8486	2219.79	9.63813	1.2193	8.36013	0.137859	2.72113	59532	519.684	54.9389	412.787	6.20202	72.9772	3329.69	14.4572	1.53289	12.5402	0.206788	4.08169			0	0	0	0			0	0	0
234	Ordos	Beijing	31206.5	266.683	19.5327	214.262	3.95398	38.2545	15321.3	43.9071	3.23445	37.8578	0.686783	18.7815			0	0	0	0			0	0	0	0			0	0	0	0			0	0	0	0			0	0	0	0			0	0	0
235	Chengdu	Wuxi			0	0	0	0			0	0	0	0	20234.3	176.635	18.674	140.302	2.108	24.8041	3389.13	14.7153	1.56261	12.7641	0.21048	4.15456			0	0	0	0			0	0	0	0			0	0	0	0			0	0	0
236	Sanya	Xi'an			0	0	0	0			0	0	0	0	7937.12	69.287	7.32367	55.0349	0.826886	9.7297	1092.94	4.74545	0.531598	4.11621	0.0678764	1.33978	7937.12	69.287	7.32367	55.0349	0.826886	9.7297	1092.94	4.74545	0.531598	4.11621	0.0678764	1.33978			0	0	0	0			0	0	0
237	Hangzhou	Taiyuan			0	0	0	0			0	0	0	0	17647.7	167.654	16.8549	109.976	1.82121	21.6334	3842.92	17.4724	1.74763	12.2441	0.226717	4.71084			0	0	0	0			0	0	0	0	9221.78	80.5015	8.59455	63.9425	0.960722	11.3045	1912.81	8.30522	0.886192	7.20397	0.118794
238	Harbin	Jinan			0	0	0	0			0	0	0	0			0	0	0	0			0	0	0	0	17612.3	153.747	16.2512	122.121	1.83485	21.59	3066.38	13.3139	1.41167	11.5485	0.190435	3.75891			0	0	0	0			0	0	0
239	Xi'an	Xiamen			0	0	0	0			0	0	0	0	9554.61	83.4069	8.81615	66.2503	0.995395	11.7125	1383.03	6.00501	0.636712	5.20875	0.0858924	1.69539			0	0	0	0			0	0	0	0			0	0	0	0			0	0	0
240	Chengdu	Xiamen	6333.34	55.2868	5.84385	43.9145	0.659805	7.76371	916.216	3.97812	0.4218	3.45063	0.056901	1.12314			0	0	0	0			0	0	0	0			0	0	0	0			0	0	0	0			0	0	0	0			0	0	0
241	Hangzhou	Tianjin			0	0	0	0			0	0	0	0			0	0	0	0			0	0	0	0			0	0	0	0			0	0	0	0			0	0	0	0			0	0	0
242	Tianjin	Xiamen	7121.34	57.0918	4.18145	45.8694	0.846472	8.72968	1263	5.10958	0.372793	4.40562	0.0799227	1.54824			0	0	0	0			0	0	0	0			0	0	0	0			0	0	0	0			0	0	0	0			0	0	0
243	Guangzhou	Changchun			0	0	0	0			0	0	0	0			0	0	0	0			0	0	0	0	67219.7	586.794	62.2441	748.725	7.00292	82.4011	6586.26	28.5969	3.32128	24.805	0.409035	8.07375			0	0	0	0			0	0	0
244	Harbin	Shenzhen			0	0	0	0			0	0	0	0			0	0	0	0			0	0	0	0	30792.9	268.806	28.4129	213.513	3.20799	37.7473	4504.33	19.5574	2.07367	16.9641	0.279738	5.52162			0	0	0	0			0	0	0
245	Hangzhou	Guilin	6604.26	57.6518	6.93824	45.793	0.688029	8.09581	1233.57	5.6073	0.594541	4.86378	0.0802038	1.51217			0	0	0	0			0	0	0	0	12106.5	97.0576	7.18578	77.9792	1.43903	14.8407	2606.25	10.5439	0.769276	9.09119	0.164924	3.19486	6489.94	56.6538	5.98834	45.0003	0.676119	7.95567	1291.44	5.6073	0.594541	4.86378	0.0802038
246	Fuzhou	Changsha			0	0	0	0			0	0	0	0			0	0	0	0			0	0	0	0			0	0	0	0			0	0	0	0			0	0	0	0			0	0	0
247	Hefei	Kunming			0	0	0	0			0	0	0	0	25966.4	226.673	23.9595	180.047	2.70517	31.8309	3999.2	17.3641	1.84112	15.0617	0.248368	4.90241			0	0	0	0			0	0	0	0			0	0	0	0			0	0	0
248	Chengdu	Lanzhou	14267.2	124.545	13.1645	98.9268	1.48635	17.4894	3432.67	14.9043	1.5834	12.928	0.213184	4.20793	13741.4	115.208	1.44363	91.9976	1.52941	16.8448	3448.2	14.4586	1.3134	12.5052	0.216185	4.22697			0	0	0	0			0	0	0	0			0	0	0	0			0	0	0
249	Yinchuan	Shanghai	11820.8	103.19	1.97218	81.964	1.23149	14.4905	1584.05	6.8778	0.729252	5.96582	0.0983764	1.94181	11687.2	102.023	1.7839	81.0373	1.21757	14.3267	1584.05	6.8778	0.729252	5.96582	0.0983764	1.94181			0	0	0	0			0	0	0	0	11687.2	102.023	1.7839	81.0373	1.21757	14.3267	1584.05	6.8778	0.729252	5.96582	0.0983764
250	Nanchang	Kunming			0	0	0	0			0	0	0	0	18967.3	180.19	18.1152	118.199	1.95739	23.251	3345.04	15.2087	1.52122	10.6578	0.197343	4.1005			0	0	0	0			0	0	0	0			0	0	0	0			0	0	0
251	Guangzhou	Jieyang Chaoshan			0	0	0	0			0	0	0	0			0	0	0	0			0	0	0	0	17485.9	140.184	1.2673	112.629	2.07844	21.435	9782.94	39.5779	2.88759	34.1251	0.619067	11.9924			0	0	0	0			0	0	0
252	Fuzhou	Nanjing			0	0	0	0			0	0	0	0			0	0	0	0			0	0	0	0			0	0	0	0			0	0	0	0			0	0	0	0			0	0	0
253	Kunming	Guiyang			0	0	0	0			0	0	0	0	4692.44	47.1443	3.22734	24.4388	0.396091	5.75222	1853.22	9.75958	0.625745	5.38343	0.118854	2.27177	13359.1	107.1	7.84416	86.0477	1.58792	16.3763	6325.54	25.5906	1.86783	22.0649	0.400282	7.75414			0	0	0	0			0	0	0
254	Guilin	Xiamen			0	0	0	0			0	0	0	0			0	0	0	0			0	0	0	0			0	0	0	0			0	0	0	0			0	0	0	0			0	0	0
255	Guangzhou	Guilin			0	0	0	0			0	0	0	0			0	0	0	0			0	0	0	0	19238.4	176.579	15.1732	114.525	2.12596	23.5834	9062.03	39.8511	3.37279	27.6371	0.540077	11.1087			0	0	0	0			0	0	0
256	Lanzhou	Urumqi			0	0	0	0			0	0	0	0	10312.9	90.026	9.5158	71.5079	1.07439	12.642	1621.76	7.04152	0.746612	6.10783	0.100718	1.98803	44199.5	282.087	23.6688	355.021	4.11575	54.1819	5694.87	19.7876	1.68449	24.1856	0.359661	6.98104			0	0	0	0			0	0	0
257	Kunming	Nanning			0	0	0	0			0	0	0	0	8736.57	90.3651	8.65355	47.7306	0.892209	10.7097	3256.15	15.4653	1.46271	8.50286	0.182069	3.99154	4451.2	35.6853	2.61363	28.6707	0.529089	5.4565	1628.08	6.58655	0.485523	5.6791	0.103025	1.99577			0	0	0	0			0	0	0
258	Chengdu	Nanning	7292.54	63.6602	6.72891	50.5655	0.759734	8.93955	1622.15	7.0432	0.74679	6.10929	0.100742	1.9885			0	0	0	0			0	0	0	0	12413.8	114.373	7.28923	79.9586	1.47555	15.2174	3273.65	13.2439	0.96627	11.4192	0.207157	4.013			0	0	0	0			0	0	0
259	Qingdao	Wuhan			0	0	0	0			0	0	0	0	7691.81	61.6652	4.51641	49.5438	0.91428	9.42898	2002.68	8.10204	0.591122	6.98579	0.12673	2.45498	15226.8	139.603	11.9798	90.7101	1.68378	18.6658	4005.35	17.6139	1.49748	12.2154	0.23871	4.90995			0	0	0	0			0	0	0
260	Kunming	Jinan			0	0	0	0			0	0	0	0	12113.5	105.744	11.1772	83.9931	1.26198	14.8493	2947.07	12.7959	1.35675	11.0992	0.183026	3.61266			0	0	0	0			0	0	0	0			0	0	0	0			0	0	0
261	Beijing	Wuxi	19629.6	157.37	11.5259	126.436	2.33325	24.0629	4640.84	18.775	1.36982	16.1883	0.293674	5.68896	11711	102.231	1.85829	81.2021	1.22004	14.3558	2299.61	9.98469	1.58675	8.66073	0.142816	2.81897			0	0	0	0			0	0	0	0			0	0	0	0			0	0	0
262	Zhengzhou	Dalian			0	0	0	0			0	0	0	0			0	0	0	0			0	0	0	0	15730.5	137.32	14.5147	109.073	1.6388	19.2832	3628.95	15.7566	1.67668	13.6673	0.225374	4.44854			0	0	0	0			0	0	0
263	Harbin	Tianjin			0	0	0	0			0	0	0	0			0	0	0	0			0	0	0	0	8882.93	77.5434	8.19638	61.5929	0.92542	10.8891	1827.04	7.93282	0.841116	6.88094	0.113467	2.23967			0	0	0	0			0	0	0
264	Chengdu	Hefei	9778.55	85.3618	9.22789	67.8031	1.01873	11.987	1584.47	6.87962	0.729445	5.96739	0.0984024	1.94232	17195.6	150.109	15.8666	119.232	1.79144	21.0792	3168.94	13.7592	1.45889	11.9348	0.196805	3.88464			0	0	0	0			0	0	0	0			0	0	0	0			0	0	0
265	Guiyang	Wuhan			0	0	0	0			0	0	0	0	11743.4	94.1465	6.89536	75.6403	1.39586	14.3956	3101.87	12.5489	0.915567	10.82	0.196287	3.80242	11936.6	95.696	7.88538	76.8852	1.41884	14.6325	3101.87	12.5489	0.915567	10.82	0.196287	3.80242			0	0	0	0			0	0	0
266	Nanjing	Shenyang			0	0	0	0			0	0	0	0			0	0	0	0			0	0	0	0	31668.5	269.253	25.8313	214.607	3.44756	38.8208	5667.19	24.0433	2.29554	20.8154	0.354192	6.94711			0	0	0	0			0	0	0
267	Guangzhou	Dalian			0	0	0	0			0	0	0	0			0	0	0	0			0	0	0	0	41808.7	449.491	38.5774	289.896	4.35561	51.2511	5175.36	34.6804	2.38259	19.4913	0.321412	6.3442			0	0	0	0			0	0	0
268	Chengdu	Taiyuan	9924.09	86.6323	9.15773	68.8122	1.03389	12.1654	2070.76	8.99107	0.953322	7.79887	0.128603	2.53844	9256.31	74.2079	5.43545	59.621	1.10024	11.3468	2089.5	8.45331	0.616754	7.28867	0.132224	2.56141	8885.5	77.5658	8.19875	61.6108	0.925687	10.8923	2070.76	8.99107	0.953322	7.79887	0.128603	2.53844			0	0	0	0			0	0	0
269	Shenzhen	Taiyuan			0	0	0	0			0	0	0	0	8309.38	66.6163	4.87934	53.5217	0.987688	10.186	1418.72	5.73959	0.418759	4.94883	0.0897772	1.73914	9682.45		8.93416	67.1367	1.00871	11.8692	2812		1.29456	10.5905	0.174637	3.44708			0	0	0	0			0	0	0
270	Changchun	Qingdao			0	0	0	0			0	0	0	0			0	0	0	0			0	0	0	0	20026.6	169.935	16.1774	135.482	2.18708	24.5495	5152.99	21.8618	2.86816	18.9268	0.322055	6.31678			0	0	0	0			0	0	0
271	Chongqing	Tianjin	6065.02	62.7325	6.73942	33.1351	0.619382	7.43479	1202.8	5.7128	0.543131	3.14091	0.0672551	1.47445			0	0	0	0			0	0	0	0	6445.94	56.2697	5.94774	44.6952	0.671535	7.90173	1192.02	5.17562	0.548772	4.48934	0.0740293	1.46123			0	0	0	0			0	0	0
272	Wenzhou	Wuhan			0	0	0	0			0	0	0	0	7235.23	58.0049	4.24832	46.603	0.86001	8.86929	2357.03	9.53561	0.695714	8.22185	0.149153	2.88936			0	0	0	0			0	0	0	0			0	0	0	0			0	0	0
273	Zhengzhou	Guiyang			0	0	0	0			0	0	0	0			0	0	0	0			0	0	0	0	20080.3	177.157	13.8913	132.425	2.2949	24.6154	6091.07	25.0004	2.00567	21.5832	0.384022	7.46672			0	0	0	0			0	0	0
274	Shenzhen	Xiamen			0	0	0	0			0	0	0	0			0	0	0	0			0	0	0	0	4619.14	37.0316	2.71223	29.7524	0.54905	5.66236	2055.71	8.3166	0.66776	7.17079	0.130086	2.51999			0	0	0	0			0	0	0
275	Chengdu	Haikou	10178.6	88.8537	9.39189	70.5767	1.0604	12.4774	2175.88	9.44749	1.17157	8.19476	0.135132	2.6673			0	0	0	0			0	0	0	0			0	0	0	0			0	0	0	0			0	0	0	0			0	0	0
276	Chengdu	Shijiazhuang			0	0	0	0			0	0	0	0			0	0	0	0			0	0	0	0			0	0	0	0			0	0	0	0			0	0	0	0			0	0	0
277	Daqing	Beijing	14478	116.07	8.51816	93.2546	1.72092	17.7478	3485.14	14.0995	1.28693	12.1569	0.22054	4.27224	7761.25	67.7518	7.1614	53.8154	0.808564	9.51411	1726.94	7.49821	0.795342	6.50396	0.10725	2.11696	15094.9	131.771	13.9282	104.666	1.57258	18.5041	3453.88	14.9964	1.59685	13.0079	0.214501	4.23393			0	0	0	0			0	0	0
278	Guiyang	Nanjing			0	0	0	0			0	0	0	0	18921.3	165.173	17.4589	131.198	1.97121	23.1946	5646.96	24.5186	2.59971	21.2674	0.350701	6.92231	14657.8	122.824	11.1882	98.0868	1.63278	17.9682	2836.26	11.8927	1.73937	10.2859	0.177819	3.47682			0	0	0	0			0	0	0
279	Chongqing	Guilin			0	0	0	0			0	0	0	0			0	0	0	0			0	0	0	0	3814.99	30.5848	2.24563	24.5728	0.453466	4.6766	1408.02	5.6963	0.4156	4.9115	0.0891	1.72602			0	0	0	0			0	0	0
280	Dalian	Xi'an	5313.72	42.6001	3.12648	34.2263	0.631611	6.51381	1129.23	4.56843	0.333311	3.93902	0.0714582	1.38427	5697.07	49.7325	5.25675	39.5026	0.593518	6.98373	1119.11	4.85905	0.515248	4.21475	0.0695013	1.37185	18035.2	157.438	16.6418	125.054	1.8789	22.1084	4476.42	19.4362	2.6992	16.859	0.278005	5.48741			0	0	0	0			0	0	0
281	Guiyang	Sanya			0	0	0	0			0	0	0	0			0	0	0	0			0	0	0	0			0	0	0	0			0	0	0	0			0	0	0	0			0	0	0
282	Haikou	Kunming			0	0	0	0			0	0	0	0			0	0	0	0			0	0	0	0	7131.66	62.2557	6.58463	49.4499	0.742973	8.74232	1714.94	7.44611	0.789596	6.45876	0.106505	2.10225			0	0	0	0			0	0	0
283	Guilin	Shenzhen			0	0	0	0			0	0	0	0			0	0	0	0			0	0	0	0	7820.25	65.445	5.88698	52.273	0.872866	9.58643	3669.67	15.3873	1.38492	13.3083	0.23007	4.49846			0	0	0	0			0	0	0
284	Tianjin	Wuhan			0	0	0	0			0	0	0	0	14565.6	133.873	8.26714	86.6313	1.60827	17.8552	3277.08	15.5293	1.31432	10.7697	0.210459	4.0172	7214.91	57.8419	4.2364	46.4721	0.857594	8.84438	1765.66	7.14316	0.521162	6.15902	0.111731	2.16443			0	0	0	0			0	0	0
285	Haikou	Nanchang			0	0	0	0			0	0	0	0			0	0	0	0			0	0	0	0			0	0	0	0			0	0	0	0			0	0	0	0			0	0	0
286	Chongqing	Guiyang			0	0	0	0			0	0	0	0			0	0	0	0			0	0	0	0	4637.14	37.176	2.7228	29.8684	0.55119	5.68443	2808.72	11.363	0.829389	9.79746	0.177737	3.44306			0	0	0	0			0	0	0
287	Nanjing	Sanya			0	0	0	0			0	0	0	0	7886.98	68.8493	7.27748	54.6872	0.821663	9.66824	1873.81	8.13593	0.862651	7.05712	0.116372	2.29701	6682.18	58.332	6.16573	46.3333	0.696146	8.19133	936.907	4.06796	0.431326	3.52856	0.058186	1.14851			0	0	0	0			0	0	0
288	Shenyang	Shenzhen			0	0	0	0			0	0	0	0			0	0	0	0			0	0	0	0	34874.8	304.439	33.6219	241.817	3.63324	42.7512	4463.23	19.3789	2.54746	16.8093	0.277186	5.47124			0	0	0	0			0	0	0
289	Beijing	Yanji	16293.6	130.626	9.56713	104.949	1.93672	19.9734	3607.35	14.5939	1.64767	12.5833	0.228274	4.42206			0	0	0	0			0	0	0	0	16998.8	148.391	15.685	117.867	1.77092	20.8379	3575	15.5223	1.64583	13.4641	0.222023	4.3824			0	0	0	0			0	0	0
290	Chengdu	Wenzhou	13790.1	120.38	12.7243	95.6186	1.43665	16.9046	2171.23	9.42729	0.999574	8.17725	0.134843	2.6616			0	0	0	0			0	0	0	0			0	0	0	0			0	0	0	0			0	0	0	0			0	0	0
291	Nanning	Wuhan			0	0	0	0			0	0	0	0	6893.21	62.526	4.57946	50.2354	0.927042	8.45002	2774.26	6.15526	0.449855	5.30723	0.0962789	3.40082	12629.5	101.251	7.41574	81.3483	1.5012	15.4819	3042.94	12.3105	0.89818	10.6145	0.192558	3.73018			0	0	0	0			0	0	0
292	Guangzhou	Shijiazhuang			0	0	0	0			0	0	0	0			0	0	0	0			0	0	0	0	10537.1	84.4759	6.18783	67.8706	1.25248	12.9169	1773.4	7.17449	0.523448	6.18603	0.112221	2.17392			0	0	0	0			0	0	0
293	Kunming	Tengchong			0	0	0	0			0	0	0	0	15703	162.421	91.7799	85.7906	1.60365	19.2495	6934.96	35.4934	3.35695	19.5144	0.417854	8.5012			0	0	0	0			0	0	0	0			0	0	0	0			0	0	0
294	Chongqing	Hefei			0	0	0	0			0	0	0	0	10070.2	87.9081	9.29193	69.8256	1.04911	12.3446	2150.77	9.33843	0.991525	8.10017	0.133572	2.63651			0	0	0	0			0	0	0	0			0	0	0	0			0	0	0
295	Changsha	Nanning			0	0	0	0			0	0	0	0	5346.47	46.6719	4.93324	37.0716	0.556993	6.55395	1393.3	6.04958	0.641436	5.24742	0.08653	1.70797	9851.17	78.9768	5.78433	63.4525	1.17095	12.076	2811.82	11.3755	0.829953	9.80827	0.177933	3.44686			0	0	0	0			0	0	0
296	Guilin	Nanjing			0	0	0	0			0	0	0	0			0	0	0	0			0	0	0	0	7815.3	62.6552	4.58893	50.3392	0.928958	9.58036	1736.09	7.02354	0.512435	6.05588	0.10986	2.12818			0	0	0	0			0	0	0
297	Chengdu	Nanchang	6058.16	52.8846	5.58993	42.0064	0.631137	7.42638	954.449	4.14413	0.439416	3.59463	0.0592754	1.17001	16047.8	140.089	18.9255	111.273	1.67185	19.6722	2820.58	12.4324	1.31825	10.7839	0.177826	3.45761			0	0	0	0			0	0	0	0			0	0	0	0			0	0	0
298	Dalian	Jinan			0	0	0	0			0	0	0	0			0	0	0	0			0	0	0	0	9156.32	73.4062	5.37633	58.9769	1.08836	11.2242	3339.02	13.5084	0.985566	11.6473	0.211294	4.09313			0	0	0	0			0	0	0
299	Ningbo	Qingdao			0	0	0	0			0	0	0	0	13051	113.929	12.4232	90.4939	1.35965	15.9986	3405.88	14.788	1.56797	12.8271	0.21152	4.17509	6076.48	48.7151	3.56793	39.1393	0.722275	7.44883	1718.35	6.95176	0.571982	5.99399	0.108738	2.10643			0	0	0	0			0	0	0
300	Haikou	Nanjing			0	0	0	0			0	0	0	0			0	0	0	0			0	0	0	0	9654.07	84.2751	8.97924	66.94	1.00576	11.8344	1372.6	5.95971	0.631975	5.16946	0.0852446	1.6826			0	0	0	0			0	0	0
301	Shenzhen	Wenzhou			0	0	0	0			0	0	0	0			0	0	0	0			0	0	0	0	8234	71.8786	7.59765	57.0934	0.857815	10.0936	2052.62	8.9123	0.944974	7.73055	0.127477	2.5162			0	0	0	0			0	0	0
302	Hohhot	Shanghai Pudong	8779.92	76.6442	8.1134	60.8787	0.914688	10.7628	1576.24	6.84387	0.725655	5.93639	0.0978911	1.93223			0	0	0	0			0	0	0	0			0	0	0	0			0	0	0	0			0	0	0	0			0	0	0
303	Hohhot	Shanghai Hongqiao			0	0	0	0			0	0	0	0	17559.8	153.288	16.2266	121.757	1.82938	21.5257	3152.47	13.6877	1.45132	11.8728	0.195782	3.86445			0	0	0	0			0	0	0	0			0	0	0	0			0	0	0
304	Wuyishan	Xiamen			0	0	0	0			0	0	0	0			0	0	0	0			0	0	0	0			0	0	0	0			0	0	0	0			0	0	0	0			0	0	0
305	Kunming	Taiyuan			0	0	0	0			0	0	0	0	25245.6	261.123	25.007	137.924	2.57817	30.9472	5488.87	26.0698	2.46567	14.3332	0.306912	6.72852			0	0	0	0			0	0	0	0			0	0	0	0			0	0	0
306	Changsha	Ningbo			0	0	0	0			0	0	0	0	5596.83	48.8574	5.16425	38.8076	0.583075	6.86085	1504.23	6.53125	0.692572	5.66521	0.0934195	1.84396	5156.24	41.3375	3.27595	33.2119	0.612891	6.32076	1517.85	6.14061	0.448168	5.2946	0.0960498	1.86065			0	0	0	0			0	0	0
307	Changsha	Tianjin	8319.3	66.6959	4.88486	53.5856	0.988867	10.1982	1628.14	6.58682	0.485721	5.67933	0.103029	1.99585			0	0	0	0			0	0	0	0	8919.48	77.8625	8.23185	61.8464	0.929228	10.9339	1613.54	7.00584	0.742829	6.07688	0.100208	1.97795			0	0	0	0			0	0	0
308	Chongqing	Nanjning			0	0	0	0			0	0	0	0			0	0	0	0			0	0	0	0	20673.4	181.569	14.8834	126.506	2.3434	25.3424	5923.83	25.3555	2.52693	18.9321	0.360319	7.26171			0	0	0	0			0	0	0
309	Shanghai Pudong	Jinan			0	0	0	0			0	0	0	0	13568.1	118.443	12.5195	94.0796	1.41352	16.6325	4123.39	17.9034	1.89829	15.5294	0.25608	5.05465			0	0	0	0			0	0	0	0			0	0	0	0			0	0	0
310	Shanghai Hongqiao	Jinan			0	0	0	0			0	0	0	0	7706.71	67.2756	7.11166	53.4372	0.802882	9.44725	2061.69	8.95168	0.949146	7.76471	0.12804	2.52732			0	0	0	0			0	0	0	0			0	0	0	0			0	0	0
311	Chongqing	Jiuzhai	3946.78	40.8228	3.99276	21.5625	0.403059	4.83815	1651.45	7.84369	0.741852	4.31248	0.0923415	2.02443			0	0	0	0			0	0	0	0	8290.42	72.3711	7.64966	57.4846	0.863692	10.1628	3273.28	14.2123	1.56928	12.3278	0.203285	4.01255			0	0	0	0			0	0	0
[truncated: 313 more columns]
