# Supplementary material for: Accounting for the aircraft emissions of China’s domestic routes during 2014–2019
Source: Sci Data. 2022 Jul 6;9:383. doi: 10.1038/s41597-022-01494-0 (PMC9258460; doi:10.1038/s41597-022-01494-0)
Supplement: Supplementary file 2 — Supplementary Table S2 [file 41597_2022_1494_MOESM2_ESM.xlsx]

## Sheet: S2-2015 emissions(tons)
No.	Chinese cities/airports	Chinese cities/airports	China Eastern Airlines												China Southern Airlines												Air China												Hainan Airlines
			CCD						LTO						CCD						LTO						CCD						LTO						CCD						LTO
			CO2	CO	HC	NOx	PM2.5	SO2	CO2	CO	HC	NOx	PM2.5	SO2	CO2	CO	HC	NOx	PM2.5	SO2	CO2	CO	HC	NOx	PM2.5	SO2	CO2	CO	HC	NOx	PM2.5	SO2	CO2	CO	HC	NOx	PM2.5	SO2	CO2	CO	HC	NOx	PM2.5	SO2	CO2	CO	HC	NOx	PM2.5
1	Dali	Kunming	16258.6	128.183	12.2751	67.7061	1.2656	19.9306	16827.5	43.8318	4.14559	24.0988	0.516019	20.6279	2548.23	22.2448	2.35129	17.6691	0.265474	3.12375	1831.95	7.94205	0.842095	6.88895	0.113599	2.24569	0					0	0					0	0					0	0
2	Chifeng	Beijing	7738.3	58.8674	6.22231	46.7585	0.702536	9.48597	3706.17	16.0918	1.70621	13.9581	0.230169	4.54319	0					0	0					0	6638.96	53.2246	3.89821	42.7623	0.789134	8.13835	3739.71	15.1294	1.10383	13.0449	0.23665	4.58431	0					0	0
3	Chengdu	Jiuzhai	4693.19	42.6772	4.511	33.8986	0.509319	5.75313	2556.71	11.4428	1.21328	9.92551	0.163672	3.13414	0					0	0					0	10743.7	93.7871	9.91335	74.4954	1.11928	13.1702	6149.35	26.6999	2.83099	23.1595	0.381901	7.53816	1515.01	15.6702	1.50061	8.27698	0.154718	1.85717	1616.32	4.21015	0.398194	2.31475	0.0495649
4	Dalian	Qingdao	0					0	0					0	3774.69	32.9512	3.48295	26.1732	0.393246	4.6272	1921.81	8.33219	0.883461	7.22735	0.119179	2.35584	3640.99	29.1899	2.13789	23.4521	0.432784	4.4633	1936.38	7.83384	0.571554	6.75454	0.122535	2.37371	0					0	0
5	Kunming	Lijiang	31535.4	260.862	25.2536	145.093	2.63218	38.6576	24996.2	67.8718	6.49833	39.5089	0.816508	30.6415	5777	50.4302	5.3305	40.0569	0.601845	7.08171	3185.9	13.8087	1.46413	11.9777	0.197512	3.90543	0					0	0					0	0					0	0
6	Korla	Urumqi	0					0	0					0	20136.7	215.612	21.3205	118.936	1.97646	24.6846	10045.5	54.1825	5.33568	31.9481	0.626402	12.3142	0					0	0					0	0					0	0
7	Haikou	Nanning	0					0	0					0	4308.95	34.5448	2.53009	27.7544	0.512179	5.28211	1998.92	8.07545	0.589182	6.96287	0.126314	2.45037	0					0	0					0	4308.95	34.5448	2.53009	27.7544	0.512179	5.28211	1996.11	8.07545	0.589182	6.96287	0.126314
8	Shanghai Pudong	Wenzhou	21355	149.834	10.974	120.382	2.22152	26.178	8512.9	34.4398	2.51272	29.6949	0.538699	10.4355	0					0	0					0	9715.24	84.8091	8.96436	67.3641	1.01213	11.9094	4218.28	18.3154	1.94198	15.8868	0.261973	5.17096	0					0	0
9	Shanghai Hongqiao	Wenzhou	0					0	0					0	0					0	0					0	0					0	0					0	0					0	0
10	Kunming	Tengchong	11758.4	117.728	11.2739	62.1835	1.16237	14.414	9861.01	25.6857	2.42934	14.1221	0.302391	12.0881	0					0	0					0	0					0	0					0	0					0	0
11	Hohhot	Beijing	0					0	0					0	0					0	0					0	38665.2	309.979	22.7031	249.047	4.5959	47.3976	16580.2	67.0771	4.89392	57.8356	1.0492	20.3248	10854.3	48.327	1.24201	189.972	1.24262	13.3057	4491.85	7.14827	0.229876	28.3407	0.28766
12	Kunming	Guiyang	0					0	0					0	13281.9	53.2407	3.89939	42.7753	0.789373	16.2816	5637.72	11.3926	0.8312	9.823	0.1782	6.91098	0					0	0					0	0					0	0
13	Xishuangbanna	Kunming	65350.7	705.3	67.0986	392.762	7.06688	80.11	51896.9	145.75	13.7074	85.1457	1.75912	63.6176	7828.27	79.8404	6.43394	41.7957	0.731942	9.59626	3440.09	17.1442	1.36372	9.44115	0.205264	4.21702	0					0	0					0	0					0	0
14	Guangzhou	Zhanjiang	0					0	0					0	21518.9	230.029	24.0079	132.849	2.05522	26.3789	8802.81	47.9089	5.00017	29.9796	0.557328	10.7909	0					0	0					0	0					0	0
15	Kunming	Dehong	27105.1	307.911	29.4862	162.638	3.04012	33.2268	23650.9	61.6052	5.82659	33.8707	0.725261	28.9924	0					0	0					0	0					0	0					0	0					0	0
16	Yulin	Xi'an	31259.5	292.859	30.9553	232.618	3.49504	38.3194	13520	58.7025	6.22421	50.9186	0.839649	16.5734	3881.67	33.885	3.58166	26.915	0.404391	4.75834	1505.01	6.52249	0.691579	5.65762	0.0932943	1.84491	0					0	0					0	0					0	0
17	Dalian	Tianjin	0					0	0					0	5002.66	43.6706	4.61601	34.6877	0.521175	6.13249	2067.97	8.96683	0.950752	7.77784	0.128257	2.53502	15826.5	126.881	9.29288	101.94	1.88121	19.4009	6251.62	25.2916	1.84526	21.8071	0.395604	7.66353	0					0	0
18	Beijing	Taiyuan	20542.8	169.177	12.3906	135.922	2.5083	25.1823	9361	37.8709	2.76305	32.6533	0.592367	11.4752	0					0	0					0	4220.45	33.8354	2.47813	27.1844	0.50166	5.17363	1872.2	7.57418	0.552609	6.53066	0.118473	2.29503	0					0	0
19	Chengdu	Guiyang	0					0	0					0	10896.3	87.3556	6.39799	70.1843	1.29518	13.3572	4760.14	19.2235	1.40254	16.575	0.300688	5.8352	11622.8	101.461	10.7245	80.5909	1.21086	14.2478	4709.07	20.4464	2.16792	17.7352	0.292454	5.77261	0					0	0
20	Guangzhou	Haikou	0					0	0					0	15332.3	133.843	14.1473	106.312	1.59732	18.7951	6405.97	27.7778	2.94528	24.0945	0.397319	7.85275	0					0	0					0	0					0	0
21	Xi'an	Lanzhou	22233.3	228.085	24.1087	181.169	2.72201	27.2547	8618.3	44.9038	4.76115	38.9497	0.642281	10.5647	4131.07	33.1188	2.42565	26.6087	0.491037	5.06407	1742.08	7.03635	0.51337	6.06693	0.110061	2.13552	0					0	0					0	12393.2	99.3565	7.27695	79.8262	1.47311	15.1922	5217.78	21.1091	1.54011	18.2008	0.330182
22	Urumqi	Yining	0					0	0					0	27832.7	262.444	22.7259	169.009	3.02964	34.1187	11480.4	53.7989	4.60705	37.3792	0.715526	14.0732	0					0	0					0	0					0	0
23	Yinchuan	Xi'an	31350.8	195.587	20.6737	155.355	2.33418	38.4312	12360	53.6658	5.69018	46.5498	0.767608	15.1514	4960.31	42.3056	4.47172	33.6034	0.504884	6.08058	1768.5	7.66655	0.812883	6.64998	0.109658	2.16791	4415.46	38.5447	4.07419	30.6162	0.460001	5.41268	1765.71	7.66655	0.812883	6.64998	0.109658	2.16449	4022	41.6008	3.98378	21.9735	0.410741	4.93036	3248.75	8.46226	0.800356	4.65257	0.0996237
24	Guangzhou	Xiamen	0					0	0					0	4585.43	36.7614	2.69244	29.5353	0.545043	5.62104	1875.49	7.57608	0.552748	6.5323	0.118503	2.29906	0					0	0					0	0					0	0
25	Beijing	Yantai	14209.1	123.726	13.0779	98.2756	1.47657	17.4182	5636.28	24.4722	2.59478	21.2272	0.350037	6.90921	0					0	0					0	14122.4	113.219	8.29228	90.964	1.67865	17.3119	5687.28	23.0085	1.67869	19.8385	0.359893	6.97174	0					0	0
26	Xishuangbanna	Lijiang	6741.91	68.2359	6.53441	36.042	0.673719	8.26455	5171.77	13.4713	1.27411	7.40655	0.158594	6.3398	0					0	0					0	0					0	0					0	0					0	0
27	Dalian	Beijing	11530.9	85.5653	9.0443	67.9648	1.02115	14.1351	3870.97	16.8074	1.78209	14.5788	0.240404	4.74522	45400.1	408.728	43.2028	324.654	4.87785	55.6536	17444.5	75.6332	8.01938	65.6044	1.08182	21.3843	34183.4	274.048	20.0715	220.179	4.06318	41.9036	13671	55.3075	4.03521	47.6876	0.865105	16.7586	4883.34	39.1497	2.86736	31.4542	0.580454	5.98623	1953	7.90107	0.576459	6.81251	0.123586
28	Baotou	Beijing	0					0	0					0	0					0	0					0	22514.3	197.163	16.1092	138.012	2.55621	27.5991	11735.9	39.4146	3.19087	29.4296	0.560107	14.3864	7675.04	61.5308	4.50657	49.4358	0.912287	9.40843	3069.49	12.4179	0.906008	10.7071	0.194238
29	Haikou	Shenzhen	0					0	0					0	12231.8	52.1615	5.51349	41.432	0.622506	14.9943	4049.22	8.77855	0.930788	7.61453	0.125564	4.96372	0					0	0					0	26563.1	212.956	15.5971	171.096	3.1574	32.5623	10200.6	41.2675	3.01086	35.5819	0.645495
30	Chongqing	Xi'an	9298.22	81.0824	8.57045	64.4039	0.967654	11.3982	3321.5	14.4217	1.52913	12.5094	0.20628	4.07166	4644.16	40.5412	4.28522	32.202	0.483827	5.69304	1663.54	7.21083	0.764563	6.25468	0.10314	2.03925	0					0	0					0	4073.4	42.1324	4.03469	22.2543	0.41599	4.99337	3055.63	7.95924	0.75278	4.376	0.0937018
31	Nanchang	Shanghai	15384.1	117.608	12.4312	93.4162	1.40356	18.8585	4511.03	19.5865	2.07675	16.9893	0.280154	5.52983	0					0	0					0	0					0	0					0	0					0	0
32	Nanchang	Shanghai Hongqiao	7535.05	58.8039	6.2156	46.7081	0.701778	9.23682	2255.51	9.79323	1.03838	8.49467	0.140077	2.76492	0					0	0					0	0					0	0					0	0					0	0
33	Beijing	Qingdao	16889.5	164.023	17.3373	130.284	1.95749	20.7039	6519.5	28.307	3.00139	24.5536	0.404889	7.99191	0					0	0					0	18352.5	147.132	10.7761	118.211	2.18145	22.4974	6578.5	26.614	1.94175	22.9473	0.416289	8.06423	0					0	0
34	Chengdu	Xi'an	21419.6	177.041	18.7133	140.624	2.11284	26.2572	6986.54	30.3349	3.21641	26.3125	0.433894	8.56443	15605.2	135.087	14.2788	107.3	1.61216	19.1295	5248.28	22.7512	2.4123	19.7344	0.325421	6.43359	4924.42	39.4791	2.89148	31.7187	0.585337	6.03659	1762.44	7.13014	0.520212	6.14779	0.111528	2.16048	4924.42	39.4791	2.89148	31.7187	0.585337	6.03659	1762.44	7.13014	0.520212	6.14779	0.111528
35	Chongqing	Kunming	32185.2	268.004	27.6136	193.744	3.05025	39.4542	11229.8	50.294	5.12787	37.9446	0.674114	13.766	19642.8	140.06	13.6981	150.134	1.83022	24.0791	5381.3	23.2524	2.24139	28.2879	0.410567	6.59665	0					0	0					0	0					0	0
36	Beijing	Shenzhen	0					0	0					0	33790.3	289.465	30.5966	229.923	3.45453	41.4218	10538	45.7551	4.8514	39.688	0.654456	12.918	30978.4	261.932	24.5842	208.926	3.40237	37.9748	10576.2	44.6604	4.16629	38.6495	0.661827	12.9648	0					0	0
37	Nanning	Shenzhen	0					0	0					0	9716.76	100.503	9.62442	53.0857	0.992309	11.9113	6751.52	17.5862	1.66329	9.66893	0.207037	8.27634	0					0	0					0	0					0	0
38	Hangzhou	Wuhan	7940.43	58.2666	6.15881	46.2813	0.695366	9.73376	2194.02	9.52625	1.01007	8.26308	0.136258	2.68954	12543.7	100.562	7.36528	80.7951	1.49099	15.3766	4427.76	17.913	1.30692	15.445	0.28019	5.42776	0					0	0					0	6271.83	50.2812	3.68264	40.3975	0.745495	7.6883	2213.88	8.95648	0.653462	7.72252	0.140095
39	Guangzhou	Nanchang	8608.06	73.4487	7.76356	58.3405	0.876553	10.5522	2728.27	11.8459	1.25602	10.2752	0.169438	3.34445	22278	217.904	22.8624	145.385	2.21726	27.3094	7408.13	36.342	3.81919	26.558	0.464947	9.08123	0					0	0					0	0					0	0
40	Kunming	Nanning	11964.5	135.928	10.7852	71.1049	1.23829	14.6667	6346.64	22.0255	1.752	12.1293	0.263708	7.78002	6775.14	54.3163	3.97817	43.6394	0.805321	8.30528	2348.58	9.50143	0.693221	8.19238	0.148619	2.879	0					0	0					0	0					0	0
41	Changsha	Guiyang	0					0	0					0	0					0	0					0	0					0	0					0	0					0	0
42	Fuzhou	Shanghai Hongqiao	5349.11	48.9185	5.17071	38.8561	0.583804	6.5572	1889.92	8.20586	0.870067	7.11778	0.117372	2.31676	0					0	0					0	0					0	0					0	0					0	0
43	Fuzhou	Shanghai Pudong	24031.6	218.538	23.0995	173.585	2.60808	29.459	7559.69	32.8235	3.48027	28.4711	0.469489	9.26702	0					0	0					0	5603.82	48.9185	5.17071	38.8561	0.583804	6.86943	1889.92	8.20586	0.870067	7.11778	0.117372	2.31676	0					0	0
44	Shanghai Hongqiao	Wuhan	42979.2	639.356	43.5314	410.73	7.15901	52.6859	9976.43	102.35	6.98439	71.284	1.41176	12.2296	0					0	0					0	0					0	0					0	0					0	0
45	Shanghai Hongqiao	Qingdao	30120.1	243.303	25.7173	193.257	2.90363	36.9227	8772.38	38.0888	4.03855	33.0383	0.544803	10.7536	0					0	0					0	0					0	0					0	0					0	0
46	Shanghai Pudong	Qingdao	22623.5	156.474	19.5935	185.874	1.97271	27.733	7859.41	27.2525	3.45993	37.3448	0.481835	9.63444	5051.81	44.0998	4.66137	35.0286	0.526296	6.19275	1754.48	7.61777	0.807711	6.60766	0.108961	2.15072	0					0	0					0	0					0	0
47	Chongqing	Changsha	0					0	0					0	5933.32	47.5674	3.48387	38.2172	0.705258	7.27334	1976.86	7.99761	0.583502	6.89575	0.125096	2.42333	0					0	0					0	5933.32	47.5674	3.48387	38.2172	0.705258	7.27334	1976.86	7.99761	0.583502	6.89575	0.125096
48	Ordos	Beijing	0					0	0					0	0					0	0					0	30544	244.871	17.9346	196.737	3.63059	37.4423	10104	40.8766	2.98235	35.2449	0.639382	12.3859	0					0	0
49	Chengdu	Kunming	38294.5	313.265	25.5954	219.282	4.06146	46.9433	15184.9	50.9979	4.12861	38.0784	0.724714	18.6144	0					0	0					0	19497.5	170.203	17.9906	135.193	2.03124	23.901	5903.91	25.6342	2.71799	22.2352	0.366658	7.23729	0					0	0
50	Shanghai Pudong	Yantai	12438.2	301.861	31.9068	239.769	3.60247	15.2473	3598.26	46.8699	4.96961	40.655	0.670402	4.41091	0					0	0					0	0					0	0					0	0					0	0
51	Wuhan	Xiamen	15945.4	130.081	13.7496	103.324	1.55241	19.5466	4612.86	20.0286	2.12363	17.3729	0.286479	5.65467	7669.11	66.9475	7.07638	53.1766	0.798965	9.40116	2306.43	10.0143	1.06182	8.68643	0.143239	2.82733	0					0	0					0	0					0	0
52	Hangzhou	Xiamen	8432.36	71.2858	7.53495	56.6225	0.85074	10.3368	2455.89	10.6633	1.13062	9.24933	0.152522	3.01055	7700.86	67.2246	7.10567	53.3967	0.802273	9.44008	2455.89	10.6633	1.13062	9.24933	0.152522	3.01055	0					0	0					0	0					0	0
53	Xi'an	Xining	28444	269.97	28.536	214.438	3.22188	34.8679	9212.95	40.0018	4.24138	34.6976	0.572164	11.2937	4841.65	42.2651	4.46744	33.5713	0.504401	5.93512	1535.49	6.66696	0.706897	5.78293	0.0953607	1.88228	0					0	0					0	9648.53	77.3523	5.66535	62.1473	1.14686	11.8276	3098.77	12.5364	0.914652	10.8092	0.196091
54	Shenyang	Qingdao	7845.96	69.5167	7.34795	55.2173	0.829627	9.61795	2381.66	10.3409	1.09645	8.96975	0.147911	2.91955	15098.2	131.8	13.9313	104.689	1.57293	18.5081	4763.32	20.6819	2.1929	17.9395	0.295823	5.8391	0					0	0					0	0					0	0
55	Chengdu	Lijiang	6956.19	72.8483	6.9761	38.4783	0.719259	8.52723	3046.21	14.4684	1.36841	7.95476	0.170332	3.73419	0					0	0					0	10300.6	89.9186	9.50444	71.4226	1.07311	12.6269	3018.93	13.1079	1.38983	11.3698	0.187489	3.70075	0					0	0
56	Wuhan	Xi'an	12831.6	107.155	9.71521	85.567	1.42238	15.7296	3883.67	16.2846	1.46568	14.0844	0.243486	4.76078	6191.38	49.6363	3.6354	39.8794	0.735932	7.58968	1950.58	7.89127	0.575745	6.80406	0.123433	2.39111	6589.07	57.5192	6.07981	45.6877	0.686447	8.07719	1933.09	8.39328	0.889938	7.28034	0.120053	2.36967	0					0	0
57	Fuzhou	Changsha	6729.38	63.2239	6.6828	50.2189	0.754527	8.24919	2101.93	9.12638	0.967669	7.91623	0.130539	2.57664	0					0	0					0	0					0	0					0	0					0	0
58	Guangzhou	Sanya	0					0	0					0	49189.4	424.313	43.4475	337.428	5.18882	60.2987	14917.1	64.2738	6.59141	55.7162	0.928384	18.2861	0					0	0					0	15452	147.287	13.1313	89.6895	1.66824	18.9418	7763.81	22.6303	1.99423	14.554	0.292572
59	Fuzhou	Nanjing	0					0	0					0	0					0	0					0	0					0	0					0	6784.75	54.3933	3.98381	43.7013	0.806463	8.31706	2103.18	8.50864	0.620788	7.33638	0.13309
60	Wenzhou	Wuhan	15971.4	110.049	8.06006	88.4167	1.63164	19.5786	4238.15	17.1459	1.25096	14.7836	0.268191	5.19532	0					0	0					0	0					0	0					0	6863.46	55.0244	4.03003	44.2084	0.81582	8.41356	2119.07	8.57293	0.625478	7.39181	0.134096
61	Nanchang	Shenzhen	6585.64	54.7687	5.78908	43.5029	0.653621	8.07299	1796.65	7.80087	0.827126	6.76649	0.11158	2.20242	19490	167.414	17.6957	132.977	1.99795	23.8917	5389.94	23.4026	2.48138	20.2995	0.334739	6.60725	0					0	0					0	0					0	0
62	Shanghai Pudong	Wuhan	43627.6	553.134	46.9053	442.607	7.63137	53.4808	12044.9	79.7682	6.73569	68.9215	1.21065	14.7652	17449.6	254.352	18.629	204.355	3.77116	21.3906	5309.65	39.0559	2.8495	33.675	0.610902	6.50882	0					0	0					0	0					0	0
63	Guangzhou	Fuzhou	0					0	0					0	27004	305.05	30.4221	148.129	2.58019	33.1028	11918.4	43.9811	4.34898	22.5612	0.478703	14.6102	0					0	0					0	0					0	0
64	Hangzhou	Qingdao	12758.9	109.524	11.5767	86.9949	1.30708	15.6404	3415.92	14.8316	1.5726	12.865	0.212144	4.1874	6273.2	54.7618	5.78835	43.4975	0.653539	7.68998	1707.96	7.41581	0.786298	6.43249	0.106072	2.0937	6040.48	52.7303	5.57362	41.8839	0.629295	7.40471	1707.96	7.41581	0.786298	6.43249	0.106072	2.0937	0					0	0
65	Changsha	Nanjing	19471	197.241	20.8485	156.669	2.35392	23.8685	6316.95	27.4276	2.90814	23.7907	0.39231	7.74361	7802.22	68.1094	7.1992	54.0995	0.812833	9.56434	2105.65	9.14253	0.969382	7.93025	0.13077	2.5812	7331.31	58.7751	4.30474	47.2218	0.87143	8.98707	2124.71	8.59572	0.62714	7.41145	0.134452	2.60456	0					0	0
66	Chongqing	Wuhan	0					0	0					0	7085.06	73.283	7.01773	38.7079	0.723551	8.6852	4001.03	10.4218	0.985688	5.72993	0.122693	4.90466	0					0	0					0	0					0	0
67	Hangzhou	Changsha	0					0	0					0	11707.9	102.204	10.803	81.1807	1.21972	14.3521	3136.15	13.6169	1.44379	11.8113	0.194768	3.84444	0					0	0					0	11001.2	88.1968	6.45961	70.8602	1.30765	13.4858	3164.53	12.8024	0.934061	11.0386	0.200252
68	Quanzhou	Shanghai Pudong	0					0	0					0	0					0	0					0	0					0	0					0	0					0	0
69	Quanzhou	Shanghai Hongqiao	0					0	0					0	0					0	0					0	0					0	0					0	0					0	0
70	Changsha	Ningbo	0					0	0					0	7492.1	60.0642	4.39915	48.2575	0.890543	9.18418	2090.21	8.45616	0.616958	7.29112	0.132269	2.56228	0					0	0					0	7492.1	60.0642	4.39915	48.2575	0.890543	9.18418	2090.21	8.45616	0.616958	7.29112	0.132269
71	Sanya	Shenzhen	0					0	0					0	19410.9	165.552	17.4989	131.498	1.97573	23.7948	4622.94	20.0724	2.12827	17.4108	0.287105	5.66702	0					0	0					0	8430.68	67.5887	4.95025	54.303	1.00211	10.3347	2332.39	9.43592	0.688441	8.1359	0.147594
72	Zhengzhou	Hangzhou	6582.51	63.1382	6.67374	50.1509	0.753505	8.06915	1854.48	8.05197	0.85375	6.98429	0.115171	2.27331	19483.9	185.718	16.5577	113.092	2.10354	23.8843	8695.41	25.3458	2.23352	16.3003	0.327678	10.6592	0					0	0					0	13592.4	108.97	7.98108	87.5503	1.61565	16.6622	3742.52	15.1408	1.10466	13.0548	0.236828
73	Shanghai Hongqiao	Yantai	19867.7	277.281	29.3087	220.245	3.30913	24.3547	5397.38	35.1524	3.7272	30.4913	0.502801	6.61637	0					0	0					0	0					0	0					0	0					0	0
74	Aksu	Urumqi	0					0	0					0	41551.3	443.165	42.1078	241.228	4.16035	50.9355	12127.2	56.8592	5.35208	33.3581	0.665922	14.8661	6740.14	54.0357	3.95762	43.414	0.801161	8.26238	1821.18	7.36776	0.537549	6.35267	0.115244	2.23248	6740.14	54.0357	3.95762	43.414	0.801161	8.26238	1821.18	7.36776	0.537549	6.35267	0.115244
75	Chongqing	Nanjning	0					0	0					0	18771.3	150.489	11.022	120.908	2.23123	23.0107	5066.06	20.4953	1.49533	17.6716	0.320582	6.21022	0					0	0					0	0					0	0
76	Ningbo	Qingdao	13716.4	129.619	13.7008	102.957	1.5469	16.8143	3814.45	16.562	1.75606	14.3659	0.236894	4.67593	0					0	0					0	0					0	0					0	7180.66	57.5673	4.21628	46.2514	0.853523	8.80239	1924.48	7.7857	0.568042	6.71304	0.121782
77	Guangzhou	Guiyang	0					0	0					0	38354.5	307.488	22.5207	247.046	4.55898	47.0168	10185.1	41.2048	3.00628	35.5278	0.644514	12.4853	0					0	0					0	9588.63	76.872	5.63017	61.7615	1.13974	11.7542	2546.27	10.3012	0.751571	8.88196	0.161128
78	Guangzhou	Wuhan	7357.65	64.5676	4.72898	51.8757	0.957312	9.01935	0	8.64243	0.630548	7.45173	0.135183	0	48352	393.397	31.103	315.424	5.62863	59.2722	12798.3	52.4043	4.12739	45.232	0.807393	15.6888	8571.16	74.8218	7.90871	59.4312	0.89294	10.5069	2117.09	9.19221	0.974649	7.97334	0.131481	2.59523	0					0	0
79	Changsha	Xiamen	0					0	0					0	0					0	0					0	0					0	0					0	0					0	0
80	Shanghai Hongqiao	Xiamen	39123.2	315.795	33.3797	250.837	3.76877	47.9591	9199.25	39.9423	4.23507	34.646	0.571313	11.2769	0					0	0					0	0					0	0					0	0					0	0
81	Shanghai Pudong	Xiamen	0					0	0					0	0					0	0					0	0					0	0					0	0					0	0
82	Guilin	Xiamen	0					0	0					0	0					0	0					0	0					0	0					0	0					0	0
83	Zhengzhou	Shanghai Hongqiao	22499.2	196.655	18.8234	156.756	2.52185	27.5806	5872.9	24.916	2.37836	21.571	0.367048	7.19928	22631.7	181.438	13.2887	145.773	2.6901	27.743	5908.23	23.9023	1.74391	20.6092	0.373874	7.24258	0					0	0					0	0					0	0
84	Zhengzhou	Shanghai Pudong	7425.83	70.0844	7.40796	55.6682	0.836402	9.10294	1951.75	8.4743	0.898529	7.35062	0.121212	2.39254	15572.4	130.564	11.8375	104.259	1.7331	19.0893	3921.15	16.4417	1.47983	14.2204	0.245837	4.80674	0					0	0					0	0					0	0
85	Jinan	Xi'an	8536.15	72.0755	7.61842	57.2498	0.860165	10.464	1978.2	8.58917	0.910709	7.45026	0.122855	2.42498	6267.31	77.7011	8.04605	34.5394	0.551213	7.68276	1415.04	9.1723	0.947781	4.35601	0.0914111	1.73463	0					0	0					0	0					0	0
86	Hefei	Xiamen	9188.07	89.0734	9.4151	70.7512	1.06302	11.2632	2444.73	10.6148	1.12548	9.20729	0.151828	2.99687	0					0	0					0	0					0	0					0	9587.87	76.866	5.62973	61.7566	1.13965	11.7533	2466.85	9.97992	0.728131	8.60495	0.156103
87	Dalian	Nanjing	0					0	0					0	24846.7	212.441	20.827	169.201	2.6804	30.4583	6325.52	26.9931	2.64907	23.3805	0.394714	7.75412	6256.69	50.1599	3.67375	40.3001	0.743696	7.66975	1592.09	6.44096	0.46993	5.55357	0.100748	1.95166	6256.69	50.1599	3.67375	40.3001	0.743696	7.66975	1592.09	6.44096	0.46993	5.55357	0.100748
88	Haikou	Guiyang	0					0	0					0	0					0	0					0	0					0	0					0	0					0	1920.54
89	Guiyang	Wuhan	0					0	0					0	19562.2	156.83	11.4863	126.002	2.32524	23.9802	4897.1	19.8117	1.44546	17.0822	0.30989	6.0031	0					0	0					0	9781.08	78.4149	5.74317	63.0011	1.16262	11.9901	2448.55	9.90587	0.722728	8.5411	0.154945
90	Guiyang	Shenzhen	0					0	0					0	25818.4	283.594	25.7118	226.459	3.76443	31.6494	6128.11	34.2096	3.07902	29.5876	0.511501	7.51213	8738.26	76.2805	8.06289	60.5899	0.910348	10.7118	2030.45	8.81604	0.934763	7.64705	0.1261	2.48903	16386.4	131.37	9.62161	105.546	1.94775	20.0872	4097.66	16.5775	1.20949	14.2936	0.259301
91	Nanjing	Xiamen	18172.2	160.103	16.923	127.171	1.91071	22.2763	2128.53	18.4838	1.95983	16.0329	0.264382	2.60926	8647.83	75.4911	7.97945	59.9628	0.900927	10.6009	2128.53	9.2419	0.979917	8.01643	0.132191	2.60926	0					0	0					0	0					0	0
92	Changchun	Beijing	8677.06	65.2561	4.77941	52.4288	0.96752	10.6368	2020.19	8.17288	0.59629	7.04687	0.127838	2.47644	53820	462.3	48.8653	367.206	5.51718	65.9751	12012.4	52.1568	5.53017	45.2409	0.746023	14.7254	51126.7	368.871	35.7034	399.96	5.33598	62.6735	13045.2	46.4043	4.48997	55.7221	0.81251	15.9914	15056.3	107.599	18.2699	118.611	1.36057	18.4567	4015.14	13.9632	2.35446	16.5823	0.243337
93	Guiyang	Xi'an	0					0	0					0	0					0	0					0	0					0	0					0	0					0	0
94	Shenzhen	Wuhan	13961.2	143.06	9.74045	91.9037	1.60188	17.1144	3601.5	16.6267	1.13462	11.5801	0.229341	4.41489	39377.1	332.678	31.1231	265.384	4.33033	48.2704	9532.36	40.2527	3.7551	34.835	0.596509	11.6852	8263.23	72.1338	7.62457	57.2961	0.86086	10.1295	1899.6	8.24787	0.874521	7.15422	0.117973	2.32862	0					0	0
95	Chengdu	Changsha	0					0	0					0	7930.5	69.2292	7.31756	54.9889	0.826196	9.72158	1929.13	8.37611	0.888118	7.26545	0.119807	2.36482	8409.6	73.4115	7.75964	58.311	0.876109	10.3089	1929.13	8.37611	0.888118	7.26545	0.119807	2.36482	0					0	0
96	Chengdu	Lanzhou	8550.48	103.634	9.34681	82.7691	1.38002	10.4816	3029.56	12.7032	1.14335	10.9869	0.189938	3.71378	0					0	0					0	13147.2	114.768	12.131	91.1606	1.36967	16.1164	3015.91	13.0948	1.38844	11.3585	0.187301	3.69705	0					0	0
97	Changsha	Xi'an	0					0	0					0	11297	98.6168	10.4238	78.3316	1.17691	13.8484	2550.78	11.0752	1.17431	9.60669	0.158414	3.12687	0					0	0					0	10615.1	85.1015	6.2329	68.3732	1.26176	13.0125	2573.86	10.4128	0.759717	8.97822	0.162875
98	Hefei	Beijing	15376.5	148.74	15.7219	118.144	1.77509	18.8493	3831.19	16.6347	1.76377	14.429	0.237934	4.69646	0					0	0					0	24015.6	192.533	14.1013	154.687	2.85459	29.4394	5798.8	23.4596	1.71161	20.2275	0.366949	7.10844	0					0	0
99	Changsha	Shanghai Hongqiao	17520.5	171.084	18.0836	135.892	2.04175	21.4775	4106.92	17.8319	1.89071	15.4674	0.255058	5.03446	29791.1	254.083	26.8567	201.819	3.03228	36.5193	6160.39	26.7478	2.83607	23.2011	0.382587	7.55169	0					0	0					0	0					0	0
100	Changsha	Shanghai Pudong	16868.8	165.211	17.4629	131.228	1.97166	20.6786	4106.92	17.8319	1.89071	15.4674	0.255058	5.03446	0					0	0					0	0					0	0					0	0					0	0
101	Chongqing	Nanchang	0					0	0					0	0					0	0					0	0					0	0					0	0					0	0
102	Nanjing	Taiyuan	7427.91	59.0659	4.32603	47.4554	0.875741	9.10549	1751.58	7.0862	0.517006	6.10991	0.11084	2.14717	0					0	0					0	0					0	0					0	14735.2	118.132	8.65207	94.9109	1.75148	18.0631	3503.16	14.1724	1.03401	12.2198	0.221681
103	Zhengzhou	Chongqing	0					0	0					0	41222.8	396.116	29.2949	229.835	4.0044	50.5328	11140.9	43.901	3.25363	27.2512	0.564027	13.6571	0					0	0					0	0					0	0
104	Nanjing	Beijing	86726	461.683	54.215	475.909	5.69654	106.313	14238.8	53.2159	6.35684	63.3262	0.876439	17.4546	0					0	0					0	47637.5	395.772	34.4997	316.426	5.37669	58.3963	11047	45.994	3.98676	39.756	0.693888	13.5419	0					0	0
105	Zhengzhou	Dalian	8283.19	65.0041	4.76095	52.2264	0.963784	10.1539	1900.36	7.68811	0.560921	6.62889	0.120255	2.32955	15868.7	138.526	14.6422	110.031	1.6532	19.4526	3766.63	16.3544	1.73405	14.1858	0.233924	4.61732	0					0	0					0	0					0	0
106	Tianjin	Xi'an	0					0	0					0	0					0	0					0	8182.38	65.5982	4.80446	52.7037	0.972592	10.0304	1908.07	7.7193	0.563197	6.65578	0.120743	2.339	0					0	0
107	Shenzhen	Wenzhou	0					0	0					0	8932.34	77.9748	8.24198	61.9356	0.930568	10.9497	2025	8.79234	0.932251	7.62649	0.125761	2.48234	0					0	0					0	8148.77	65.3287	4.78472	52.4871	0.968596	9.98914	2043.32	8.26647	0.603119	7.12757	0.129302
108	Harbin	Beijing	22700.1	170.636	17.2182	113.633	1.86677	27.8269	6058.67	19.4875	1.94918	13.6562	0.252863	7.427	59310.7	517.752	54.7267	411.252	6.17896	72.7058	12800.4	55.5782	5.89295	48.2086	0.794961	15.6914	55786.4	468.618	42.8244	374.112	6.19038	68.3856	12858.3	53.9161	4.85269	46.6317	0.806153	15.7624	0					0	0
109	Chengdu	Nanning	0					0	0					0	8010.83	64.2228	4.70373	51.5987	0.9522	9.82005	1998.83	8.08647	0.589986	6.97237	0.126486	2.45026	9107.89	79.5072	8.40396	63.1528	0.948856	11.1649	1980.9	8.60089	0.911951	7.46042	0.123023	2.42828	0					0	0
110	Chongqing	Lijiang	0					0	0					0	0					0	0					0	7105.3	73.4924	7.03778	38.8185	0.725619	8.71002	3490.81	9.09277	0.859989	4.99922	0.107047	4.2792	0					0	0
111	Guangzhou	Wenzhou	12367.4	110.132	8.06618	88.4839	1.63288	15.1605	3424.31	13.8534	1.01074	11.9448	0.216691	4.19768	34380.6	280.549	22.5045	224.852	3.98521	42.1453	8545.42	35.0741	2.80264	30.28	0.538761	10.4754	6868.68	55.0662	4.03309	44.2419	0.816439	8.41995	1712.15	6.9267	0.50537	5.97238	0.108346	2.09884	6868.68	58.1314	4.25759	46.7046	0.861885	8.41995	1712.15	6.88493	0.502322	5.93637	0.107692
112	Qingdao	Wuhan	16044.9	127.179	10.6547	82.5186	1.28093	19.6686	3237.76	15.4648	1.30382	10.8833	0.204167	3.969	6959.83	55.797	4.08661	44.8291	0.827274	8.53169	1731.46	7.00482	0.511069	6.03974	0.109568	2.12251	6997.51	61.0847	6.45668	48.5197	0.728998	8.57788	1715.94	7.45043	0.789968	6.46252	0.106567	2.10348	6959.83	55.797	4.08661	44.8291	0.827274	8.53169	1731.46	7.00482	0.511069	6.03974	0.109568
113	Beijing	Xi'an	90968.1	725.377	81.3004	669.486	8.81638	111.513	20436.9	81.0963	9.2326	85.5777	1.26225	25.0525	7906.76	69.022	7.29566	54.8244	0.823723	9.69248	1950.15	8.46739	0.897796	7.34462	0.121113	2.39059	72885	608.159	48.8677	466.684	8.40448	89.3459	19312.9	73.5403	5.84755	60.5322	1.1028	23.6746	17575	119.843	13.2374	149.473	1.70852	21.5442	6803.48	21.3182	2.63106	33.6848	0.417872
114	Zhengzhou	Chengdu	0					0	0					0	30769.8	252.093	20.6156	201.934	3.5459	37.7191	7507.6	30.9252	2.52397	26.7064	0.472891	9.20317	16549.6	144.47	15.2705	114.753	1.72413	20.2873	3728.49	16.1888	1.71649	14.0422	0.231556	4.57056	0					0	0
115	Shanghai	Jieyang Chaoshan	19624.6	157.94	16.6943	125.452	1.88488	24.0568	5672.56	24.6285	2.61136	21.3628	0.352273	6.9537	15775.2	126.47	9.26274	101.61	1.8751	19.338	3815.74	15.437	1.12628	13.3102	0.241461	4.67751	0					0	0					0	0					0	0
116	Haikou	Kunming	0					0	0					0	10192.3	88.974	9.4046	70.6723	1.06183	12.4943	2228.91	9.67772	1.02613	8.39447	0.138425	2.7323	0					0	0					0	9298.24	74.544	5.45966	59.891	1.10523	11.3982	2249.08	9.09889	0.663852	7.8453	0.142322
117	Chengdu	Wuhan	22791.4	179.843	13.1718	144.491	2.66644	27.9388	5420.88	21.9308	1.60006	18.9093	0.343035	6.64518	14955.1	119.895	8.78122	96.3276	1.77763	18.3327	3613.92	14.6205	1.06671	12.6062	0.22869	4.43012	15036.1	131.257	13.874	104.258	1.56645	18.4319	3581.51	15.5506	1.64883	13.4886	0.222427	4.39039	0					0	0
118	Dalian	Shanghai Pudong	56301.7	475.726	50.2844	377.87	5.67741	69.0172	13526.8	58.7322	6.22737	50.9444	0.840075	16.5818	53739.1	469.115	49.5857	372.619	5.59851	65.8759	11836	51.3907	5.44895	44.5764	0.735065	14.5091	7087.37	56.8195	4.1615	45.6506	0.842434	8.68804	1706.16	6.90243	0.503599	5.95146	0.107966	2.09149	8793.59	78.8136	5.77237	63.3213	1.16853	10.7796	3412.26	13.8049	1.0072	11.9029	0.215932
119	Changchun	Qingdao	0					0	0					0	30208.2	256.636	24.5456	204.572	3.29272	37.0307	7119.78	30.206	2.88331	26.1507	0.444977	8.72777	9290.43	81.1007	8.57238	64.4185	0.967873	11.3886	2366.12	10.2735	1.0893	8.91124	0.146946	2.90051	0					0	0
120	Hangzhou	Shijiazhuang	0					0	0					0	0					0	0					0	0					0	0					0	0					0	0
121	Nanchang	Xi'an	0					0	0					0	0					0	0					0	0					0	0					0	0					0	0
122	Tianjin	Wuhan	0					0	0					0	10215.4	81.8967	5.99818	65.7984	1.21424	12.5225	2388.71	9.66377	0.705065	8.33236	0.151158	2.92819	10270.7	89.6579	9.47688	71.2155	1.07	12.5903	2367.29	10.2785	1.08983	8.91562	0.147019	2.90193	0					0	0
123	Beijing	Shanghai Hongqiao	376968	2451.55	348.741	4336.48	34.4696	462.105	93511.7	320.011	45.9497	635.519	6.95059	114.631	18115	73.5135	11.3056	129.68	0.999228	22.2063	5024.84	16.854	2.58695	33.842	0.370144	6.15969	221610	1320.04	101.272	3531.48	23.7287	271.661	68317.6	215.085	21.443	542.42	5.37897	83.7469	50815.1	381.02	42.7988	687.568	6.2039	62.2916	15011.4	51.554	6.45459	92.5927	1.12789
124	Guangzhou	Hangzhou	0					0	0					0	44252.2	354.77	25.9836	285.033	5.26	54.2464	10187.6	41.2151	3.00704	35.5367	0.644676	12.4885	0					0	0					0	26551.3	212.862	15.5902	171.02	3.156	32.5478	6112.58	24.7291	1.80422	21.322	0.386805
125	Shanghai Pudong	Taiyuan	8734.81	163.4	11.9676	131.281	2.42266	10.7075	1564.08	18.9829	1.38499	16.3676	0.296926	1.91732	0					0	0					0	0					0	0					0	13587.8	326.801	23.9352	262.562	4.84532	16.6566	3128.16	37.9658	2.76997	32.7351	0.593851
126	Nanning	Wuhan	7425.41	76.1402	4.8818	39.4697	0.639705	9.10242	1599.26	8.42215	0.539994	4.6457	0.102566	1.96045	15807.4	126.728	9.28164	101.817	1.87893	19.3774	3639.13	14.7225	1.07415	12.6941	0.230285	4.46102	0					0	0					0	0					0	0
127	Haikou	Changsha	0					0	0					0	14006.9	122.273	12.9244	97.1221	1.45924	17.1704	3311.4	14.3778	1.52447	12.4713	0.205652	4.05927	0					0	0					0	28517.2	244.271	19.4575	177.106	3.27707	34.9578	8058.38	28.2118	2.22987	21.8458	0.41058
128	Daqing	Beijing	10993.7	91.23	9.64305	72.4642	1.08876	13.4766	2369.38	10.2876	1.0908	8.9235	0.147149	2.9045	9871.56	86.1736	9.1086	68.448	1.02841	12.101	2369.38	10.2876	1.0908	8.9235	0.147149	2.9045	10394.5	83.3327	6.10336	66.9522	1.23553	12.7421	2390.82	9.67232	0.705689	8.33973	0.151292	2.93078	0					0	0
129	Guilin	Xi'an	9427.41	84.9438	8.9786	67.4711	1.01374	11.5566	2021.65	8.7778	0.930709	7.61388	0.125553	2.47823	8877.06	71.1674	5.21236	57.1782	1.05516	10.8819	2039.94	8.2528	0.602121	7.11578	0.129088	2.50066	8877.06	71.1674	5.21236	57.1782	1.05516	10.8819	2039.94	8.2528	0.602121	7.11578	0.129088	2.50066	8877.06	71.1674	5.21236	57.1782	1.05516	10.8819	2039.94	8.2528	0.602121	7.11578	0.129088
130	Nanjing	Xi'an	120645	295.479	31.2323	234.7	3.52631	147.892	6456.95	28.0355	2.9726	24.318	0.401005	7.91524	0					0	0					0	0					0	0					0	18953.2	151.948	11.1288	122.08	2.25285	23.2337	4343.59	17.5725	1.28208	15.1514	0.274864
131	Guangzhou	Hefei	18855.3	154.603	16.3416	122.802	1.84507	23.1137	3997.11	17.3551	1.84015	15.0538	0.248238	4.89984	26618.3	239.252	22.1586	168.233	2.88565	32.63	7692.35	26.4142	2.42122	19.8275	0.364493	9.42965	0					0	0					0	16963.8	84.3632	8.0788	44.5604	0.83295	20.7951	5693.8	9.57817	0.905898	5.2661	0.112761
132	Yinchuan	Beijing	19798.8	157.97	16.6975	125.476	1.88525	24.2703	3942.45	17.1178	1.81499	14.848	0.244843	4.83285	8556.44	74.6934	7.89513	59.3292	0.891407	10.4889	1971.23	8.55888	0.907497	7.42399	0.122422	2.41642	43514.2	348.853	25.5503	280.28	5.17227	53.3417	9945.33	40.2349	2.93552	34.6916	0.629343	12.1915	0					0	0
133	Guangzhou	Yiwu	0					0	0					0	39242.8	314.61	23.0423	252.768	4.66457	48.1057	8969.1	36.2854	2.64737	31.2863	0.567567	10.9947	0					0	0					0	0					0	0
134	Harbin	Qingdao	14275.8	118.773	12.5544	94.342	1.41747	17.4999	3088.33	13.4092	1.42178	11.6312	0.191799	3.78582	20411	168.428	14.2419	134.784	2.32735	25.0207	4660.44	19.3118	1.63071	16.6859	0.293098	5.71299	0					0	0					0	6842.02	54.8525	4.01744	44.0702	0.813271	8.38727	1558.14	6.30361	0.459909	5.43514	0.0985994
135	Changsha	Kunming	37927.7	326.463	30.5514	204.419	3.63493	46.4936	12260	37.131	3.44907	24.7371	0.480746	15.0289	15231.9	132.966	14.0546	105.616	1.58685	18.6719	3256.85	14.1409	1.49936	12.2659	0.202264	3.9924	0					0	0					0	0					0	0
136	Chengdu	Xining	6554.41	47.4544	5.01595	37.6932	0.566331	8.03471	1867.04	8.1065	0.859531	7.03159	0.115951	2.2887	0					0	0					0	8414.74	73.4564	7.76438	58.3466	0.876644	10.3152	1867.04	8.1065	0.859531	7.03159	0.115951	2.2887	0					0	0
137	Chongqing	Taiyuan	12239.8	102.595	7.51417	82.4284	1.52113	15.0042	2867.86	11.6022	0.846494	10.0037	0.181479	3.51556	0					0	0					0	6433.25					7.88619	0					0	0					0	0
138	Shanghai	Shijiazhuang	0					0	0					0	0					0	0					0	0					0	0					0	0					0	0
139	Beijing	Wuhan	37305	295.343	21.6311	237.288	4.3789	45.7303	8226.6	33.2816	2.42821	28.6963	0.520582	10.0846	37725.2	309.636	25.5386	247.967	4.33592	46.2453	8208.16	33.8109	2.75949	29.1984	0.517018	10.0619	55558.5	484.997	51.2645	385.235	5.78806	68.1063	12229.2	53.0982	5.62999	46.0574	0.759488	14.9912	9209.89	73.8357	5.40779	59.322	1.09473	11.2899	2056.65	8.3204	0.607053	7.17406	0.130145
140	Shanghai Hongqiao	Tianjin	26020.9	207.844	19.8214	165.695	2.67184	31.8976	5496.24	23.3181	2.22582	20.1875	0.343508	6.73755	0					0	0					0	24760.8	198.507	14.5388	159.487	2.94317	30.3529	5529.3	22.3694	1.63206	19.2875	0.349896	6.77808	0					0	0
141	Shanghai Pudong	Tianjin	8559.85	72.4397	7.65691	57.5391	0.864511	10.4931	1826.57	7.9308	0.840902	6.87919	0.113438	2.2391	0					0	0					0	0					0	0					0	8253.59	66.169	4.84627	53.1623	0.981056	10.1176	1843.1	7.45646	0.54402	6.42915	0.116632
142	Hangzhou	Tianjin	0					0	0					0	0					0	0					0	16953.9	141.761	12.7063	113.242	1.89479	20.7828	3892.08	16.3198	1.46886	14.1149	0.244013	4.77109	0					0	0
143	Chongqing	Hefei	13423.4	131.876	13.9394	104.75	1.57384	16.4551	3287.55	14.2742	1.51349	12.3815	0.204171	4.03003	0					0	0					0	0					0	0					0	7512.83					9.20958	1658.65
144	Guiyang	Sanya	0					0	0					0	0					0	0					0	0					0	0					0	6760.22	54.1967	3.96941	43.5434	0.803548	8.287	1474.48	5.96517	0.435216	5.14332	0.0933055
145	Dalian	Hangzhou	0					0	0					0	0					0	0					0	10184.7	81.651	5.98019	65.601	1.2106	12.4849	2200.54	8.9025	0.649523	7.67597	0.139251	2.69752	0					0	0
146	Chengdu	Taiyuan	8805.96	69.9879	5.12597	56.2305	1.03768	10.7948	1882.99	7.61785	0.555796	6.56831	0.119156	2.30826	8583.09	74.926	7.91971	59.5139	0.894183	10.5216	1866.11	8.10246	0.859103	7.02809	0.115893	2.28756	5670.26	49.4985	5.23201	39.3168	0.590725	6.95087	1866.11	8.10246	0.859103	7.02809	0.115893	2.28756	0					0	0
147	Shanghai Hongqiao	Shenyang	0					0	0					0	0					0	0					0	0					0	0					0	0					0	0
148	Beijing	Shanghai Pudong	81335.5	2061.32	271.469	2717.89	26.448	99.7049	19127.4	335.673	46.7903	560.283	6.60832	23.4473	0					0	0					0	40419.3	1449.5	188.08	2141.49	20.236	49.5479	12094.5	204.18	27.565	356.277	4.18791	14.826	11285.4	803.951	88.8011	1002.72	11.4614	13.8342	5024.84	125.529	15.4925	198.348	2.46057
149	Hangzhou	Shenzhen	0					0	0					0	51659.3	472.434	49.9365	375.255	5.38185	63.3264	10753.4	48.9137	5.18631	42.4278	0.699635	13.182	32937.8	301.222	31.8393	239.261	3.43145	40.3767	6452.05	29.3482	3.11179	25.4567	0.419781	7.90923	51992.1	384.326	38.3595	430.554	5.34896	63.7344	14013.4	51.3865	4.99193	61.9879	0.901307
150	Hangzhou	Taiyuan	12527.1	95.8162	7.01765	76.9818	1.42062	15.3564	2562.6	10.3673	0.756392	8.93893	0.162162	3.14136	0					0	0					0	14071.5	122.837	12.9839	97.5697	1.46596	17.2495	2539.62	11.0268	1.16917	9.56465	0.157721	3.11318	11951.6	95.8162	7.01765	76.9818	1.42062	14.6509	2562.6	10.3673	0.756392	8.93893	0.162162
151	Guangzhou	Chongqing	0					0	0					0	32610.6	284.674	30.0901	226.117	3.39736	39.9756	7761.79	33.701	3.57331	29.2323	0.482041	9.51477	36095.4	309.183	24.6281	224.17	4.14792	44.2474	9444.27	33.0637	2.61337	25.6029	0.481192	11.5772	18387.6	147.413	10.7967	118.437	2.18562	22.5404	3916.02	15.8426	1.15587	13.6599	0.247806
152	Guangzhou	Ningbo	15301.7	125.902	11.357	100.553	1.67638	18.7576	3176.27	13.3184	1.19871	11.519	0.199136	3.89362	37525.4	306.211	24.563	245.419	4.34974	46.0004	7962.14	32.6801	2.61134	28.2132	0.501987	9.76036	0					0	0					0	14993.9	120.206	8.804	96.5776	1.78224	18.3803	3190.58	12.9078	0.94175	11.1295	0.201901
153	Harbin	Tianjin	0					0	0					0	7929.12	69.2172	7.31629	54.9794	0.826053	9.71989	1661.71	7.21501	0.765007	6.25831	0.1032	2.03701	7886.42	63.2255	4.63068	50.7974	0.937413	9.66755	1676.75	6.78348	0.49492	5.84889	0.106105	2.05544	0					0	0
154	Hefei	Shenzhen	0					0	0					0	9469.22	82.6615	8.73736	65.6582	0.9865	11.6078	1818.66	7.89647	0.837261	6.84941	0.112947	2.2294	8638.55	69.2552	5.07231	55.6419	1.02681	10.5895	1835.12	7.42418	0.541665	6.40132	0.116127	2.24958	17277.1	138.51	10.1446	111.284	2.05363	21.1791	3670.24	14.8484	1.08333	12.8026	0.232254
155	Zhengzhou	Fuzhou	0					0	0					0	0					0	0					0	0					0	0					0	7529.14	60.3611	4.4209	48.4961	0.894945	9.22958	1598.1	6.4653	0.471706	5.57455	0.101128
156	Guilin	Nanjing	0					0	0					0	9088.04	72.8588	5.33624	58.5371	1.08024	11.1405	1928.99	7.80393	0.569372	6.72875	0.122067	2.36465	0					0	0					0	0					0	0
157	Beijing	Yanji	0					0	0					0	18247.8	159.294	16.8374	126.527	1.90105	22.369	3679.65	15.9767	1.69401	13.8582	0.228522	4.51069	17551.5	140.711	10.3058	113.051	2.08625	21.5155	3712.95	15.0211	1.09594	12.9516	0.234957	4.55151	0					0	0
158	Hangzhou	Beijing	54722.1	333.738	38.6226	332.568	4.09829	67.081	11572	41.9724	5.13684	52.9044	0.711124	14.1855	11078.6	96.7109	10.2224	76.8178	1.15417	13.5807	2111.81	9.16929	0.972219	7.95346	0.131153	2.58876	126690	1098.74	113.508	873.474	13.347	155.303	25360.9	109.483	11.3234	94.9212	1.57752	31.0885	32194	231.638	22.5704	252.949	3.34851	39.465	9498.38	31.7062	3.47813	43.9103	0.587357
159	Haikou	Nanchang	0					0	0					0	0					0	0					0	0					0	0					0	8592.58	68.8867	5.04532	55.3458	1.02135	10.5332	1805.65	7.30494	0.532965	6.29851	0.114262
160	Kunming	Sanya	7548.62	67.6211	4.95263	54.329	1.00259	9.25346	1759.32	7.11753	0.519292	6.13692	0.11133	2.15666	8292.83	72.3922	7.65189	57.5013	0.863944	10.1657	1743.54	7.57031	0.802679	6.5665	0.108282	2.13732	0					0	0					0	0					0	0
161	Hangzhou	Xi'an	52688.8	430.16	45.4681	341.677	5.13362	64.5885	10320.3	44.8099	4.75119	38.8682	0.640937	12.6512	0					0	0					0	0					0	0					0	0					0	0
162	Qingdao	Xi'an	19505.1	133.806	14.1433	106.282	1.59687	23.9103	6376.34	15.9222	1.68823	13.8109	0.227742	7.81642	4442.37	35.6145	2.60844	28.6138	0.528039	5.44567	925.07	3.74247	0.273049	3.22686	0.0585387	1.134	8735.3	76.2547	8.06016	60.5693	0.91004	10.7081	1833.55	7.96109	0.844114	6.90546	0.113871	2.24765	8884.75	71.229	5.21687	57.2277	1.05608	10.8913	1850.14	7.48494	0.546098	6.45371	0.117077
163	Kunming	Xi'an	59622.5	489.139	43.084	371.41	6.39132	73.088	13748.1	52.8901	4.68653	43.3885	0.771572	16.8531	7458.08	65.1053	6.88166	51.7133	0.77698	9.14247	1548.89	6.72512	0.713064	5.83338	0.0961926	1.8987	0					0	0					0	7585.68	60.8144	4.4541	48.8603	0.901666	9.29889	1562.9	6.32289	0.461316	5.45176	0.098901
164	Hangzhou	Guilin	0					0	0					0	10085.3	104.315	9.98943	55.099	1.02994	12.363	4084.73	10.6398	1.00631	5.84979	0.125259	5.00726	10707.3	93.4695	9.87978	74.2431	1.11549	13.1256	2220.07	9.63934	1.02206	8.36118	0.137876	2.72147	10890.5	87.3093	6.39461	70.1471	1.29449	13.3501	2240.16	9.06281	0.66122	7.8142	0.141758
165	Ningbo	Shenzhen	0					0	0					0	44166.4	385.55	40.7529	306.244	4.60124	54.1413	8457.76	36.7228	3.89371	31.8534	0.525264	10.3679	0					0	0					0	13908.5	111.505	8.16668	89.5863	1.65322	17.0497	2844.77	11.5088	0.839678	9.92319	0.180018
166	Shanghai Hongqiao	Taiyuan	34229.1	368.134	26.9624	295.771	5.45814	41.9597	6256.31	37.9658	2.76997	32.7351	0.593851	7.66928	0					0	0					0	0					0	0					0	7653.2	92.0335	6.74061	73.9427	1.36454	9.38165	1564.08	9.49146	0.692493	8.18379	0.148463
167	Chengdu	Nanchang	9078.14	76.5878	8.09536	60.8339	0.914015	11.1284	1951.88	8.47487	0.898589	7.35111	0.12122	2.3927	0					0	0					0	9705	84.7197	8.95492	67.2931	1.01106	11.8969	1951.88	8.47487	0.898589	7.35111	0.12122	2.3927	0					0	0
168	Kunming	Shenzhen	38443.6	355.638	27.8894	263.218	4.86773	47.126	10105.9	36.3251	2.82846	28.7454	0.536298	12.3883	27117	236.717	25.0212	188.025	2.82504	33.2413	5159.47	22.4019	2.37527	19.4315	0.320425	6.32472	0					0	0					0	17592.6	102.182	15.7146	180.252	1.38891	21.5658	4264.54	11.7796	1.80808	23.6529	0.258702
169	Dalian	Xi'an	11977.1	86.6024	9.15392	68.7886	1.03353	14.6821	1985.65	8.62149	0.914135	7.47829	0.123317	2.4341	20186.9	176.221	18.6267	139.973	2.10306	24.7461	3971.29	17.243	1.82827	14.9566	0.246634	4.8682	9867.26	79.1058	5.79377	63.5561	1.17286	12.0957	2003.62	8.10583	0.591399	6.98906	0.126789	2.45613	0					0	0
170	Chongqing	Haikou	0					0	0					0	20903.9	182.48	19.2883	144.945	2.17776	25.625	4254.68	18.4734	1.95874	16.0239	0.264234	5.21559	0					0	0					0	21261.5	170.454	12.4842	136.948	2.52724	26.0634	4293.19	17.3685	1.2672	14.9756	0.271674
171	Guangzhou	Nanjing	10273	138.674	14.6579	110.149	1.65497	12.5932	2004.72	8.70429	0.922915	7.55011	0.124502	2.45748	64792.9	622.521	65.3874	427.191	6.49832	79.4262	12891.6	62.1119	6.53554	46.5793	0.80778	15.8031	0					0	0					0	10034	80.4424	5.89167	64.63	1.19268	12.3001	2022.86	8.18368	0.597079	7.05619	0.128007
172	Chongqing	Shenzhen	0					0	0					0	22629	197.54	20.88	156.906	2.35748	27.7397	4012.59	17.4223	1.84729	15.1121	0.249199	4.91883	30965.8	248.253	18.1823	199.455	3.68073	37.9594	6073.36	24.5704	1.79265	21.1853	0.384324	7.44501	32879.4	236.569	23.0509	258.334	3.41979	40.3051	9023.8	30.1221	3.30435	41.7163	0.55801
173	Chongqing	Jinan	9220.37	162.427	17.1686	129.016	1.93844	11.3028	1874.71	16.2796	1.72613	14.121	0.232855	2.29811	0					0	0					0	0					0	0					0	0					0	0
174	Chongqing	Nanjing	14412	141.168	14.9215	112.13	1.68473	17.667	3271.73	14.2056	1.50621	12.3219	0.203189	4.01065	0					0	0					0	17028.1	136.514	9.99839	109.68	2.02403	20.8738	3301.34	13.3559	0.974443	11.5158	0.20891	4.04694	0					0	0
175	Chengdu	Lhasa	23981.7	204.552	21.6212	162.476	2.44117	29.398	5115.77	22.2111	0.785013	19.2659	0.317696	6.27116	0					0	0					0	16309.3	262.783	30.7192	268.073	3.23758	19.9927	5933.38	41.294	4.93273	49.1393	0.680092	7.27342	0					0	0
176	Guangzhou	Shanghai Hongqiao	108223	1238.3	131.298	1035.53	15.7669	132.665	21837.1	109.21	13.2256	99.9629	1.65417	26.7689	174914	1280.7	161.516	2228.01	17.7429	214.418	36564.7	137.985	17.7173	269.497	2.91108	44.8227	20650.4	201.769	14.7778	162.108	2.99154	25.3143	3994.45	19.695	1.43694	16.9815	0.308063	4.89659	10325.2	100.885	7.38888	81.054	1.49577	12.6571	1997.23	9.84748	0.718469	8.49076	0.154032
177	Guangzhou	Shanghai Pudong	19536.1	396.07	60.9115	698.677	5.38356	23.9483	4907.98	75.5316	11.5935	151.664	1.65881	6.01643	32918.8	1601.03	169.23	1271.7	19.107	40.3534	5937.94	143.642	15.2304	124.596	2.05458	7.27901	12156.6	591.245	62.4948	469.627	7.05604	14.9021	1979.31	47.8808	5.0768	41.5319	0.684862	2.42634	0					0	0
178	Kashgar	Urumqi	7151.34	76.4629	8.08216	60.7347	0.912524	8.76645	1666.24	7.23466	0.76709	6.27535	0.103481	2.04256	70248.5	548.801	48.1194	518.854	6.43202	86.114	16333.6	55.6626	4.78924	60.8633	0.922729	20.0225	8711.98	69.8439	5.11543	56.1149	1.03554	10.6796	1681.32	6.80195	0.496268	5.86482	0.106394	2.06104	26135.9	209.532	15.3463	168.345	3.10663	32.0387	5043.96	20.4059	1.4888	17.5945	0.319183
179	Zhengzhou	Xiamen	0					0	0					0	22990.1	192.433	17.3235	153.698	2.56533	28.1824	4451.02	18.6635	1.6798	16.142	0.279057	5.45628	0					0	0					0	11592.6	185.875	13.6137	149.338	2.75588	14.2107	2235.54	18.0882	1.31971	15.5961	0.282931
180	Hailar	Beijing	0					0	0					0	0					0	0					0	27101.6	217.274	15.9133	174.565	3.22141	33.2224	5222.35	21.1276	1.54146	18.2168	0.330472	6.40181	0					0	0
181	Ningbo	Beijing	33505.6	319.117	33.7308	253.475	3.80841	41.0727	5718.32	24.8284	2.63256	21.5362	0.355133	7.00979	0					0	0					0	29762.1	260.515	21.2745	182.491	3.37996	36.4838	7353.78	24.6974	1.99941	18.4407	0.350966	9.01461	12908.7	104.879	7.68143	84.2632	1.55499	15.8241	3846.72	15.5623	1.13542	13.4182	0.243421
182	Hotan	Urumqi	0					0	0					0	32029.9	327.701	32.6701	209.131	2.73657	39.2637	6541.43	30.8029	3.03127	22.6775	0.387247	8.0188	7379.47	59.1612	4.33302	47.532	0.877155	9.04611	1392.3	5.63269	0.410959	4.85665	0.0881051	1.70675	0					0	0
183	Shanghai Pudong	Shenzhen	23146.1	1269.57	134.195	1008.43	15.1514	28.3736	5345.34	98.6382	10.4586	85.5589	1.41087	6.55258	29439.3	1110.24	117.353	881.867	13.2498	36.0881	5345.34	98.6382	10.4586	85.5589	1.41087	6.55258	11236.2	312.65	33.0473	248.339	3.73124	13.7739	1781.78	24.6595	2.61465	21.3897	0.352717	2.18419	0					0	0
184	Shanghai Hongqiao	Shenzhen	151321	1695.8	213.651	1567.59	21.708	185.497	28596.1	160.591	20.5093	162.323	2.56581	35.0544	100903	1032.24	133.132	1304.36	13.1474	123.692	20381.6	98.4406	12.9697	146.235	1.81661	24.9848	0					0	0					0	0					0	0
185	Shanghai Hongqiao	Xi'an	71958.3	556.078	37.1179	441.694	6.63635	88.2099	16166.2	70.1922	3.66023	60.8848	1.00399	19.8173	0					0	0					0	0					0	0					0	0					0	0
186	Shanghai Pudong	Xi'an	110150	851.29	116.572	775.598	10.3295	135.027	19844.1	79.9327	12.7744	81.7558	1.22672	24.3258	17181.7	143.883	12.9789	114.914	1.91579	21.0621	3194.63	13.3954	1.20564	11.5856	0.200287	3.91613	8423.53	73.5331	7.77249	58.4076	0.87756	10.326	1590.12	6.90415	0.732046	5.98867	0.0987533	1.94924	17135.3	137.374	10.0614	110.37	2.03677	21.0053	3209.02	12.9824	0.947193	11.1938	0.203068
187	Changsha	Tianjin	0					0	0					0	8212.75	71.6931	7.578	56.9461	0.855601	10.0676	1513.8	6.57279	0.696912	5.70125	0.0940137	1.85569	15733.1	143.73	12.289	93.9419	1.74346	19.2863	4312.76	13.4347	1.13704	9.31708	0.182072	5.28679	0					0	0
188	Beijing	Lanzhou	36209.8	321.401	33.9723	255.29	3.83567	44.3877	6771.38	29.4007	3.11735	25.5022	0.420532	8.30068	0					0	0					0	45774.5	366.974	26.8775	294.839	5.44095	56.1125	8540.83	34.5528	2.52096	29.7923	0.540466	10.4697	27464.7	220.185	16.1265	176.903	3.26457	33.6675	5124.5	20.7317	1.51258	17.8754	0.324279
189	Guangzhou	Kunming	70494.4	637	54.728	413.118	7.66886	86.4153	18287.9	56.9684	4.82151	39.5082	0.772057	22.4181	80536.6	636.37	73.6397	634.023	7.81441	98.7256	15554.1	61.1078	7.17483	69.7204	0.98629	19.0669	0					0	0					0	0					0	0
190	Chengdu	Shijiazhuang	0					0	0					0	13422.8	66.4522	4.86701	53.3898	0.985254	16.4543	1555.41	6.25226	0.456163	5.39086	0.0977962	1.90669	0					0	0					0	0					0	0
191	Shanghai Hongqiao	Shenyang	41645.7	447.164	47.2654	355.183	5.33655	51.0513	7648.35	34.8689	3.69714	30.2453	0.498746	9.37571	62436.7	572.293	60.4916	454.574	6.82986	76.5379	11386.9	52.3033	5.54571	45.368	0.748118	13.9586	0					0	0					0	0					0	0
192	Kunming	Wuhan	27096.4	255.157	20.5566	177.585	2.93986	33.216	5166.66	23.3623	1.88699	17.5954	0.3262	6.33353	41451.1	340.175	27.9293	272.46	4.77501	50.8127	8985.14	36.8789	2.94685	31.8381	0.566484	11.0144	0					0	0					0	0					0	0
193	Guangzhou	Wuxi	21616	244.734	25.8685	194.393	2.9207	26.498	3978.87	17.2759	1.83176	14.9851	0.247105	4.87748	19261.6	459.336	39.8739	330.921	5.73277	23.6118	3412.51	42.2262	3.64662	32.8805	0.596576	4.18321	0					0	0					0	0					0	0
194	Shenzhen	Wuxi	13949.2	186.593	19.723	148.212	2.22684	17.0996	2474.63	10.7446	1.13925	9.3199	0.153685	3.03352	13274.1	115.876	12.2482	92.0409	1.38289	16.272	2474.63	10.7446	1.13925	9.3199	0.153685	3.03352	0					0	0					0	0					0	0
195	Haikou	Wuhan	0					0	0					0	42773.6	77.2275	28.2156	281.313	4.981	52.4339	11541.4	7.10379	3.67696	40.7142	0.728427	14.148	0	0				0	0	0				0	26994.3	216.413	15.8503	173.873	3.20865	33.0909	4952.72	20.0367	1.46187	17.2762	0.313409
196	Guilin	Shanghai Pudong	0					0	0					0	10452.6	83.7984	6.13746	67.3263	1.24244	12.8133	1903.96	7.70266	0.561984	6.64144	0.120483	2.33396	12306.6	107.43	11.3554	85.332	1.28209	15.086	1886.88	8.19267	0.868668	7.10633	0.117184	2.31303	0					0	0
197	Guangzhou	Zhengzhou	0					0	0					0	95534	822.17	62.5558	587.448	10.7288	117.11	18472.2	71.4318	5.34272	55.3887	1.04428	22.6441	0					0	0					0	11653.3	93.4245	6.84249	75.0603	1.38516	14.2852	2122.67	8.58749	0.62654	7.40436	0.134323
198	Guangzhou	Chengdu	10415.5	95.0775	10.0497	75.5204	1.13468	12.7679	1998.32	8.67652	0.91997	7.52603	0.124104	2.44964	105026	734.948	74.5928	913.578	9.79931	128.746	21150.6	71.9037	7.34229	101.032	1.30466	25.9275	75908.3	662.641	70.0414	526.337	7.9081	93.052	13988.2	60.7356	6.43979	52.6822	0.86873	17.1475	0					0	0
199	Chengdu	Hefei	10757.5	100.863	10.6613	80.1162	1.20373	13.187	2070.07	8.98804	0.953	7.79624	0.12856	2.53759	0					0	0					0	7464.35	65.16	6.88744	51.7567	0.777633	9.15015	2070.07	8.98804	0.953	7.79624	0.12856	2.53759	0					0	0
200	Nanchang	Beijing	44024.2	425.522	44.9779	337.993	5.07827	53.9669	7603.35	33.013	3.50037	28.6355	0.472201	9.32054	0					0	0					0	42392.5	339.86	24.8916	273.055	5.03894	51.9667	7672.16	31.0385	2.26456	26.7622	0.485496	9.40489	21833.8	126.816	19.503	223.707	1.72374	26.7649	4713.39	13.0194	1.99838	26.1424	0.28593
201	Changsha	Sanya	0					0	0					0	19445.1	169.746	17.9422	134.83	2.02578	23.8367	3354.53	14.565	1.54433	12.6337	0.208331	4.11214	0					0	0					0	18703.2	149.943	10.982	120.469	2.22314	22.9272	3384.88	13.6939	0.999102	11.8072	0.214196
202	Jinan	Xiamen	13252.5	215.546	22.7834	171.209	2.57238	16.2455	2248.98	19.5297	2.07073	16.9401	0.279342	2.7569	0					0	0					0	0					0	0					0	0					0	0
203	Hohhot	Hailar	0					0	0					0	0					0	0					0	0					0	0					0	0					0	0
204	Shenzhen	Xi'an	27737.1	234.392	24.7753	186.178	2.79728	34.0014	5882.11	25.5396	2.70796	22.1531	0.365304	7.21057	44764.9	390.775	41.3051	310.394	4.66359	54.875	7842.81	34.0528	3.61061	29.5374	0.487073	9.61409	0					0	0					0	48361.9	253.595	24.7099	276.926	3.66592	59.2843	13680.6	29.4375	3.22926	40.7683	0.545329
205	Chengdu	Jinan	0					0	0					0	9305.21	159.693	16.8796	126.844	1.90581	11.4068	1672.38	14.5226	1.53983	12.597	0.207724	2.05008	20276.2	177.001	18.7091	140.592	2.11237	24.8555	3344.76	14.5226	1.53983	12.597	0.207724	4.10016	0					0	0
206	Harbin	Jinan	0					0	0					0	12649.7	110.425	11.672	87.7109	1.31784	15.5065	2263.89	9.82959	1.04223	8.5262	0.140597	2.77518	0					0	0					0	0					0	0
207	Chengdu	Shenzhen	0					0	0					0	69472.6	452.306	62.0352	665.786	5.76669	85.1628	17427.4	53.9708	7.52313	90.0843	1.06251	21.3633	70683.6	498.854	56.2545	467.33	6.075	86.6473	13809.7	52.7284	6.19099	60.16	0.851045	16.9286	21935.6	127.407	19.5939	224.75	1.73178	26.8896	4578.17	12.6459	1.94105	25.3924	0.277728
208	Changsha	Beijing	0					0	0					0	71605.6	625.081	66.0713	496.503	7.45985	87.7776	11485.8	49.8704	5.28775	43.2577	0.71332	14.0799	59778.7	447.533	50.7842	484.385	5.81599	73.2795	10507	37.5498	4.34528	47.4848	0.647964	12.88	57285	329.893	32.1577	690.582	5.67647	70.2227	15088.4	39.8675	4.7827	82.5055	0.932738
209	Nanchang	Kunming	10828.6	190.438	20.1294	151.265	2.27272	13.2742	3734.07	16.213	1.71906	14.0632	0.231902	4.57741	0					0	0					0	0					0	0					0	0					0	0
210	Zhengzhou	Shenzhen	0					0	0					0	53904.1	432.149	31.651	347.203	6.40727	66.0782	9309.37	37.662	2.74781	32.4732	0.589099	11.4119	0					0	0					0	10780.8	86.4299	6.33019	69.4405	1.28145	13.2156	1861.87	7.53241	0.549562	6.49464	0.11782
211	Shanghai Hongqiao	Zhuahai	24627.6	212.015	22.4101	168.404	2.53023	30.1896	3711.13	16.1134	1.7085	13.9768	0.230477	4.54928	0					0	0					0	0					0	0					0	0					0	0
212	Shanghai Pudong	Zhuahai	11783.5	62.8138	6.63945	49.8932	0.749633	14.4448	1855.56	8.05668	0.854249	6.98838	0.115239	2.27464	22156.7	177.63	13.0098	142.714	2.63363	27.1607	3744.71	15.1496	1.10531	13.0624	0.236966	4.59045	0					0	0					0	0					0	0
213	Chongqing	Hangzhou	0					0	0					0	0					0	0					0	33512.9	280.222	25.1166	223.847	3.74546	41.0817	5811.17	24.3667	2.19312	21.0746	0.364331	7.12361	17303.8	138.724	10.1603	111.456	2.0568	21.2118	2918.67	11.8078	0.861493	10.181	0.184694
214	Chongqing	Wenzhou	0					0	0					0	0					0	0					0	19909.5	166.716	15.0348	133.151	2.22015	24.406	3661.26	15.352	1.38175	13.2778	0.229543	4.48815	9941.97	79.7048	5.83765	64.0374	1.18174	12.1873	1838.88	7.43937	0.542774	6.41442	0.116365
215	Fuzhou	Xi'an	8459.65	56.3334	5.95447	44.7458	0.672295	10.3702	1197.25	5.19834	0.551179	4.50905	0.0743543	1.46764	0					0	0					0	0					0	0					0	0					0	0
216	Chongqing	Xiamen	0					0	0					0	0					0	0					0	12988.7	104.131	7.6266	83.6618	1.54389	15.9222	2384.97	9.64866	0.703962	8.31933	0.150922	2.92361	0					0	0
217	Chongqing	Sanya	0					0	0					0	21690.1	189.344	20.0137	150.396	2.25967	26.5888	3760.97	16.3298	1.73144	14.1645	0.233572	4.61037	0					0	0					0	10340.7	82.9016	6.07178	66.6058	1.22914	12.6762	1897.5	7.67654	0.560078	6.61892	0.120074
218	Nanjing	Shenzhen	39446.2	328.592	34.7323	261.001	3.92148	48.355	6253.6	27.1525	2.87898	23.5522	0.388375	7.66596	25389.1	110.817	11.7134	88.0221	1.32251	31.1231	4169.07	9.05085	0.95966	7.85072	0.129458	5.11064	0					0	0					0	35847.7	287.391	21.0487	230.899	4.261	43.9438	8042.15	25.5285	1.86255	22.0114	0.399311
219	Guangzhou	Xi'an	58811.2	483.532	51.1096	384.071	5.77057	72.0935	9839.99	42.7243	4.53005	37.0591	0.611106	12.0623	67533.9	542.593	49.1978	433.276	7.20202	82.7863	11861.4	52.3155	4.70863	45.2473	0.78222	14.5403	0					0	0					0	43033.3	369.033	29.435	267.08	4.94215	52.7522	9578.36	33.5331	2.65048	25.9664	0.488024
220	Chongqing	Tianjin	0					0	0					0	8511.52	74.3012	7.85367	59.0176	0.886726	10.4338	1539.89	6.68608	0.708924	5.79952	0.0956341	1.88768	16635.4	152.197	13.0327	99.2352	1.84184	20.3925	4387.1	13.6662	1.15664	9.47767	0.18521	5.37791	0					0	0
221	Changchun	Nanjing	0					0	0					0	36680.1	320.199	33.8452	254.335	3.82132	44.9642	6293.79	27.327	2.89748	23.7035	0.390871	7.71522	0					0	0					0	0					0	0
222	Chongqing	Shanghai Hongqiao	33085.4	302.367	31.9604	240.171	3.60851	40.5577	5647	24.5188	2.59972	21.2676	0.350703	6.92237	0					0	0					0	20974.8	168.155	12.3158	135.101	2.49315	25.7118	3798.74	15.3682	1.12126	13.2509	0.240385	4.65667	4943	84.0773	6.15789	67.5504	1.24657	6.05936	1467.37	7.6841	0.560629	6.62543	0.120193
223	Chongqing	Shanghai Pudong	63277.1	459.076	44.0915	612.4	6.33009	77.568	10748	43.5403	4.10854	67.5366	0.79837	13.1754	0					0	0					0	32721.7	270.7	23.1549	216.553	3.71694	40.1119	5681.07	23.5411	1.98783	20.3401	0.357286	6.96413	0					0	0
224	Hangzhou	Guiyang	0					0	0					0	16215	129.996	9.52098	104.443	1.92738	19.8771	2934.79	11.873	0.866249	10.2372	0.185714	3.5976	8080.06	70.5348	7.45557	56.026	0.841778	9.90492	1454.23	6.31414	0.669488	5.4769	0.0903142	1.78267	9885.99	145.318	10.6432	116.753	2.15456	12.1187	2934.74	17.8095	1.29937	15.3558	0.278571
225	Guiyang	Nanjing	11731.4	203.62	20.5343	135.269	2.22507	14.3809	3611.28	24.3335	2.48099	18.3585	0.326153	4.42688	30371.3	250.669	21.2157	200.592	3.46202	37.2305	5449.6	22.5819	1.90684	19.5113	0.342729	6.68038	0					0	0					0	0					0	0
226	Chongqing	Ningbo	8919.15	77.4265	8.18401	61.5	0.924024	10.9335	1588.66	6.8978	0.731372	5.98316	0.0986624	1.94745	0					0	0					0	8926.02	71.5599	5.2411	57.4935	1.06098	10.9419	1603.03	6.48524	0.473161	5.59174	0.10144	1.96507	11182.3	90.853	6.65415	72.9942	1.34703	13.7079	3206.02	12.9705	0.946321	11.1835	0.202881
227	Zhengzhou	Kunming	59635.9	457.623	36.3653	332.855	6.15843	73.1045	10984.9	47.0186	3.80646	35.1072	0.668165	13.4658	40875.5	371.652	28.5433	240.846	4.33522	50.1072	8609.17	31.9836	2.44657	22.2281	0.437284	10.5535	0					0	0					0	0					0	0
228	Chengdu	Wuxi	15812.4	260.033	27.4856	206.545	3.10329	19.3836	2621.48	22.7644	2.41371	19.7459	0.325611	3.21353	0					0	0					0	0					0	0					0	0					0	0
229	Hohhot	Shanghai	25623	208.204	22.0073	165.377	2.48476	31.4099	3980.78	17.2842	1.83264	14.9923	0.247224	4.87983	0					0	0					0	11332.3	98.9254	10.4565	78.5767	1.1806	13.8917	1990.39	8.64209	0.916319	7.49616	0.123612	2.43991	0					0	0
230	Chongqing	Qingdao	12811.5	139.754	12.9465	111.521	1.83053	15.7049	2454.68	15.6671	1.4955	13.5637	0.230798	3.00907	0					0	0					0	0					0	0					0	0					0	0
231	Chongqing	Lhasa	0					0	0					0	11663.5	101.816	10.762	80.8729	1.2151	14.2976	2068.32	8.98046	0.952197	7.78967	0.128452	2.53545	11663.5	101.816	10.762	80.8729	1.2151	14.2976	2068.32	8.98046	0.952197	7.78967	0.128452	2.53545	0					0	0
232	Beijing	Wenzhou	28829.9	231.447	16.9513	185.952	3.43154	35.3411	6257.95	25.3172	1.84713	21.8292	0.396005	7.6713	0					0	0					0	62738.9	539.626	53.9264	429.501	6.71733	76.9083	10355.1	44.3427	4.42257	38.4193	0.645549	12.6938	11336.1	117.253	11.2284	61.9329	1.15769	13.8964	3803.6	9.90753	0.937049	5.44718	0.116638
233	Haikou	Hangzhou	0					0	0					0	11685.1	102.005	10.782	81.023	1.21735	14.3242	2014.02	8.74468	0.927197	7.58515	0.125079	2.46888	0					0	0					0	11724.8	93.9977	6.88447	75.5207	1.39366	14.3728	2032.25	8.22166	0.599849	7.08893	0.128601
234	Chengdu	Nanjing	59770.5	457.493	55.3244	503.882	5.70007	73.2695	11212.5	40.6684	4.97725	51.2608	0.689032	13.7448	0					0	0					0	13554.4	118.323	12.5068	93.9844	1.41209	16.6156	2046.21	8.88443	0.942015	7.70637	0.127078	2.50834	0					0	0
235	Nanjing	Shenyang	0					0	0					0	27010.9	224.79	19.7422	179.681	3.04073	33.1113	5133.15	22.0147	1.98142	19.0404	0.329163	6.29246	0					0	0					0	0					0	0
236	Chongqing	Beijing	0					0	0					0	32662.1	220.633	29.4873	299.593	2.84571	40.0387	6217.02	19.9952	2.70091	31.3014	0.37972	7.62112	117730	991.761	73.8762	733.589	13.4096	144.319	28082.7	97.6183	6.58488	96.4861	1.67299	34.425	31732.3	292.923	31.3305	353.128	4.19171	38.899	6233.19	26.8249	2.94265	37.15	0.49693
237	Chengdu	Tianjin	0					0	0					0	0					0	0					0	22927.6	191.952	17.2968	153.31	2.55746	28.1057	3886.47	16.2963	1.46674	14.0946	0.243662	4.76422	0					0	0
238	Hangzhou	Nanning	0					0	0					0	16883.8	141.362	12.7415	112.903	1.88313	20.697	2821.64	11.8314	1.06488	10.2329	0.176902	3.4589	8402.71	73.3513	7.75327	58.2632	0.875391	10.3004	1404.46	6.09805	0.646576	5.28946	0.0872233	1.72166	10030.8	81.4969	5.9689	65.4772	1.20831	12.2962	2834.3	11.4667	0.836603	9.88685	0.179358
239	Guangzhou	Jinan	12252.1	102.341	10.8175	81.2895	1.22136	15.0192	1955.99	8.49274	0.900484	7.36662	0.121476	2.39775	35354.8	291.817	24.7047	233.518	4.02975	43.3396	5903.38	24.4623	2.06562	21.136	0.371268	7.23665	0					0	0					0	0					0	0
240	Chengdu	Sanya	0					0	0					0	0					0	0					0	35223.9	307.486	32.5015	244.237	3.66961	43.1791	5130.4	22.2757	2.36189	19.322	0.31862	6.28909	0					0	0
241	Kunming	Xiamen	8340.47	65.8372	4.82197	52.8957	0.976135	10.2241	1360.71	5.5049	0.401636	4.74647	0.0861062	1.66803	0	0	0	0	0	0	0	0	0	0	0	0	0					0	0					0	0					0	0
242	Fuzhou	Beijing	0					0	0					0	0					0	0					0	43816	351.273	25.7275	282.224	5.20815	53.7117	7255.74	29.3538	2.14165	25.3097	0.459145	8.89443	10954	87.8182	6.43188	70.556	1.30204	13.4279	1813.93	7.33846	0.535412	6.32742	0.114786
243	Shenyang	Xi'an	8778.84	61.6571	4.51581	49.5373	0.914159	10.7615	1272.05	5.1462	0.375465	4.43719	0.0804955	1.55934	25300.5	221.714	23.4352	176.108	2.64598	31.0146	5042.75	21.8943	2.32145	18.9912	0.313164	6.18164	0					0	0					0	0					0	0
244	Chengdu	Beijing	0					0	0					0	86688	581.605	56.5171	940.504	6.98181	106.266	19005.3	70.2072	5.58613	138.252	1.50178	23.2976	332869	2273.63	264.425	3140.23	29.6856	408.046	58108.3	192.362	22.5409	305.961	3.60865	71.2319	63669.3	397.078	53.0937	605.375	5.51941	78.0489	11978.8	35.6874	4.81791	62.2713	0.731978
245	Changchun	Shanghai Pudong	37968.3	430.394	40.8512	311.065	4.74211	46.5434	5357.82	31.6045	3.0014	24.7796	0.434326	6.56787	57961.4	505.974	53.4817	401.896	6.0384	71.0519	8929.7	38.7719	4.11098	33.6308	0.554573	10.9464	24625.8	214.971	22.7225	170.752	2.56551	30.1875	3571.88	15.5088	1.64439	13.4523	0.221829	4.37858	0					0	0
246	Chengdu	Hangzhou	26411	227.646	24.0623	180.82	2.71678	32.3758	4246.27	18.4369	1.95486	15.9922	0.263711	5.20527	8398.84	102.296	10.5929	45.4724	0.725692	10.2957	2024.65	13.1257	1.35629	6.23352	0.130811	2.48191	27220.7	237.623	25.1169	188.745	2.83585	33.3685	4246.27	18.4369	1.95486	15.9922	0.263711	5.20527	8717.17	69.8855	5.11847	56.1483	1.03616	10.6859	1428.23	5.77806	0.421565	4.98199	0.0903788
247	Sanya	Wuhan	25495.3	239.82	19.7803	153.54	2.38901	31.2533	5563.82	27.4464	2.1248	17.89	0.352757	6.82039	25927.5	226.334	23.9236	179.777	2.70111	31.7831	4011.76	17.4187	1.8469	15.109	0.249147	4.9178	0					0	0					0	12360.9	99.0973	7.25796	79.6179	1.46927	15.1526	2024.03	8.18843	0.597425	7.06028	0.128081
248	Guiyang	Shanghai Hongqiao	0					0	0					0	21566.8	172.901	12.6634	138.914	2.56351	26.4376	3527.3	14.27	1.04114	12.304	0.223208	4.32393	0					0	0					0	0					0	0
249	Guiyang	Shanghai Pudong	9893.89	93.815	9.91629	74.5175	1.11961	12.1284	1747.83	7.58892	0.804652	6.58264	0.108548	2.14257	21566.8	265.291	22.4291	212.3	3.66612	26.4376	3527.3	21.859	1.84579	18.8866	0.331756	4.32393	10715.1	93.5377	9.88698	74.2973	1.1163	13.1351	1747.83	7.58892	0.804652	6.58264	0.108548	2.14257	0					0	0
250	Chengdu	Qingdao	19797.9	169.369	17.9024	134.53	2.02128	24.2693	3147.21	13.6649	1.44889	11.853	0.195455	3.858	0					0	0					0	10984.3	95.8875	10.1354	76.1637	1.14434	13.4651	1573.61	6.83245	0.724444	5.92648	0.0977277	1.929	0					0	0
251	Guangzhou	Lijiang	7934.65	81.7054	7.82428	43.1566	0.806709	9.72667	2463.68	6.41732	0.606947	3.52826	0.0755493	3.02009	6975.81	62.0945	6.56342	49.3218	0.741049	8.55128	2678.04	11.6278	1.23289	10.086	0.166318	3.28287	0					0	0					0	0					0	0
252	Guangzhou	Taiyuan	11772.1	99.0646	7.25557	79.5917	1.46878	14.4308	1997.51	8.08115	0.589598	6.96778	0.126403	2.44865	49349	404.38	33.0963	323.913	5.68553	60.4944	7972.14	32.8387	2.68015	28.3589	0.502151	9.77263	0					0	0					0	12356.8	99.0646	7.25557	79.5917	1.46878	15.1476	1997.51	8.08115	0.589598	6.96778	0.126403
253	Tianjin	Xiamen	0					0	0					0	0					0	0					0	10410.2	83.4589	6.1126	67.0536	1.2374	12.7614	1666.39	6.74157	0.491863	5.81276	0.10545	2.04274	0					0	0
254	Nanning	Shanghai Hongqiao	10480.5	98.1572	10.3753	77.9665	1.17143	12.8475	1778.57	7.72238	0.818803	6.69841	0.110457	2.18025	11282.5	90.4517	6.62476	72.6718	1.34108	13.8306	1794.66	7.2605	0.529724	6.2602	0.113567	2.19999	0					0	0					0	0					0	0
255	Nanning	Shanghai Pudong	0					0	0					0	11282.5	90.4517	6.62476	72.6718	1.34108	13.8306	1794.66	7.2605	0.529724	6.2602	0.113567	2.19999	0					0	0					0	0					0	0
256	Harbin	Nanjing	0					0	0					0	0					0	0					0	0					0	0					0	15344.8	123.019	9.01002	98.8375	1.82394	18.8104	2432.5	9.84093	0.717991	8.48511	0.153929
257	Chengdu	Haikou	0					0	0					0	0					0	0					0	11360.4	99.1704	10.4824	78.7714	1.18352	13.9261	1817.36	7.89081	0.836662	6.8445	0.112866	2.22781	10971	92.7942	6.79633	74.5539	1.37581	13.4488	3343.78	7.41886	0.541277	6.39674	0.116044
258	Urumqi	Lanzhou	0					0	0					0	53838.8	425.175	39.2409	383.095	5.39612	65.9982	10831.4	34.3459	3.14274	34.3113	0.547804	13.2776	0					0	0					0	10258.4	82.2418	6.02346	66.0757	1.21936	12.5753	1624.35	6.57146	0.479451	5.66608	0.102789
259	Haikou	Shanghai Hongqiao	0					0	0					0	0					0	0					0	0					0	0					0	0					0	0
260	Haikou	Shanghai Pudong	8988.37	78.5628	8.30413	62.4027	0.937585	11.0184	1435.63	6.23336	0.660923	5.40683	0.0891587	1.75986	19233.3	167.897	17.7468	133.361	2.00372	23.5771	2871.26	12.4667	1.32185	10.8137	0.178317	3.51972	9138.44	79.7739	8.43215	63.3647	0.952039	11.2023	1435.63	6.23336	0.660923	5.40683	0.0891587	1.75986	19337.2	155.026	11.3542	124.553	2.29849	23.7044	4090.05	11.7211	0.855166	10.1062	0.183338
261	Kunming	Taiyuan	50359.4	426.799	34.0426	308.886	5.71575	61.733	9606.53	33.6317	2.65827	26.0428	0.489459	11.7761	12526.9	109.354	11.5587	86.8599	1.30505	15.3561	1973.78	8.56999	0.908675	7.43362	0.122581	2.41956	0					0	0					0	0					0	0
262	Chengdu	Fuzhou	0					0	0					0	0					0	0					0	7160.22	62.5051	6.60682	49.6479	0.745949	8.77734	987.54	4.28781	0.454636	3.71925	0.0613305	1.21057	0					0	0
263	Beijing	Xiamen	0					0	0					0	0					0	0					0	73393.3	597.965	47.6016	479.354	8.52658	89.969	11273.6	46.161	3.63566	39.8432	0.711202	13.8197	23915.7	106.481	2.73658	418.573	2.73792	29.3171	3568.56	5.67895	0.182625	22.5153	0.228532
264	Beijing	Xining	23809.6	234.453	24.7818	186.226	2.79801	29.1869	4188.97	18.1881	1.92848	15.7764	0.260153	5.13504	26937.2	235.148	24.8552	186.779	2.8063	33.0209	4188.97	18.1881	1.92848	15.7764	0.260153	5.13504	27028.6	216.688	15.8704	174.094	3.21273	33.1329	4226.88	17.1003	1.24763	14.7443	0.267478	5.18151	0					0	0
265	Chengdu	Shanghai Hongqiao	79988.4	682.218	78.6705	589.177	8.52493	98.0536	12930.6	52.3973	6.1115	49.5269	0.799692	15.851	0					0	0					0	48416.2	281.214	43.2478	496.068	3.82239	59.3509	9141.94	25.2521	3.876	50.705	0.554582	11.2066	0					0	0
266	Chengdu	Shanghai Pudong	85760	559.64	54.1208	725.829	7.64553	105.129	12369.1	42.6398	4.02356	66.1398	0.781858	15.1626	11832.2	217.727	23.0139	172.942	2.59841	14.5045	1843.4	16.0078	1.6973	13.8852	0.228967	2.25973	73825.3	644.457	68.1194	511.894	7.69109	90.4985	11060.4	48.0233	5.0919	41.6555	0.6869	13.5584	0					0	0
267	Hefei	Kunming	41981.9	360.266	38.0803	286.16	4.29949	51.4634	6383.09	27.7148	2.93859	24.0398	0.396418	7.82469	0					0	0					0	0					0	0					0	0					0	0
268	Shenzhen	Taiyuan	10578.1	274.306	26.1801	218.674	3.52438	12.9671	1676.11	21.2054	2.02416	18.3585	0.312385	2.05465	13802.7	120.329	12.7189	95.5778	1.43603	16.92	3322.15	14.4245	1.52943	12.5118	0.20632	4.07245	0					0	0					0	10814.1	86.697	6.34976	69.6552	1.28541	13.2565	1676.11	6.78088	0.49473	5.84665	0.106065
269	Chengdu	Wenzhou	0					0	0					0	0					0	0					0	9152.98	79.9009	8.44556	63.4655	0.953554	11.2202	1409.91	6.12168	0.649081	5.30996	0.0875613	1.72833	0					0	0
270	Harbin	Shanghai Hongqiao	248943	2190.72	231.56	1740.09	27.8893	305.166	65475	284.176	30.1311	246.495	4.31874	80.2624	0					0	0					0	0					0	0					0	0					0	0
271	Mianyang	Shanghai	0					0	0					0	0					0	0					0	0					0	0					0	0					0	0
272	Guangzhou	Shijiazhuang	0					0	0					0	15673.3	125.653	9.20292	100.954	1.86299	19.2131	2394.58	9.68751	0.706797	8.35282	0.151529	2.93538	0					0	0					0	0					0	0
273	Shenzhen	Jinan	0					0	0					0	0					0	0					0	0					0	0					0	14150	113.44	8.30845	91.1415	1.68192	17.3457	2154.74	8.71724	0.636007	7.51623	0.136353
274	Nanning	Xi'an	0	0	0	0	0	0	0	0	0	0	0	0	11420.1	91.555	6.70556	73.5582	1.35744	13.9993	1735.25	7.02012	0.512185	6.05293	0.109807	2.12715	0					0	0					0	0					0	0
275	Hangzhou	Shenyang	0	0	0	0	0	0	0	0	0	0	0	0	30074.4	262.535	27.75	208.532	3.13314	36.8667	4508.98	19.5776	2.07581	16.9816	0.280027	5.52732	0					0	0					0	15110.6	242.283	17.745	194.658	3.59222	18.5233	2274.89	18.4066	1.34294	15.8707	0.287912
276	Harbin	Shanghai Pudong	56227.4	460.518	54.6976	411.033	4.43086	68.9263	9544.73	37.0285	4.70799	38.5148	0.381066	11.7004	35778.1	351.365	37.1394	279.09	4.19326	43.8584	5454.13	26.6415	2.82479	23.1089	0.381066	6.68593	12176.9	119.586	12.6403	94.9874	1.42716	14.9271	1818.04	8.8805	0.941598	7.70296	0.127022	2.22864	0					0	0
277	Haikou	Xi'an	9478.92	140.347	14.8348	111.478	1.67494	11.6197	2392.45	15.5805	1.652	13.5145	0.222855	2.93277	0					0	0					0	0					0	0					0	10406.4	83.7919	6.13699	67.3211	1.24234	12.7567	2413.88	9.76574	0.712505	8.42028	0.152753
278	Guangzhou	Qingdao	9648.01	79.2649	8.37834	62.9604	0.945965	11.827	1350.23	5.86259	0.62161	5.08522	0.0838554	1.65518	36463.1	305.283	27.5126	243.825	4.06709	44.6982	5425.37	22.7491	2.04752	19.6755	0.340144	6.65068	0					0	0					0	18275.9	146.518	10.7311	117.717	2.17235	22.4035	2724.91	11.0239	0.804299	9.50509	0.172433
279	Kunming	Nanjing	60608	590.787	60.348	413.077	6.61544	74.2962	13978.6	49.7147	5.09689	38.2866	0.672558	17.1357	0					0	0					0	9741.56	86.3306	6.32292	69.3608	1.27998	11.9417	841.762	6.48502	0.473145	5.59155	0.101437	1.03187	0					0	0
280	Guangzhou	Beijing	32206.3	173.233	26.6415	305.588	2.35466	39.48	5471.78	15.1143	2.31992	30.3488	0.331937	6.70757	296191	1744.85	196.125	3520.4	27.837	363.085	51075.3	145.346	15.9687	311.912	3.50895	62.6105	157258	1158.34	109.233	1287.43	15.8674	192.774	33418.8	107.119	9.00153	147.49	2.06304	40.9663	131156	789.913	97.7627	1440.94	12.3203	160.777	21818.4	61.3469	8.10827	113.384	1.34341
281	Guilin	Beijing	0					0	0					0	22824.7	182.986	13.402	147.016	2.71304	27.9796	3367.05	13.6218	0.993838	11.745	0.213068	4.12749	36864.8	296.878	21.7436	238.521	4.40166	45.1906	3367.05	27.2435	1.98768	23.4901	0.426136	4.12749	0					0	0
282	Shanghai Hongqiao	Lanzhou	13039.8	98.5335	10.415	78.2655	1.17592	15.9849	1658.04	7.19905	0.763314	6.24446	0.102971	2.0325	11741.9	91.0677	6.66987	73.1667	1.35022	14.3938	0	6.76847	0.493825	5.83595	0.105871	0	0					0	0					0	0					0	0
283	Shanghai Pudong	Lanzhou	24013.4	196.151	20.7332	155.803	2.34091	29.4368	3316.08	14.3981	1.52663	12.4889	0.205943	4.065	0					0	0					0	11320.9	98.8256	10.4459	78.4975	1.17941	13.8777	1658.04	7.19905	0.763314	6.24446	0.102971	2.0325	11359.3	91.0677	6.66987	73.1667	1.35022	13.9248	1673.04	6.76847	0.493825	5.83595	0.105871
284	Guangzhou	Tianjin	0					0	0					0	46967.5	393.82	35.1873	314.624	5.27374	57.575	8269.88	34.4315	2.98453	29.7617	0.519451	10.1376	32980.6	314.633	28.0735	191.32	3.55876	40.4292	7713.39	22.4833	1.98127	14.4594	0.290672	9.45544	11389.6	91.31	6.68762	73.3614	1.35381	13.9619	1659.93	6.71542	0.489955	5.79021	0.105041
285	Chengdu	Xiamen	0					0	0					0	0					0	0					0	7428.53	64.8473	6.85439	51.5084	0.773902	9.10625	949.488	4.12259	0.437118	3.57594	0.0589673	1.16393	0					0	0
286	Xi'an	Xiamen	10422.3	98.9227	10.4562	78.5746	1.18057	12.7761	1638.45	7.11398	0.754294	6.17068	0.101755	2.00848	0					0	0					0	0					0	0					0	5737.27	45.9957	3.36876	36.9544	0.681956	7.03302	826.637	3.34425	0.243995	2.8835	0.0523098
287	Hangzhou	Sanya	0					0	0					0	28862.6	251.955	26.6318	200.129	3.00689	35.3811	4103.16	17.8155	1.88898	15.4532	0.254824	5.02984	14501.7	116.26	8.51498	93.4071	1.72373	17.7769	2070.14	8.37499	0.611036	7.22113	0.130999	2.53768	14501.7	116.26	8.51498	93.4071	1.72373	17.7769	2070.14	8.37499	0.611036	7.22113	0.130999
288	Fuzhou	Kunming	9785.97	80.6923	8.52922	64.0941	0.962999	11.9961	1310	5.68788	0.603085	4.93368	0.0813564	1.60585	0					0	0					0	0					0	0					0	0					0	0
289	Zhengzhou	Haikou	0					0	0					0	31078.5	291.914	24.3178	188.49	2.9284	38.0975	4084.82	19.5106	1.64492	13.7305	0.257581	5.00736	0					0	0					0	15482.9	124.126	9.09111	99.727	1.84036	18.9797	2184.45	8.8374	0.644774	7.61984	0.138232
290	Haikou	Nanjing	0					0	0					0	14220.9	124.141	13.1218	98.6059	1.48153	17.4327	1978.11	8.58877	0.910666	7.44991	0.122849	2.42486	0					0	0					0	14269.2	114.396	8.37847	91.9096	1.6961	17.4919	1996.01	8.07507	0.589155	6.96254	0.126308
291	Shenzhen	Tianjin	0					0	0					0	0					0	0					0	39149.1	313.858	22.9872	252.164	4.65342	47.9908	5452.21	22.0575	1.60931	19.0186	0.345017	6.68358	13049.7	104.619	7.66241	84.0546	1.55114	15.9969	1817.4	7.3525	0.536436	6.33952	0.115006
292	Nanjing	Sanya	0	0	0	0	0	0	0	0	0	0	0	0	0					0	0					0	0					0	0					0	23820	190.965	13.9864	153.427	2.83134	29.1997	3302.66	13.3612	0.974831	11.5204	0.208993
293	Guiyang	Beijing	0	0	0	0	0	0	0	0	0	0	0	0	79867.7	640.299	46.896	514.437	9.4934	97.9055	11024.8	44.602	3.25415	38.457	0.697653	13.5147	65615.1	544.334	47.1444	435.289	7.42216	80.4341	9154.38	38.1141	3.30374	32.9449	0.575009	11.2219	23976.8	171.349	29.0944	188.886	2.16668	29.3919	3651.99	12.7003	2.1415	15.0825	0.221328
294	Kunming	Shanghai Hongqiao	70151.2	676.318	57.6493	444.2	8.24267	85.9947	14912.9	56.3827	4.85747	37.866	0.748813	18.281	0					0	0					0	0					0	0					0	0					0	0
295	Kunming	Shanghai Pudong	102042	941.349	101.877	842.266	11.4816	125.089	20633.3	85.4507	9.24231	82.5578	1.28387	25.2932	19010.4	165.951	17.5411	131.816	1.9805	23.3039	2691.99	11.6884	1.23932	10.1385	0.167184	3.29997	9576.31	83.5963	8.83617	104.839	0.997656	11.7391	1346	5.84419	0.619659	9.69652	0.0835922	1.64999	11988.4	78.9963	5.78575	63.4682	1.17124	14.6959	1379.84	5.49465	0.400888	4.73763	0.0859459
296	Yinchuan	Shanghai	11196.6	105.063	11.1052	83.4515	1.25384	13.7253	1367.59	7.32695	0.776876	6.35541	0.104801	1.67646	0					0	0					0	12452.3	108.703	11.4899	86.3428	1.29728	15.2647	1687.5	7.32695	0.776876	6.35541	0.104801	2.06861	0					0	0
297	Shenzhen	Qingdao	11747.8	183.54	16.7863	146.522	2.42333	14.4009	2735.18	17.4574	1.66639	15.1137	0.257172	3.35291	19009.6	165.944	17.5404	131.81	1.98041	23.3029	2734.97	11.875	1.2591	10.3004	0.169854	3.35266	0					0	0					0	11747.8	95.3615	6.98435	76.6165	1.41388	14.4009	2759.68	11.1647	0.814576	9.62654	0.174636
298	Shanghai	Sanya	53304.5	401.415	47.13	377.397	5.55096	65.3431	10160	38.8926	4.13255	37.9386	0.632516	12.4547	43705.9	502.553	53.1201	399.179	5.99757	53.5768	5822.98	33.7104	3.57431	29.2405	0.482176	7.13808	0	0	0	0	0	0	0	0	0	0	0	0	0	0	0	0	0	0	0	0	0	0	0
299	Sanya	Xi'an	0	0	0	0	0	0	0	0	0	0	0	0	8622.3	75.2682	7.95589	59.7858	0.898267	10.5696	1197.25	5.19834	0.551179	4.50905	0.0743543	1.46764	0					0	0					0	8871.96	71.1265	5.20936	57.1453	1.05456	10.8757	1208.08	4.88743	0.356585	4.21407	0.0764478
300	Beijing	Shenzhen	0	0	0	0	0	0	0	0	0	0	0	0	210770	1649.38	200.496	1920.02	21.0846	258.372	30063.6	114.565	13.8968	148.126	1.97769	36.8534	272434	1733.12	169.806	2705.32	24.9599	333.962	36539.1	118.446	11.6289	198.075	2.3013	44.7913	174365	1047	151.006	1727.54	14.3847	213.745	27457.4	79.8045	11.5649	150.505	1.69893
301	Kunming	Jinan	13489.5	118.07	12.4801	93.7835	1.40908	16.536	3408.75	14.8005	1.56929	12.8379	0.211698	4.1786	0					0	0					0	0					0	0					0	0					0	0
302	Hangzhou	Kunming	26230.9	242.417	24.7457	169.048	2.71103	32.155	6939.03	22.3185	2.23235	15.6401	0.289598	8.50619	10014	81.2764	5.95275	65.3	1.20504	12.2756	2465.41	9.97422	0.727716	8.60004	0.156014	3.02221	27303.5	238.346	25.1933	189.319	2.84447	33.4699	3665	15.9131	1.68726	13.803	0.227612	4.49273	0					0	0
303	Hangzhou	Harbin	0					0	0					0	20903.3	269.749	24.8115	189.804	3.26963	25.6243	2841.06	18.6901	1.7132	14.0295	0.257907	3.48271	0					0	0					0	0					0	0
304	Beijing	Zhuhai	0					0	0					0	58546.1	469.364	34.3766	377.102	6.95903	71.7686	7854.35	31.7756	2.31834	27.3978	0.497025	9.62823	47621.6	525.783	46.6566	384.933	6.68375	58.3768	5873.15	33.6632	2.93711	26.1553	0.479161	7.19959	0					0	0
305	Zhengzhou	Sanya	0					0	0					0	41090.4	398.748	39.955	258.012	4.30403	50.3706	8336.45	38.4689	3.7757	24.9593	0.483236	10.2192	0					0	0					0	20993.4	168.304	12.3267	135.221	2.49537	25.7347	2787.18	11.2758	0.82268	9.72231	0.176373
306	Kunming	Tianjin	13677.3	347.549	28.2578	244.977	4.53648	16.7663	1772	22.7538	1.84207	16.9895	0.323346	2.1722	0					0	0					0	14724.9	190.775	17.0129	77.679	2.15984	18.0504	2657.97	16.2087	1.45552	5.40419	0.204689	3.25826	0					0	0
307	Nanning	Beijing	0					0	0					0	33116.9	265.498	19.4453	213.31	3.93641	40.5963	4142.71	16.7598	1.22279	14.4507	0.262152	5.07833	49675.4	398.248	29.168	319.965	5.90462	60.8944	6214.07	25.1397	1.83418	21.6761	0.393228	7.6175	33116.9	398.248	29.168	319.965	5.90462	40.5963	4142.71	25.1397	1.83418	21.6761	0.393228
308	Chengdu	Urumqi	0					0	0					0	56119.3	520.839	42.8287	489.057	6.76031	68.7936	7748.05	32.9557	2.69399	33.5332	0.536191	9.49792	63904.4	557.853	58.9654	443.104	6.65754	78.3371	7951.51	34.5247	3.66065	29.9468	0.493823	9.74734	16092	129.009	9.44874	103.65	1.91276	19.7263	2005.87	8.11495	0.592064	6.99692	0.126932
309	Kunming	Beijing	201293	1731.35	162.029	1532.93	22.8633	246.755	27399.3	132.38	12.2408	123.448	1.85201	33.5873	77232	496.787	56.0773	823.597	6.18248	94.6747	10109	32.982	3.73644	59.3822	0.635582	12.3921	56913.4	487.114	59.1405	528.316	6.63638	69.7672	8992.93	40.3577	4.39014	41.5666	0.623776	11.024	47999.3	303.592	39.4388	449.078	4.23764	58.8398	7944.84	24.5748	3.31767	42.8808	0.504048
310	Guangzhou	Dalian	0					0	0					0	29016.6	334.708	35.3788	265.86	3.99448	35.57	3710	21.478	2.27731	18.63	0.30721	4.5479	8761.25	90.6204	8.678	47.8655	0.89473	10.74	2275.36	5.9268	0.560553	3.25856	0.0697745	2.78924	10479.9	247.446	18.1231	198.806	3.66876	12.8468	2495.68	20.1934	1.4733	17.4113	0.31586
311	Urumqi	Xi'an	67728.5	629.704	62.951	501.19	7.8366	83.0248	6725.41	35.9833	3.58884	31.1766	0.523851	8.24433	58423	645.06	66.0701	336.104	5.46029	71.6176	9564.05	46.4368	4.74765	25.5142	0.508908	11.7241	13868.6	111.184	8.14323	89.3291	1.64848	17.0008	1692.74	6.84815	0.499639	5.90466	0.107117	2.07504	41605.7	333.553	24.4297	267.987	4.94543	51.0023	5078.22	20.5445	1.49892	17.714	0.321351
312	Kunming	Qingdao	16853.8	147.967	15.6402	117.531	1.76587	20.6602	2230.35	12.5414	1.32977	10.8785	0.179386	2.73407	0	0	0	0	0	0	0	0	0	0	0	0	0					0	0					0	0					0	0
313	Haikou	Beijing	0					0	0					0	67720.9	591.169	62.4869	469.567	7.05514	83.0155	7243.96	31.4526	3.33491	27.282	0.449881	8.87998	47646.3	404.396	38.5328	322.397	5.20145	58.4071	5449.36	23.1191	2.20684	20.0153	0.340577	6.68008	109077	966.408	71.1155	1103.73	14.3108	133.712	19266.3	67.2305	5.05539	69.6545	1.12011
314	Chongqing	Urumqi	0	0	0	0	0	0	0	0	0	0	0	0	66465.9	477.558	39.557	490.565	6.84102	81.477	8073.86	26.8437	2.20319	30.3871	0.470859	9.89732	0					0	0					0	15022.7	120.437	8.82088	96.7627	1.78566	18.4155	1663.44	6.72961	0.49099	5.80245	0.105263
315	Shenyang	Shenzhen	0					0	0					0	49918	313.866	33.1758	249.305	3.74574	61.1918	9889.35	43.5861	4.62143	37.8066	0.623432	12.1228	0					0	0					0	0					0	0
316	Guangzhou	Shenyang	0					0	0					0	62141.6	542.464	57.3388	430.881	6.47389	76.1761	6226.56	27.0351	2.86653	23.4503	0.386696	7.63281	0					0	0					0	16158.8	130.076	9.52687	104.507	1.92857	19.8082	3141.4	12.7091	0.92725	10.9581	0.198792
317	Beijing	Sanya	0	0	0	0	0	0	0	0	0	0	0	0	84208.5	735.097	77.7001	583.89	8.77281	103.227	8285.45	35.9747	3.81439	31.2045	0.514562	10.1567	63555	540.566	51.9382	430.836	6.91456	77.9088	6232.83	26.4431	2.52412	22.893	0.389544	7.6405	85664.7	585.833	64.2879	725.658	8.35829	105.012	9316.45	31.0989	3.41151	43.0692	0.576107
318	Zhengzhou	Urumqi	16658.3	141.394	14.9455	112.31	1.68743	20.4205	1571.21	6.82206	0.723342	5.91747	0.0975792	1.92607	41283.4	427.008	40.8911	225.544	4.21601	50.6072	8672.67	22.5904	2.13659	12.4202	0.26595	10.6314	0					0	0					0	46092.3	492.696	36.0855	395.848	7.30496	56.5021	4756.3	25.6561	1.87186	22.1214	0.401306
319	Beijing	Urumqi	0					0	0					0	196376	1461.07	150.076	1725.35	18.3048	240.727	22687.7	78.3764	8.04896	103.64	1.32314	27.8117	89101.6	740.567	64.675	592.06	10.0502	109.225	8658.67	36.0502	3.12484	31.1609	0.543872	10.6142	82183.6	552.617	76.8789	710.653	7.49765	100.745	9463.08	30.8408	4.3493	44.0163	0.578409
320	Guangzhou	Changchun	0					0	0					0	60220.4	639.966	67.6447	508.327	7.63749	73.821	5739.45	31.1502	3.30285	27.0197	0.445556	7.0357	0					0	0					0	0	121.657	8.91029	97.7434	1.80375	0	0	5.85742	0.427356	5.05043	0.0916203
321	Harbin	Shenzhen	0					0	0					0	26183.4	248.361	26.2519	197.274	2.964	32.0969	3656.4	15.8749	1.68322	13.7699	0.227067	4.48218	0					0	0					0	13931.2	112.995	8.27583	90.7836	1.67532	17.0775	2459.49	9.9503	0.72597	8.57941	0.15564
322	Urumqi	Wuhan	0					0	0					0	63553.9	619.025	58.6207	516.125	7.14688	77.9074	11523.5	31.1028	2.89406	29.2741	0.475675	14.1261	0					0	0					0	19142.5	148.975	10.9111	119.691	2.20878	23.4658	1772.7	7.17164	0.52324	6.18358	0.112177
323	Guangzhou	Harbin	0					0	0					0	45208.7	395.223	41.7753	313.927	4.71668	55.4189	5453.41	24.2987	2.57639	21.0768	0.347556	6.68504	0					0	0					0	15661.8	127.031	9.30386	102.061	1.88343	19.199	2751.23	11.1306	0.812082	9.59707	0.174101
324	Shanghai Pudong	Urumqi	0					0	0					0	0					0	0					0	0					0	0					0	0					0	0
325	Shanghai Hongqiao	Urumqi	18255.4	159.361	16.8445	126.581	1.90185	22.3784	1725.64	7.49256	0.794435	6.49905	0.10717	2.11537	107284	671.434	49.7848	847.177	10.3808	131.513	9969.34	27.125	1.99573	38.4715	0.551059	12.2209	0					0	0					0	23738.7	190.313	13.9387	152.903	2.82168	29.1	1741.25	7.04442	0.513959	6.07389	0.110187
326	Guangzhou	Urumqi	0					0	0					0	133334	920.587	72.9721	1001.59	13.0145	163.447	13082.6	35.229	2.76487	42.8164	0.645375	16.0373	0					0	0					0	24838	199.126	14.5841	159.984	2.95234	30.4476	1733.07	7.01133	0.511544	6.04535	0.109669
[truncated: 349 more columns]
