# Supplementary material for: Accounting for the aircraft emissions of China’s domestic routes during 2014–2019
Source: Sci Data. 2022 Jul 6;9:383. doi: 10.1038/s41597-022-01494-0 (PMC9258460; doi:10.1038/s41597-022-01494-0)
Supplement: Supplementary file 3 — Supplementary Table S3 [file 41597_2022_1494_MOESM3_ESM.xlsx]

## Sheet: S3-2016 emissions(tons)
No.	Chinese cities/airports	Chinese cities/airports	Lucky Air												China Eastern Airlines												China Southern Airlines												Air China
			CCD						LTO						CCD						LTO						CCD						LTO						CCD						LTO
			CO2	CO	HC	NOx	PM2.5	SO2	CO2	CO	HC	NOx	PM2.5	SO2	CO2	CO	HC	NOx	PM2.5	SO2	CO2	CO	HC	NOx	PM2.5	SO2	CO2	CO	HC	NOx	PM2.5	SO2	CO2	CO	HC	NOx	PM2.5	SO2	CO2	CO	HC	NOx	PM2.5	SO2	CO2	CO	HC	NOx	PM2.5
1	Aksu	Urumqi		0	0	0	0	0		0	0	0	0	0		0	0	0	0	0		0	0	0	0	0	40915.2	397.474	35.0692	248.794	4.37323	50.1558	10025.3	49.073	4.26594	33.5688	0.639464	12.2895	6265.16	50.2278	3.67873	40.3546	0.744703	7.68013	1637.53	6.6248	0.483343	5.71207	0.103623
2	Baotou	Beijing		0	0	0	0	0		0	0	0	0	0		0	0	0	0	0		0	0	0	0	0		0	0	0	0	0		0	0	0	0	0	30196.3	242.084	17.7304	194.498	3.58926	37.0161	11681.9	47.2603	3.44809	40.7491	0.739233
3	Beihai	Shanghai Hongqiao		0	0	0	0	0		0	0	0	0	0		0	0	0	0	0		0	0	0	0	0		0	0	0	0	0		0	0	0	0	0		0	0	0	0	0		0	0	0	0
4	Beihai	Shanghai Pudong		0	0	0	0	0		0	0	0	0	0	9085.64	59.4848	6.28757	47.2489	0.709904	11.1376	1484	4.83255	0.512394	4.19176	0.0691222	1.81916		0	0	0	0	0		0	0	0	0	0		0	0	0	0	0		0	0	0	0
5	Beijing	Jieyang		0	0	0	0	0		0	0	0	0	0		0	0	0	0	0		0	0	0	0	0	28309.5	226.957	16.6225	182.345	3.36499	34.7031	3993.15	16.1547	1.17864	13.929	0.252688	4.89499	28215.2	236.219	21.285	188.666	3.14731	34.5876	3975.24	16.6685	1.50024	14.4165	0.249228
6	Beijing	Lanzhou		0	0	0	0	0		0	0	0	0	0	120111	1029.25	101.759	819.513	12.9099	147.237	11642.6	99.6773	9.89603	86.3549	1.45295	14.272		0	0	0	0	0		0	0	0	0	0	53277.5	432.993	34.046	347.224	6.21187	65.3101	10041.6	41.1166	3.23836	35.4892	0.633483
7	Beijing	Qingdao		0	0	0	0	0		0	0	0	0	0	33242.9	298.253	31.0121	223.157	3.45296	40.7507	12747.2	49.3906	5.1346	40.0048	0.683853	15.6261		0	0	0	0	0		0	0	0	0	0	21132.7	172.885	14.0401	138.514	2.44052	25.9055	7505.19	30.9152	2.52316	26.6978	0.472739
8	Beijing	Sanya		0	0	0	0	0		0	0	0	0	0		0	0	0	0	0		0	0	0	0	0	100240	875.044	92.4925	695.05	10.443	122.879	9459.48	41.0722	4.35488	35.6261	0.587475	11.5959	81705.6	602.053	60.4889	782.034	7.21094	100.159	13945.6	46.5844	5.52851	75.9726	0.868501
9	Beijing	Xiamen		0	0	0	0	0		0	0	0	0	0	13914	121.462	12.8386	96.4777	1.44956	17.0564	3315.16	14.3941	1.52621	12.4855	0.205886	4.06388		0	0	0	0	0		0	0	0	0	0	65927	536.901	42.6494	430.428	7.66397	80.8164	10020.5	41.0301	3.23155	35.4145	0.63215
10	Beijing	Shenzhen		0	0	0	0	0		0	0	0	0	0		0	0	0	0	0		0	0	0	0	0	177795	1367.44	162.192	1442.13	16.928	217.95	25843.8	96.5883	11.5378	114.939	1.59076	31.6805	338109	2558.22	263.718	3795.55	28.4047	414.469	41638.6	177.887	18.4056	283.742	2.8904
11	Beijing	Shenyang		0	0	0	0	0		0	0	0	0	0		0	0	0	0	0		0	0	0	0	0	39785	347.303	36.7101	275.863	4.14478	48.7703	12046	53.0958	5.62974	46.0553	0.759454	14.7666	18459.3	152.65	13.0339	122.122	2.09809	22.6283	8189.34	25.4893	2.15234	22.0234	0.386855
12	Beijing Capital	Shanghai Hongqiao		0	0	0	0	0		0	0	0	0	0	339347	1711.81	256.225	2649.96	22.8126	415.988	90795.3	212.812	31.7348	376.982	4.38136	111.301	38698.2	233.726	29.3724	279.769	2.95028	47.4381	8306.37	25.2768	3.2091	34.6375	0.446904	10.1823	281852	1421.97	134.534	3164.23	21.7494	345.507	60723.3	156.453	16.2577	331.483	3.3813
13	Beijing Capital	Shanghai Pudong		0	0	0	0	0		0	0	0	0	0	49227.7	78.419	9.44289	85.5581	0.975661	60.3457	10661.4	8.14256	0.996537	10.2633	0.137957	13.0692		0	0	0	0	0		0	0	0	0	0	48225.2	63.2443	8.47986	96.6997	0.878742	59.1168	11612.2	7.2846	0.983443	12.711	0.149413
14	Beijing	Taiyuan		0	0	0	0	0		0	0	0	0	0	22201.7	190.872	16.2278	141.17	2.50308	27.2158	11251.5	41.0033	3.46566	32.5258	0.59466	13.7926		0	0	0	0	0		0	0	0	0	0	4509.56	36.1532	2.64789	29.0466	0.536025	5.52803	1935.09	7.82861	0.571173	6.75004	0.122453
15	Beijing	Wenzhou		0	0	0	0	0		0	0	0	0	0	28314.6	307.533	16.6255	182.378	3.36559	34.7094	5943.92	24.3102	1.77366	20.9609	0.380253	7.28633		0	0	0	0	0		0	0	0	0	0	58168.2	439.227	52.9812	481.054	5.46785	71.3054	10877.3	39.4529	4.82849	49.7287	0.668438
16	Beijing	Yulin		0	0	0	0	0		0	0	0	0	0		0	0	0	0	0		0	0	0	0	0	178486	1440.58	140.24	1485.29	16.9563	218.796	19783.8	69.0463	6.69436	77.8818	1.0623	24.252	103428	842.49	66.9981	675.394	12.0195	126.786	9549.88	39.1031	3.07978	33.7512	0.602461
17	Beijing	Wuhan		0	0	0	0	0		0	0	0	0	0	35662.9	285.91	20.9403	229.709	4.23904	43.7173	7941.24	32.1271	2.34398	27.7009	0.502524	9.73475	36603.1	300.469	24.7993	240.621	4.20607	44.8698	7923.44	32.6381	2.66377	28.1856	0.499084	9.71293	63077.1	550.631	58.2019	437.368	6.57135	77.3229	13772.5	59.7991	6.34049	51.8698	0.855334
18	Beijing	Xi'an		0	0	0	0	0		0	0	0	0	0	103298	901.738	95.3141	716.253	10.7615	126.627	22715.2	98.6274	10.4574	85.5496	1.41071	27.8454	16555.1	144.517	15.2756	114.79	1.7247	20.294	3785.87	16.4379	1.74291	14.2583	0.235119	4.6409	73792	616.279	54.9552	492.377	8.2624	90.4577	17122.1	71.5127	6.30475	61.8302	1.07459
19	Beijing	Xining		0	0	0	0	0		0	0	0	0	0	22238.3	194.129	20.5195	154.197	2.31678	27.2608	3402.67	14.7741	1.56649	12.815	0.21132	4.17115	22204.7	193.835	20.4885	153.964	2.31327	27.2195	3402.67	14.7741	1.56649	12.815	0.21132	4.17115	22280.4	186.544	16.8133	148.99	2.48506	27.3124	3418.06	14.3322	1.28997	12.3959	0.214295
20	Beijing	Yantai		0	0	0	0	0		0	0	0	0	0	14734.8	128.627	13.596	102.169	1.53507	18.0626	5623.72	24.4177	2.589	21.1799	0.349257	6.89382		0	0	0	0	0		0	0	0	0	0	14479.7	126.401	13.3606	100.4	1.50849	17.7499	5623.72	24.4177	2.589	21.1799	0.349257
21	Beijing	Zhuhai		0	0	0	0	0		0	0	0	0	0		0	0	0	0	0		0	0	0	0	0	51683.9	414.35	30.3473	332.902	6.14336	63.3565	7036.36	28.4663	2.07689	24.5444	0.445262	8.6255	40641.7	336.369	28.8296	269.07	4.61351	49.8205	5261.49	21.8025	1.84102	18.8378	0.330898
22	Chengdu	Beijing		0	0	0	0	0		0	0	0	0	0		0	0	0	0	0		0	0	0	0	0	196711	1103.95	108.293	2118.76	16.2987	241.138	24639.2	100.378	10.075	198.76	2.1633	30.2039	297264	2214.06	261.685	2756.86	26.6593	364.4	55172.1	185.083	22.1108	264.251	3.15568
23	Chengdu	Guiyang	4516.36	46.7142	4.47344	24.6743	0.461227	5.53637	5175.09	13.4799	1.27493	7.4113	0.158695	6.34386		0	0	0	0	0		0	0	0	0	0	10092.1	80.9084	5.9258	65.0044	1.19959	12.3714	4257.21	17.223	1.25658	14.8501	0.269397	5.21869	10092	88.0976	9.31196	69.9762	1.05138	12.3712	4219.03	18.3186	1.94232	15.8896	0.26202
24	Chengdu	Haikou	9726.27	77.9755	5.71099	62.648	1.1561	11.9229	1515.59	6.1315	0.447352	5.28674	0.0959072	1.85789		0	0	0	0	0		0	0	0	0	0		0	0	0	0	0		0	0	0	0	0	9689.57	84.585	8.94067	67.1861	1.00946	11.8779	1502	6.52155	0.691479	5.6568	0.0932808
25	Chengdu	Hangzhou		0	0	0	0	0		0	0	0	0	0	18605.5	162.417	17.1675	129.008	1.93831	22.8075	4574.27	13.2407	1.40391	11.485	0.189388	5.60735	8278.49	102.635	10.628	45.6231	0.728098	10.1482	1088.37	7.06981	0.730529	3.35751	0.0704577	1.33418	30661.4	267.658	28.2916	212.602	3.19429	37.5862	4574.27	19.861	2.10586	17.2275	0.284082
26	Chengdu	Hefei		0	0	0	0	0		0	0	0	0	0	21273.1	185.704	19.629	147.505	2.21623	26.0776	3783.19	16.4263	1.74167	14.2482	0.234953	4.63762		0	0	0	0	0		0	0	0	0	0	11491.9	100.319	10.6037	79.6833	1.19722	14.0873	1891.6	8.21313	0.870837	7.12408	0.117476
27	Chengdu	Jinan	11204.8	89.8286	6.57912	72.1712	1.33184	13.7353	1992.15	8.05945	0.588015	6.94907	0.126064	2.44207		0	0	0	0	0		0	0	0	0	0	12386.3	108.126	11.429	85.885	1.2904	15.1837	1974.28	8.57215	0.908904	7.4355	0.122612	2.42017	12226.9	106.735	11.2819	84.7797	1.27379	14.9883	1974.28	8.57215	0.908904	7.4355	0.122612
28	Chengdu	Jiuzhai	2078.78	21.5015	2.05903	11.357	0.212292	2.54827	2286.7	5.95633	0.563347	3.2748	0.0701222	2.80314		0	0	0	0	0		0	0	0	0	0		0	0	0	0	0		0	0	0	0	0	7595.28	66.3029	7.00825	52.6646	0.791273	9.31065	4971.32	21.585	2.28866	18.7229	0.308741
29	Chengdu	Kunming	11676.5	106.633	9.11385	69.7362	1.29421	14.3136	5406.97	16.8432	1.42552	11.6809	0.228266	6.62812	2949.19	26.0853	2.155	17.9698	0.332982	3.61525	20051	4.12654	0.337942	3.02519	0.0579479	24.5795		0	0	0	0	0		0	0	0	0	0	24159.8	206.572	20.2529	164.526	2.60623	29.6163	5693.63	32.4687	3.18644	28.1233	0.474784
30	Chengdu	Lhasa	8577.55	135.665	14.3398	103.651	1.55733	10.5148	6206.04	14.6453	1.55284	12.7034	0.209479	7.60766	15540.9	88.7203	8.49604	46.8618	0.875969	19.0508	3373.02	16.1654	1.52891	8.88774	0.19031	4.1348		0	0	0	0	0		0	0	0	0	0	61113.8	478.37	55.8345	486.251	5.89071	74.9161	12614.5	48.1647	5.65516	54.9532	0.777388
31	Chengdu	Lanzhou		0	0	0	0	0		0	0	0	0	0	13546.8	0	0	0	0	16.6063	3195.19	0	0	0	0	3.91682		0	0	0	0	0		0	0	0	0	0	13391.2	116.898	12.3562	92.8525	1.39509	16.4155	3180.8	13.8107	1.46435	11.9795	0.197541
32	Chengdu	Lijiang	5768.53	59.6658	5.71372	31.5153	0.589103	7.07134	3485.67	9.0794	0.858724	4.99187	0.106889	4.2729		0	0	0	0	0		0	0	0	0	0		0	0	0	0	0		0	0	0	0	0	6336.36	55.3132	5.84663	43.9354	0.660119	7.76741	1894.48	8.22565	0.872165	7.13495	0.117655
33	Chengdu	Nanchang		0	0	0	0	0		0	0	0	0	0	8044.54	70.2247	7.42279	55.7797	0.838077	9.86138	1735.41	7.53497	0.798931	6.53584	0.107776	2.12734		0	0	0	0	0		0	0	0	0	0	8686.86	75.8318	8.01546	60.2334	0.904993	10.6488	1735.41	7.53497	0.798931	6.53584	0.107776
34	Chengdu	Nanjing		0	0	0	0	0		0	0	0	0	0	112250	687.145	100.622	1110.22	9.16571	137.601	13151.5	64.4199	9.46967	119.301	1.34729	16.1217		0	0	0	0	0		0	0	0	0	0	13110.2	114.445	12.0969	90.9043	1.36582	16.0711	2029.66	8.81261	0.9344	7.64407	0.126051
35	Chengdu	Nanning		0	0	0	0	0		0	0	0	0	0		0	0	0	0	0		0	0	0	0	0	7671.83	61.505	4.50468	49.4151	0.911905	9.40449	1908.81	7.72228	0.563415	6.65836	0.12079	2.33991	8371.68	73.0805	7.72464	58.048	0.872158	10.2624	1891.69	8.21354	0.87088	7.12444	0.117482
36	Chengdu	Qingdao		0	0	0	0	0		0	0	0	0	0	17954.6	156.735	16.567	124.495	1.87051	22.0097	2872.42	12.4718	1.32238	10.818	0.17839	3.52115		0	0	0	0	0		0	0	0	0	0	9775.72	85.3371	9.02017	67.7835	1.01843	11.9835	1436.21	6.23589	0.66119	5.40902	0.0891948
37	Chengdu	Sanya	13698.2	109.818	8.04317	88.2314	1.62822	16.7919	2236.34	9.04735	0.660092	7.80087	0.141516	2.74141		0	0	0	0	0		0	0	0	0	0		0	0	0	0	0		0	0	0	0	0	28353.5	164.685	25.3268	290.508	2.23847	34.7571	5495.58	15.18	2.33002	30.4808	0.333381
38	Chengdu	Xiamen		0	0	0	0	0		0	0	0	0	0		0	0	0	0	0		0	0	0	0	0		0	0	0	0	0		0	0	0	0	0	9585.64	83.6778	8.84478	66.4655	0.998629	11.7505	1256.47	5.4555	0.578446	4.73211	0.0780325
39	Chengdu	Shenzhen		0	0	0	0	0		0	0	0	0	0	11685.7	102.011	10.7826	81.0273	1.21742	14.3249	2001.93	8.69217	0.92163	7.5396	0.124328	2.45405	38396.2	335.179	35.4286	266.234	4.0001	47.0679	6005.78	26.0765	2.76489	22.6188	0.372985	7.36216	60546.3	528.538	55.8667	419.819	6.30768	74.2205	12011.6	43.4609	4.60815	37.698	0.621641
40	Chengdu	Shenyang		0	0	0	0	0		0	0	0	0	0		0	0	0	0	0		0	0	0	0	0	16748.2	145.41	15.3699	115.5	1.73536	20.5307	3065.7	13.263	1.40627	11.5043	0.189707	3.75808	5799.53	50.6269	5.35129	40.2131	0.604193	7.10934	610.929	2.6526	0.281254	2.30087	0.0379413
41	Chengdu	Shijiazhuang		0	0	0	0	0		0	0	0	0	0		0	0	0	0	0		0	0	0	0	0		0	0	0	0	0		0	0	0	0	0		0	0	0	0	0		0	0	0	0
42	Chengdu Shuangliu	Shanghai Hongqiao		0	0	0	0	0		0	0	0	0	0	65050.1	254.133	25.4089	202.267	3.16235	79.7415	13442.5	18.2361	1.8188	15.8001	0.265484	16.4785		0	0	0	0	0		0	0	0	0	0	49377.3	130.36	20.0479	229.957	1.77191	60.529	13308.9	11.6462	1.78761	23.3851	0.255773
43	Chengdu Shuangliu	Shanghai Pudong		0	0	0	0	0		0	0	0	0	0	63124.1	300.573	31.7707	238.746	3.5871	77.3805	11870	22.149	2.34846	19.2121	0.316808	14.5508	12238	58.2724	6.15942	46.2859	0.695435	15.0019	2373.99	4.42981	0.469692	3.84242	0.0633616	2.91015	103727	453.393	51.7978	438.25	5.54447	127.154	20130.6	33.5668	3.89075	37.0861	0.533638
44	Chengdu	Taiyuan		0	0	0	0	0		0	0	0	0	0	9746.35	78.1365	5.72278	62.7774	1.15849	11.9475	2096.26	8.48065	0.618745	7.31224	0.132652	2.5697	10774.1	94.0526	9.94141	74.7063	1.12244	13.2074	2077.46	9.02015	0.956405	7.82409	0.129019	2.54665	10635.5	92.8421	9.81346	73.7447	1.108	13.0374	2077.46	9.02015	0.956405	7.82409	0.129019
45	Chengdu	Tianjin		0	0	0	0	0		0	0	0	0	0		0	0	0	0	0		0	0	0	0	0		0	0	0	0	0		0	0	0	0	0	26507.3	222.329	20.1891	177.528	2.94837	32.4939	4229.42	17.7343	1.59617	15.3383	0.265163
46	Chengdu	Wenzhou		0	0	0	0	0		0	0	0	0	0		0	0	0	0	0		0	0	0	0	0		0	0	0	0	0		0	0	0	0	0	57525	502.164	53.079	398.87	5.99293	70.5169	2913.58	37.9515	4.02399	32.9192	0.542838
47	Chengdu	Urumqi	13030	134.773	12.9061	71.1867	1.33066	15.9727	3230.22	8.41399	0.79579	4.62603	0.0990555	3.95975		0	0	0	0	0		0	0	0	0	0	42014.1	336.827	24.6695	270.617	4.99396	51.5028	5314.58	21.5007	1.56868	18.5385	0.336308	6.51486	57400.4	501.076	52.964	398.006	5.97995	70.3642	7022.55	30.4913	3.23299	26.4482	0.436131
48	Chengdu	Wuxi		0	0	0	0	0		0	0	0	0	0	19118	166.891	17.6404	132.562	1.99171	23.4358	3310.99	14.376	1.52429	12.4698	0.205627	4.05877		0	0	0	0	0		0	0	0	0	0		0	0	0	0	0		0	0	0	0
49	Chengdu	Wuhan		0	0	0	0	0		0	0	0	0	0	24872.8	199.405	14.6046	160.208	2.95648	30.4902	5993.48	24.2473	1.76907	20.9066	0.379269	7.34709	16581.8	132.937	9.73639	106.806	1.97099	20.3268	3995.65	16.1648	1.17938	13.9377	0.252846	4.89806	17936	156.572	16.5498	124.366	1.86857	21.9868	3959.82	17.1932	1.82299	14.9134	0.245922
50	Chengdu	Xi'an		0	0	0	0	0		0	0	0	0	0	20714.2	180.825	19.1133	143.63	2.158	25.3925	6846.08	29.725	3.15174	25.7836	0.425171	8.39225	7319.47	63.8952	6.75376	50.7522	0.762539	8.97255	2282.03	9.90835	1.05058	8.59452	0.141724	2.79742	6651.2	53.3227	3.9054	42.8411	0.790589	8.15336	2302.68	9.31573	0.679672	8.03227	0.145714
51	Chengdu	Xining		0	0	0	0	0		0	0	0	0	0	6840.08	59.7104	6.31142	47.4281	0.712596	8.38489	1507.49	6.54538	0.694006	5.67748	0.0936217	1.84795		0	0	0	0	0		0	0	0	0	0	13689.4	119.502	12.6314	94.9205	1.42616	16.7811	3014.98	13.0908	1.38801	11.355	0.187243
52	Chengdu	Yinchuan		0	0	0	0	0		0	0	0	0	0	8179.18	71.4001	7.54702	56.7133	0.852104	10.0264	1678.66	7.28858	0.772807	6.32213	0.104252	2.05778		0	0	0	0	0		0	0	0	0	0	15993.2	139.612	14.7571	110.895	1.66616	19.6052	3357.32	14.5772	1.54561	12.6443	0.208504
53	Chengdu	Changsha		0	0	0	0	0		0	0	0	0	0		0	0	0	0	0		0	0	0	0	0	10142.2	88.5366	9.35837	70.3249	1.05662	12.4328	2176.47	9.45001	1.00198	8.19695	0.135168	2.66801	10118.6	88.33	9.33653	70.1608	1.05415	12.4038	2176.47	9.45001	1.00198	8.19695	0.135168
54	Chifeng	Beijing		0	0	0	0	0		0	0	0	0	0	5969.2	52.108	5.50785	41.3896	0.621868	7.31732	3399.18	14.7589	1.56489	12.8019	0.211104	4.16688		0	0	0	0	0		0	0	0	0	0	6369.08	51.0609	3.73974	41.024	0.757055	7.80752	3429.94	13.8762	1.0124	11.9644	0.217048
55	Chifeng	Hohhot		0	0	0	0	0		0	0	0	0	0		0	0	0	0	0		0	0	0	0	0		0	0	0	0	0		0	0	0	0	0	4812.73	49.7796	4.767	26.2935	0.491493	5.89967	3340.47	8.70118	0.822953	4.78393	0.102436
56	Dali	Kunming	4392.8	45.4361	4.35105	23.9992	0.448608	5.3849	6150.02	16.0194	1.51511	8.80751	0.188592	7.53899	8785.59	90.8722	8.70211	47.9985	0.897216	10.7698	12300	32.0389	3.03022	17.615	0.377184	15.078	2324.43	20.2911	2.14478	16.1173	0.242158	2.8494	1671.28	7.25656	0.769412	6.29435	0.103794	2.04874		0	0	0	0	0		0	0	0	0
57	Dalian	Beijing		0	0	0	0	0		0	0	0	0	0	5470.33	47.7532	5.04753	37.9305	0.569897	6.70579	2073.39	9.00247	0.954531	7.80876	0.128767	2.54166	40697.3	355.267	37.5519	282.189	4.23983	49.8887	14513.7	63.0173	6.68172	54.6613	0.901366	17.7916	43263.8	346.846	25.4033	278.667	5.14252	53.0348	16737.2	67.7123	4.94026	58.3833	1.05914
58	Dalian	Hangzhou		0	0	0	0	0		0	0	0	0	0	6930.58	60.5005	6.39493	48.0557	0.722025	8.49584	1464.15	6.3572	0.674053	5.51424	0.09093	1.79482	14321.8	125.022	13.2149	99.3054	1.49204	17.5563	2928.3	12.7144	1.34811	11.0285	0.18186	3.58965		0	0	0	0	0		0	0	0	0
59	Dalian	Nanjing		0	0	0	0	0		0	0	0	0	0	6845.01	0	0	0	0	8.39094	1665.85	0	0	0	0	2.04207	20032.8	170.01	16.1931	135.539	2.18728	24.5571	5012.62	21.2662	2.02997	18.4112	0.313282	6.1447	6828.91	54.7474	4.00974	43.9858	0.811712	8.3712	1680.92	6.80035	0.496151	5.86344	0.106369
60	Dalian	Qingdao		0	0	0	0	0		0	0	0	0	0	2787.87	22.3503	1.63696	17.957	0.331377	3.4175	1417.48	5.73455	0.41839	4.94448	0.0896982	1.73761	2793.84	24.3888	2.57791	19.3721	0.291061	3.42482	1404.76	6.09935	0.646713	5.29059	0.0872419	1.72203	2787.87	22.3503	1.63696	17.957	0.331377	3.4175	1417.48	5.73455	0.41839	4.94448	0.0896982
61	Dalian	Shanghai		0	0	0	0	0		0	0	0	0	0	54573.8	476.401	50.3559	378.407	5.68548	66.8991	12370.4	53.7112	5.69499	46.5892	0.768257	15.1643	48431.8	422.785	44.6886	335.819	5.04561	59.37	10824.1	46.9973	4.98312	40.7656	0.672225	13.2687	6499.93	52.1099	3.81657	41.8668	0.772608	7.96792	1560.3	6.31234	0.460546	5.44267	0.098736
62	Dalian	Shenzhen		0	0	0	0	0		0	0	0	0	0	6534.11	51.4348	3.76713	41.3244	0.762599	8.00982	1344.23	5.48744	0.400361	4.73141	0.085833	1.64782	25462.3	222.273	23.4944	176.552	2.65265	31.2129	4032.69	17.5096	1.85654	15.1878	0.250447	4.94346	5622.63	45.0766	3.30145	36.216	0.668329	6.89249	678.197	2.74372	0.200181	2.36571	0.0429165
63	Dalian	Tianjin		0	0	0	0	0		0	0	0	0	0		0	0	0	0	0		0	0	0	0	0	4060.5	35.4461	3.74667	28.1549	0.423021	4.97755	1516.41	6.58412	0.698114	5.71108	0.0941758	1.85889	12155.5	97.4503	7.13734	78.2947	1.44485	14.9007	4590.41	18.571	1.35493	16.0124	0.290482
64	Dalian	Wuhan		0	0	0	0	0		0	0	0	0	0		0	0	0	0	0		0	0	0	0	0	11951.3	95.8132	7.01744	76.9794	1.42058	14.6504	2525.29	10.2163	0.745379	8.80878	0.159801	3.09562		0	0	0	0	0		0	0	0	0
65	Dalian	Xi'an		0	0	0	0	0		0	0	0	0	0	6627.38	57.8537	6.11516	45.9533	0.690438	8.12416	1317.6	5.7209	0.606586	4.96232	0.0818287	1.61518	13886	121.218	12.8128	96.2834	1.44664	17.0221	2635.2	11.4418	1.21317	9.92463	0.163657	3.23035	6566.18	52.6411	3.85548	42.2935	0.780483	8.04914	1329.52	5.37873	0.39243	4.63768	0.0841327
66	Ordos	Beijing		0	0	0	0	0		0	0	0	0	0		0	0	0	0	0		0	0	0	0	0		0	0	0	0	0		0	0	0	0	0	32015.7	256.67	18.7987	206.217	3.80551	39.2463	10244.8	41.4463	3.02391	35.7361	0.648292
67	Fuzhou	Beijing		0	0	0	0	0		0	0	0	0	0		0	0	0	0	0		0	0	0	0	0		0	0	0	0	0		0	0	0	0	0	36123.4	289.601	21.2106	232.675	4.29378	44.2818	5883.42	23.802	1.73658	20.5227	0.372304
68	Fuzhou	Guiyang		0	0	0	0	0		0	0	0	0	0		0	0	0	0	0		0	0	0	0	0		0	0	0	0	0		0	0	0	0	0		0	0	0	0	0		0	0	0	0
69	Fuzhou	Kunming	8996.77	72.1271	5.28265	57.9492	1.06939	11.0287	1257.36	5.0868	0.371131	4.38597	0.0795663	1.54134	9945.78	86.8216	9.17708	68.9626	1.03615	12.192	1246.09	5.41039	0.573663	4.69298	0.0773874	1.52751		0	0	0	0	0		0	0	0	0	0		0	0	0	0	0		0	0	0	0
70	Fuzhou	Nanjing		0	0	0	0	0		0	0	0	0	0		0	0	0	0	0		0	0	0	0	0		0	0	0	0	0		0	0	0	0	0		0	0	0	0	0		0	0	0	0
71	Fuzhou	Xi'an		0	0	0	0	0		0	0	0	0	0	7723.98	67.4264	7.127	53.557	0.804681	9.46842	1392.6	6.04655	0.641115	5.24479	0.0864867	1.70712		0	0	0	0	0		0	0	0	0	0		0	0	0	0	0		0	0	0	0
72	Fuzhou Changle	Shanghai Hongqiao		0	0	0	0	0		0	0	0	0	0	5482	23.9275	2.52915	19.0057	0.285556	6.7201	1577.26	3.85218	0.408446	3.34139	0.0550995	1.93348		0	0	0	0	0		0	0	0	0	0		0	0	0	0	0		0	0	0	0
73	Fuzhou Changle	Shanghai Pudong		0	0	0	0	0		0	0	0	0	0	32096.8	137.574	14.483	155.494	1.48981	39.3458	10131.8	24.6646	2.59869	31.8802	0.356042	12.42		0	0	0	0	0		0	0	0	0	0	5950.11	25.9707	2.74512	20.6286	0.30994	7.29393	1774.42	3.85218	0.408446	3.34139	0.0550995
74	Fuzhou	Changsha		0	0	0	0	0		0	0	0	0	0	6878.61	60.0467	6.34697	47.6953	0.716611	8.43212	2031.69	8.82142	0.935334	7.65172	0.126177	2.49055		0	0	0	0	0		0	0	0	0	0		0	0	0	0	0		0	0	0	0
75	Guangzhou Baiyun	Shanghai Hongqiao		0	0	0	0	0		0	0	0	0	0	76756.1	499.198	46.5451	398.264	6.51181	94.0912	11391.4	45.1052	4.16565	39.0278	0.670123	13.9641	126485	684.97	76.2537	1088.84	8.84144	155.051	29938.9	67.8447	7.81288	115.013	1.25609	36.7005	43860.1	196.272	30.1845	346.228	2.66781	53.7658	8039.27	20.8643	3.2025	41.8944	0.458217
76	Guangzhou Baiyun	Shanghai Pudong		0	0	0	0	0		0	0	0	0	0	11432.5	19.4735	2.05836	15.4678	0.232401	14.0146	3377.2	1.67485	0.177584	1.45277	0.0239562	4.13993	31343.3	53.3883	5.64317	42.4065	0.637147	38.4222	10131.6	5.02456	0.532753	4.35831	0.0718686	12.4198	22135.6	25.087	3.85812	44.2541	0.340994	27.1348	8374.24	2.64207	0.405536	5.30514	0.0580246
77	Guangzhou	Beijing		0	0	0	0	0		0	0	0	0	0	30636.3	177.944	27.3659	313.897	2.41869	37.5555	5466.91	15.1008	2.31786	30.3218	0.331642	6.7016	344091	2308.71	228.854	4015.65	30.1699	421.803	59124.3	184.207	18.8075	330.369	3.39254	72.4774	387433	2548.33	312.379	4343.31	32.9588	474.933	45704.1	211.477	26.1458	385.259	4.09082
78	Guangzhou	Chengdu		0	0	0	0	0		0	0	0	0	0	10934.6	95.4539	10.0895	75.8193	1.13917	13.4042	1948.72	8.46117	0.897136	7.33923	0.121024	2.38883	36107.3	315.198	33.3166	250.363	3.76164	44.262	19185.6	25.3835	2.69141	22.0177	0.363072	23.5187	81821.7	714.261	75.4978	567.34	8.52415	100.301	13641	59.2282	6.27995	51.3746	0.847168
79	Guangzhou	Dalian		0	0	0	0	0		0	0	0	0	0		0	0	0	0	0		0	0	0	0	0	53668.2	468.496	49.5203	372.128	5.59113	65.789	6282.62	27.2786	2.89234	23.6615	0.390178	7.70154		0	0	0	0	0		0	0	0	0
80	Guangzhou	Fuzhou		0	0	0	0	0		0	0	0	0	0		0	0	0	0	0		0	0	0	0	0	12792.8	116.827	9.98514	76.4031	1.41794	15.682	8286.28	17.1958	1.45536	11.9255	0.233044	10.1577		0	0	0	0	0		0	0	0	0
81	Guangzhou	Guiyang		0	0	0	0	0		0	0	0	0	0		0	0	0	0	0		0	0	0	0	0	33264	266.678	19.5317	214.257	3.9539	40.7766	8544.68	34.5684	2.5221	29.8058	0.54071	10.4745		0	0	0	0	0		0	0	0	0
82	Guangzhou	Harbin		0	0	0	0	0		0	0	0	0	0		0	0	0	0	0		0	0	0	0	0	43123.1	422.642	44.6735	335.706	5.0439	52.8623	5315.06	23.0775	2.4469	20.0174	0.330088	6.51545		0	0	0	0	0		0	0	0	0
83	Guangzhou	Haikou		0	0	0	0	0		0	0	0	0	0		0	0	0	0	0		0	0	0	0	0	51427.7	420.535	47.1665	388.796	5.1124	63.0426	19946	81.721	9.19336	83.5849	1.25417	24.4508		0	0	0	0	0		0	0	0	0
84	Guangzhou	Hangzhou		0	0	0	0	0		0	0	0	0	0	29448.7	257.072	27.1726	204.193	3.06795	36.0996	6207.06	26.9505	2.85756	23.3769	0.385485	7.60891	89938.2	732.843	72.818	655.015	9.33587	110.251	20730	84.5	8.48897	85.5184	1.32077	25.4118	31447.7	274.523	29.0172	218.054	3.27621	38.5501	6207.06	26.9505	2.85756	23.3769	0.385485
85	Guangzhou	Hefei		0	0	0	0	0		0	0	0	0	0	15759.4	137.572	14.5414	109.274	1.64181	19.3186	3528.18	15.319	1.62427	13.2877	0.219115	4.32501	31940.3	267.713	24.2397	213.787	3.5565	39.154	7088.28	29.7218	2.67509	25.7062	0.444399	8.68915		0	0	0	0	0		0	0	0	0
86	Guangzhou	Jinan		0	0	0	0	0		0	0	0	0	0	12110.3	105.716	11.1743	83.9708	1.26164	14.8453	1982.16	8.60634	0.912529	7.46515	0.123101	2.42982	50215.2	438.353	46.3342	348.185	5.2314	61.5562	5946.47	34.4254	3.65012	29.8606	0.492402	7.28947		0	0	0	0	0		0	0	0	0
87	Guangzhou	Kunming		0	0	0	0	0		0	0	0	0	0	58589.5	511.866	41.7105	359.663	6.66084	71.8217	14383.5	48.3064	3.91071	36.0688	0.686466	17.632	94842.6	820.719	84.1176	652.64	10.0292	116.263	16793.8	72.3599	7.42066	62.7257	1.04518	20.5867		0	0	0	0	0		0	0	0	0
88	Guangzhou	Lanzhou		0	0	0	0	0		0	0	0	0	0	11737.5	102.463	10.8303	81.3863	1.22281	14.3884	1593.54	6.919	0.733621	6.00155	0.0989657	1.95344	18166.8	152.674	12.8449	122.196	2.11545	22.2697	3763.03	13.2173	1.07873	11.4142	0.202111	4.61289		0	0	0	0	0		0	0	0	0
89	Guangzhou	Lijiang		0	0	0	0	0		0	0	0	0	0	8408.74	86.9743	8.32884	45.9396	0.85873	10.3078	2646.47	6.89347	0.651981	3.79005	0.0811549	3.24417	10756	93.8946	9.92471	74.5808	1.12056	13.1852	2876.74	12.4906	1.32437	10.8343	0.178658	3.52645		0	0	0	0	0		0	0	0	0
90	Guangzhou	Nanchang		0	0	0	0	0		0	0	0	0	0	5399.54	47.1353	4.98222	37.4397	0.562522	6.61901	1798.2	7.80761	0.827839	6.77233	0.111676	2.20432	14487.5	159.806	16.6494	87.5236	1.36181	17.7594	4365.31	24.483	2.55092	14.6916	0.277862	5.3512		0	0	0	0	0		0	0	0	0
91	Guangzhou	Nanjing		0	0	0	0	0		0	0	0	0	0	10229.1	89.2946	9.43848	70.9269	1.06566	12.5393	2016.34	8.75478	0.928268	7.59391	0.125224	2.47173	72675.8	620	60.2668	493.95	7.86858	89.0894	16167.2	60.2362	5.84242	52.1638	0.883618	19.8186		0	0	0	0	0		0	0	0	0
92	Guangzhou	Ningbo		0	0	0	0	0		0	0	0	0	0	15810.8	132.417	11.9503	105.755	1.76263	19.3816	3322.05	13.9296	1.25373	12.0477	0.208276	4.07232	32366.7	271.339	24.5882	216.677	3.60289	39.6766	6644.1	27.8593	2.50746	24.0953	0.416551	8.14465		0	0	0	0	0		0	0	0	0
93	Guangzhou	Qingdao		0	0	0	0	0		0	0	0	0	0	10956	95.64	10.1092	75.9671	1.14139	13.4303	1459.3	6.33616	0.671822	5.49599	0.090629	1.78888	30124.2	241.505	17.688	194.033	3.58068	36.9276	4417.53	17.8716	1.3039	15.4093	0.279542	5.41522		0	0	0	0	0		0	0	0	0
94	Guangzhou	Sanya		0	0	0	0	0		0	0	0	0	0		0	0	0	0	0		0	0	0	0	0	499012	509.884	53.895	405.002	6.08506	611.712	16648.3	72.2854	7.66442	62.7005	1.03393	20.4083		0	0	0	0	0		0	0	0	0
95	Guangzhou	Xiamen		0	0	0	0	0		0	0	0	0	0		0	0	0	0	0		0	0	0	0	0	12905	123.826	11.7625	81.5411	1.34911	15.8196	6310.86	23.9841	2.27214	17.4231	0.316156	7.73615		0	0	0	0	0		0	0	0	0
96	Guangzhou	Shenyang		0	0	0	0	0		0	0	0	0	0		0	0	0	0	0		0	0	0	0	0	60345.5	526.785	55.6815	418.427	6.28677	73.9743	5838.33	25.3495	2.6878	21.9882	0.362585	7.1569		0	0	0	0	0		0	0	0	0
97	Guangzhou	Shijiazhuang		0	0	0	0	0		0	0	0	0	0		0	0	0	0	0		0	0	0	0	0	14397.4	125.682	13.2847	99.8297	1.49992	17.649	2155.42	9.35863	0.992294	8.11769	0.133861	2.64221		0	0	0	0	0		0	0	0	0
98	Guangzhou	Taiyuan		0	0	0	0	0		0	0	0	0	0	11841.6	94.9344	6.95307	76.2733	1.40755	14.516	1882.73	7.61677	0.555717	6.56738	0.119139	2.30794	48355.7	413.684	40.645	329.457	5.21157	59.2767	7480.25	31.9207	3.13266	27.6486	0.46677	9.16964		0	0	0	0	0		0	0	0	0
99	Guangzhou	Tianjin		0	0	0	0	0		0	0	0	0	0		0	0	0	0	0		0	0	0	0	0	48796.8	454.622	44.0401	316.21	5.12224	59.8174	8213.96	37.295	3.46398	29.1174	0.517504	10.0691	36658.6	293.892	21.5249	236.122	4.35739	44.9378	5254.74	21.2586	1.55102	18.3297	0.332521
100	Guangzhou	Wenzhou		0	0	0	0	0		0	0	0	0	0	7893.7	63.2838	4.63496	50.8443	0.938278	9.67648	1962.08	7.93779	0.579139	6.84418	0.124161	2.40521	39637.2	329.14	28.6278	263.17	4.47714	48.5892	9775.2	40.6989	3.52778	35.179	0.614004	11.9829	7069.04	73.1173	7.00186	38.6204	0.721915	8.66556	3577.67	9.31903	0.881389	5.12362	0.10971
101	Guangzhou	Urumqi		0	0	0	0	0		0	0	0	0	0		0	0	0	0	0		0	0	0	0	0	65285.5	557.14	44.1845	406.327	7.51726	80.03	6060.7	21.2181	1.67709	16.4302	0.308797	7.4295		0	0	0	0	0		0	0	0	0
102	Guangzhou	Wuxi		0	0	0	0	0		0	0	0	0	0	20380.6	177.913	18.8054	141.316	2.12325	24.9835	3514.53	15.2598	1.61799	13.2363	0.218268	4.30828	16086.6	181.788	18.1322	88.2439	1.53659	19.7197	4487.55	16.5697	1.63846	8.49982	0.180349	5.50105		0	0	0	0	0		0	0	0	0
103	Guangzhou	Wuhan		0	0	0	0	0		0	0	0	0	0	23207.3	186.053	13.6266	149.481	2.75851	28.4485	5954.53	24.0897	1.75757	20.7707	0.376804	7.29934	58414.7	390.436	32.8303	572.806	6.29752	71.6075	16167.1	51.5825	4.60404	78.4962	1.03935	19.8184	7753.99	67.6884	7.1547	53.7651	0.807808	9.50521	1967.04	8.54071	0.90557	7.40822	0.122162
104	Guangzhou	Xi'an		0	0	0	0	0		0	0	0	0	0	51399.9	448.695	47.4273	356.399	5.35482	63.0084	8965.07	38.9255	4.12727	33.7641	0.55677	10.9898	81699.9	684.421	61.833	546.594	9.10456	100.152	14409	60.4183	5.43792	52.2554	0.903373	17.6633		0	0	0	0	0		0	0	0	0
105	Guangzhou	Yiwu		0	0	0	0	0		0	0	0	0	0		0	0	0	0	0		0	0	0	0	0	35573.5	285.193	20.8878	229.133	4.22842	43.6077	8107.39	32.7993	2.39302	28.2804	0.513038	9.93842		0	0	0	0	0		0	0	0	0
106	Guangzhou	Changchun		0	0	0	0	0		0	0	0	0	0		0	0	0	0	0		0	0	0	0	0	85255.8	744.24	78.6665	591.152	8.88191	104.511	7840.12	34.0411	3.60937	29.5273	0.486905	9.61079		0	0	0	0	0		0	0	0	0
107	Guangzhou	Zhengzhou		0	0	0	0	0		0	0	0	0	0		0	0	0	0	0		0	0	0	0	0	73870.8	592.222	43.3748	475.81	8.78058	90.5543	13417.5	54.2819	3.96039	46.8033	0.849064	16.4478		0	0	0	0	0		0	0	0	0
108	Guangzhou	Chongqing		0	0	0	0	0		0	0	0	0	0		0	0	0	0	0		0	0	0	0	0	37848.2	343.806	35.4863	250.215	3.92593	46.3962	9451.64	34.7965	3.5823	27.2101	0.474025	11.5863	36146.3	309.115	24.5755	224.697	4.15739	44.3098	9504.65	33.2751	2.63008	25.7666	0.484269
109	Guiyang	Beijing		0	0	0	0	0		0	0	0	0	0		0	0	0	0	0		0	0	0	0	0	64715.2	518.822	37.9989	416.838	7.69232	79.331	9065.41	36.6751	2.6758	31.6222	0.573661	11.1128	54001.7	448.352	38.9707	358.496	6.10103	66.1978	7527.41	31.3402	2.71658	27.0897	0.472815
110	Guiyang	Lijiang	5702.72	49.7818	5.26196	39.5418	0.594107	6.99066	1739.59	7.55314	0.800859	6.55161	0.108036	2.13247		0	0	0	0	0		0	0	0	0	0		0	0	0	0	0		0	0	0	0	0		0	0	0	0	0		0	0	0	0
111	Guiyang Longdongbao	Shanghai Hongqiao		0	0	0	0	0		0	0	0	0	0	10022.6	43.7459	4.62397	34.7475	0.522073	12.2861	1530.34	3.13772	0.332692	2.72166	0.0448803	1.87596	18132.5	72.684	5.32343	58.3966	1.07765	22.2276	3088.37	5.9001	0.430469	5.08722	0.0922878	3.78587		0	0	0	0	0		0	0	0	0
112	Guiyang Longdongbao	Shanghai Pudong		0	0	0	0	0		0	0	0	0	0	10022.6	43.7459	4.62397	34.7475	0.522073	12.2861	1369.25	3.13772	0.332692	2.72166	0.0448803	1.67849	18132.5	72.684	5.32343	58.3966	1.07765	22.2276	2763.28	5.9001	0.430469	5.08722	0.0922878	3.38736	9032.02	39.4225	4.16698	31.3134	0.470476	11.0719	1369.25	3.13772	0.332692	2.72166	0.0448803
113	Guiyang	Nanjing		0	0	0	0	0		0	0	0	0	0	8403.54	93.1314	9.64388	41.3984	0.660676	10.3015	2651.71	12.2952	1.27047	5.83908	0.122533	3.2506	23521.3	194.536	16.6205	155.629	2.67288	28.8335	4001.57	16.5816	1.40017	14.3269	0.251661	4.90531		0	0	0	0	0		0	0	0	0
114	Guiyang	Sanya		0	0	0	0	0		0	0	0	0	0		0	0	0	0	0		0	0	0	0	0		0	0	0	0	0		0	0	0	0	0		0	0	0	0	0		0	0	0	0
115	Guiyang	Xiamen		0	0	0	0	0		0	0	0	0	0		0	0	0	0	0		0	0	0	0	0	7543.7	60.4778	4.42945	48.5898	0.896675	9.24742	1500.95	6.07226	0.44303	5.23566	0.0949806	1.83994		0	0	0	0	0		0	0	0	0
116	Guiyang	Shenzhen		0	0	0	0	0		0	0	0	0	0		0	0	0	0	0		0	0	0	0	0	38663.8	322.816	28.753	257.924	4.33094	47.3959	10289.8	42.8414	3.7135	37.031	0.646327	12.6137	8558.42	74.7106	7.89695	59.3429	0.891613	10.4913	2046.84	8.8872	0.942309	7.70877	0.127118
117	Guiyang	Wenzhou		0	0	0	0	0		0	0	0	0	0		0	0	0	0	0		0	0	0	0	0	5800.22	46.5003	3.40572	37.3599	0.689438	7.11018	988.744	4.00007	0.291844	3.44896	0.062568	1.21205	5301.58	46.2801	4.89183	36.7604	0.552317	6.49893	979.877	4.25453	0.451108	3.69039	0.0608546
118	Guiyang	Xi'an		0	0	0	0	0		0	0	0	0	0		0	0	0	0	0		0	0	0	0	0		0	0	0	0	0		0	0	0	0	0		0	0	0	0	0		0	0	0	0
119	Guilin	Beijing		0	0	0	0	0		0	0	0	0	0		0	0	0	0	0		0	0	0	0	0	24579.5	197.054	14.4324	158.32	2.92162	30.1307	3566.24	14.4276	1.05263	12.4398	0.225672	4.37166	29778.2	259.948	27.4767	206.478	3.10228	36.5035	5301.38	23.0181	2.44061	19.9659	0.329239
120	Guilin	Nanjing		0	0	0	0	0		0	0	0	0	0		0	0	0	0	0		0	0	0	0	0	7115.94	57.0485	4.17828	45.8346	0.845831	8.72306	1506.11	6.09314	0.444553	5.25367	0.0953073	1.84627		0	0	0	0	0		0	0	0	0
121	Guilin	Shanghai Pudong		0	0	0	0	0		0	0	0	0	0		0	0	0	0	0		0	0	0	0	0	8111.11	65.0268	4.76261	52.2446	0.96412	9.94298	1473.26	5.96023	0.434856	5.13907	0.0932283	1.80599	18698.4	163.228	17.2532	129.652	1.94799	22.9214	2920.09	12.6788	1.34433	10.9976	0.18135
122	Guilin	Xi'an		0	0	0	0	0		0	0	0	0	0		0	0	0	0	0		0	0	0	0	0	6590.55	52.8364	3.86978	42.4505	0.78338	8.079	1510.2	6.10969	0.445761	5.26793	0.0955661	1.85128	7596.55	66.314	7.00942	52.6734	0.791405	9.3122	1496.66	6.49836	0.68902	5.63668	0.092949
123	Harbin	Beijing		0	0	0	0	0		0	0	0	0	0	25520.6	235	24.0613	165.822	2.64315	31.2843	8036.72	28.2053	2.87575	21.2796	0.378048	9.85179	52825.5	461.14	48.7427	366.285	5.50334	64.756	12557.7	54.5242	5.78119	47.2944	0.779885	15.3938	53739.7	445.025	38.2389	355.959	6.09518	65.8766	12633.4	52.3501	4.42049	45.2317	0.794524
124	Harbin	Jinan		0	0	0	0	0		0	0	0	0	0		0	0	0	0	0		0	0	0	0	0	10539.4	92.0037	9.72484	73.0788	1.09799	12.9197	1832.15	7.95503	0.843471	6.90021	0.113785	2.24594		0	0	0	0	0		0	0	0	0
125	Harbin	Nanjing		0	0	0	0	0		0	0	0	0	0	10923.6	95.3572	10.0793	75.7425	1.13801	13.3906	1761.61	7.64873	0.810994	6.63452	0.109403	2.15946	11400.9	91.4007	6.69426	73.4342	1.35515	13.9757	1777.55	7.19126	0.524672	6.2005	0.112484	2.179		0	0	0	0	0		0	0	0	0
126	Harbin	Qingdao		0	0	0	0	0		0	0	0	0	0	16079.5	140.366	14.8367	111.493	1.67516	19.711	3406.75	14.7918	1.56837	12.8304	0.211574	4.17616	22777.4	188.05	15.9376	150.476	2.59523	27.9216	5140.96	21.303	1.79884	18.4063	0.323318	6.30204		0	0	0	0	0		0	0	0	0
127	Harbin	Shenzhen		0	0	0	0	0		0	0	0	0	0		0	0	0	0	0		0	0	0	0	0	42215.3	362.695	38.337	288.089	4.32847	51.7495	5463.93	23.7239	2.51544	20.5781	0.339334	6.69795		0	0	0	0	0		0	0	0	0
128	Harbin Taiping	Shanghai Hongqiao		0	0	0	0	0		0	0	0	0	0	28054.5	244.894	25.8854	194.52	2.92262	34.3905	6024.38	2.49109	0.26413	2.16078	0.0356313	7.38497		0	0	0	0	0		0	0	0	0	0		0	0	0	0	0		0	0	0	0
129	Harbin Taiping	Shanghai Pudong		0	0	0	0	0		0	0	0	0	0	47065	432.485	44.375	307.675	4.88373	57.6945	8283.52	36.7274	3.74464	27.7091	0.492274	10.1543	40194.5	317.46	33.5557	252.16	3.78864	49.2723	4518.29	23.6661	2.50932	20.528	0.338508	5.53873	11665	92.1318	9.73838	73.1806	1.09952	14.2996	1129.57	5.91653	0.627329	5.13201	0.084627
130	Harbin	Tianjin		0	0	0	0	0		0	0	0	0	0	7757.2	67.7164	7.15766	53.7873	0.808142	9.50915	1474.37	6.40159	0.67876	5.55275	0.091565	1.80736	7092.22	61.9115	6.54407	49.1764	0.738865	8.69398	1474.37	6.40159	0.67876	5.55275	0.091565	1.80736	7017.23	56.2571	4.12032	45.1988	0.834096	8.60205	1487.72	6.01871	0.439123	5.18949	0.0941431
131	Harbin	Yantai		0	0	0	0	0		0	0	0	0	0		0	0	0	0	0		0	0	0	0	0	5870.08	51.2428	5.41639	40.7023	0.611542	7.19582	1365.89	5.93057	0.628818	5.14419	0.0848278	1.67437		0	0	0	0	0		0	0	0	0
132	Haikou	Beijing		0	0	0	0	0		0	0	0	0	0	16537.1	144.36	15.259	114.666	1.72283	20.272	1681.99	7.30303	0.774339	6.33466	0.104459	2.06186	49979.2	436.293	46.1164	346.549	5.20681	61.2669	5045.96	21.9091	2.32302	19.004	0.313376	6.18558	33188	289.715	30.623	230.121	3.45752	40.6835	3363.97	14.6061	1.54868	12.6693	0.208917
133	Haikou	Guiyang		0	0	0	0	0		0	0	0	0	0		0	0	0	0	0		0	0	0	0	0		0	0	0	0	0		0	0	0	0	0		0	0	0	0	0		0	0	0	0
134	Haikou	Hangzhou		0	0	0	0	0		0	0	0	0	0		0	0	0	0	0		0	0	0	0	0	14128	123.331	13.0361	97.9619	1.47185	17.3188	2159.14	9.37478	0.994007	8.1317	0.134092	2.64678		0	0	0	0	0		0	0	0	0
135	Haikou	Kunming	10258.2	89.5491	9.46539	71.1291	1.0687	12.575	2426.13	10.534	1.11692	9.13721	0.150673	2.97406		0	0	0	0	0		0	0	0	0	0	11303.9	98.6775	10.4303	78.3798	1.17764	13.8569	2426.13	10.534	1.11692	9.13721	0.150673	2.97406		0	0	0	0	0		0	0	0	0
136	Haikou	Nanchang		0	0	0	0	0		0	0	0	0	0		0	0	0	0	0		0	0	0	0	0		0	0	0	0	0		0	0	0	0	0		0	0	0	0	0		0	0	0	0
137	Haikou	Nanjing		0	0	0	0	0		0	0	0	0	0		0	0	0	0	0		0	0	0	0	0	16980.5	148.231	15.6681	117.74	1.76902	20.8155	2327.52	10.1059	1.07152	8.76584	0.144549	2.85318		0	0	0	0	0		0	0	0	0
138	Haikou	Nanning		0	0	0	0	0		0	0	0	0	0	5391.95	47.069	4.97522	37.3871	0.561732	6.60971	2525.1	10.9638	1.16249	9.50999	0.15682	3.09539	5753.17	46.1231	3.3781	37.0568	0.683845	7.0525	2547.96	10.308	0.75207	8.88785	0.161235	3.12341		0	0	0	0	0		0	0	0	0
139	Haikou	Xiamen		0	0	0	0	0		0	0	0	0	0		0	0	0	0	0		0	0	0	0	0	8125.36	70.9303	7.49736	56.3401	0.846497	9.96045	1829.83	7.94494	0.842401	6.89145	0.11364	2.24309		0	0	0	0	0		0	0	0	0
140	Haikou	Shanghai Hongqiao		0	0	0	0	0		0	0	0	0	0		0	0	0	0	0		0	0	0	0	0		0	0	0	0	0		0	0	0	0	0		0	0	0	0	0		0	0	0	0
141	Haikou	Shanghai Pudong		0	0	0	0	0		0	0	0	0	0		0	0	0	0	0		0	0	0	0	0	22144.1	173.976	18.3894	138.19	2.07627	27.1453	1362.37	12.777	1.35474	11.0828	0.182756	1.67006	12033.9	94.5448	9.99343	75.0972	1.12832	14.7517	681.185	6.3885	0.677372	5.5414	0.0913778
142	Haikou	Shenzhen		0	0	0	0	0		0	0	0	0	0		0	0	0	0	0		0	0	0	0	0	5218.81	45.5575	4.81545	36.1865	0.543693	6.39746	7597.32	8.24672	0.874398	7.15321	0.117957	9.31316		0	0	0	0	0		0	0	0	0
143	Haikou	Wuhan		0	0	0	0	0		0	0	0	0	0		0	0	0	0	0		0	0	0	0	0	29156.5	238.119	22.2665	163.422	2.7194	35.7414	7615.3	34.95	3.23231	24.4072	0.452893	9.33519		0	0	0	0	0		0	0	0	0
144	Haikou	Xi'an		0	0	0	0	0		0	0	0	0	0	5607.49	63.0825	6.53227	28.0412	0.447508	6.87393	1574	7.29816	0.754124	3.46596	0.0727334	1.92949		0	0	0	0	0		0	0	0	0	0		0	0	0	0	0		0	0	0	0
145	Haikou	Changsha		0	0	0	0	0		0	0	0	0	0	7577.62	60.7498	4.44937	48.8083	0.900708	9.28901	1737.97	7.03113	0.512989	6.06243	0.109979	2.13048	23746.2	207.292	21.9109	164.652	2.47387	29.1092	5167.14	22.4353	2.37881	19.4604	0.320902	6.33413		0	0	0	0	0		0	0	0	0
146	Hailar	Beijing		0	0	0	0	0		0	0	0	0	0		0	0	0	0	0		0	0	0	0	0		0	0	0	0	0		0	0	0	0	0	14504.1	116.28	8.51641	93.4227	1.72402	17.7798	2786.94	11.2749	0.822611	9.7215	0.176359
147	Hangzhou	Beijing		0	0	0	0	0		0	0	0	0	0	30530.9	266.519	28.1712	211.697	3.1807	37.4262	5934.77	25.7682	2.7322	22.3514	0.368575	7.27512	10495.8	91.6227	9.68457	72.7762	1.09345	12.8662	1978.26	8.5894	0.910733	7.45046	0.122858	2.42504	151257	1261.03	138.968	1116.1	15.2452	185.418	30622.7	125.212	13.9193	124.063	1.89473
148	Hangzhou	Guiyang		0	0	0	0	0		0	0	0	0	0		0	0	0	0	0		0	0	0	0	0	16486.1	132.169	9.68019	106.189	1.95961	20.2095	2934.75	11.8728	0.866238	10.2371	0.185712	3.59756	8149.17	71.1381	7.51933	56.5052	0.848978	9.98964	1454.22	6.31407	0.66948	5.47683	0.0903131
149	Hangzhou	Guilin		0	0	0	0	0		0	0	0	0	0		0	0	0	0	0		0	0	0	0	0	7377.12	59.1424	4.33163	47.5169	0.876875	9.04322	1513.15	6.12162	0.446631	5.27823	0.0957528	1.8549	7445.88	64.9987	6.87039	51.6286	0.775708	9.12751	1499.58	6.51105	0.690366	5.6477	0.0931306
150	Hangzhou	Harbin		0	0	0	0	0		0	0	0	0	0		0	0	0	0	0		0	0	0	0	0	22221.9	188.841	18.0814	150.525	2.42111	27.2407	2941.46	12.4793	1.19121	10.8039	0.183837	3.60578	7855.26	62.7838	4.59834	50.4425	0.930865	9.62935	1955.07	7.98103	0.582293	6.88146	0.124837
151	Hangzhou	Kunming	19048.2	166.281	17.576	132.078	1.98444	23.3502	6194	16.1363	1.71093	13.9966	0.230804	7.5929	37096.8	341.832	32.8336	272.446	4.37337	45.475	6194	26.2504	2.44885	22.7173	0.389006	7.5929	12674	95.7129	10.1169	76.0251	1.14226	15.5364	2500.02	10.7575	1.14062	9.33108	0.15387	3.06464	26705.3	233.124	24.6413	185.171	2.78215	32.7366	3716.4	16.1363	1.71093	13.9966	0.230804
152	Hangzhou	Lanzhou		0	0	0	0	0		0	0	0	0	0	9483.27	82.7841	8.75032	65.7557	0.987964	11.625	1455.12	6.31798	0.669895	5.48023	0.090369	1.78375		0	0	0	0	0		0	0	0	0	0	18821.5	164.302	17.3668	130.506	1.96082	23.0723	2910.23	12.636	1.33979	10.9605	0.180738
153	Hangzhou	Nanning		0	0	0	0	0		0	0	0	0	0		0	0	0	0	0		0	0	0	0	0	15907.9	133.186	12.0025	106.374	1.77439	19.5007	2617.27	10.9744	0.987749	9.49172	0.16409	3.20837	7884.17	68.8248	7.27481	54.6677	0.821369	9.66478	1302.74	5.65637	0.599745	4.90635	0.0809058
154	Hangzhou	Qingdao		0	0	0	0	0		0	0	0	0	0	17866.3	155.963	16.4854	123.882	1.8613	21.9013	4965.57	21.5601	2.28601	18.7012	0.308384	6.08703		0	0	0	0	0		0	0	0	0	0		0	0	0	0	0		0	0	0	0
155	Hangzhou	Sanya		0	0	0	0	0		0	0	0	0	0		0	0	0	0	0		0	0	0	0	0	34796.3	303.754	32.1069	241.272	3.62506	42.6549	4379.68	19.0161	2.01628	16.4946	0.271997	5.36881		0	0	0	0	0		0	0	0	0
156	Hangzhou	Xiamen		0	0	0	0	0		0	0	0	0	0	11298.4	98.6288	10.4251	78.3412	1.17706	13.8501	3473.89	15.0833	1.59928	13.0833	0.215743	4.25846	5224.04	45.6032	4.82028	36.2227	0.544238	6.40387	1736.94	7.54165	0.79964	6.54164	0.107872	2.12923		0	0	0	0	0		0	0	0	0
157	Hangzhou	Shenzhen		0	0	0	0	0		0	0	0	0	0		0	0	0	0	0		0	0	0	0	0	69336.5	605.272	63.9776	480.769	7.22345	84.996	13860	60.1789	6.38076	52.1993	0.860767	16.9903	30707.5	268.061	28.3342	212.922	3.1991	37.6427	5851.3	25.791	2.73461	22.3711	0.3689
158	Hangzhou	Shenyang		0	0	0	0	0		0	0	0	0	0		0	0	0	0	0		0	0	0	0	0	25610.3	223.565	23.6309	177.578	2.66807	31.3943	3642.29	15.8145	1.67681	13.7175	0.226202	4.46489		0	0	0	0	0		0	0	0	0
159	Hangzhou	Shijiazhuang		0	0	0	0	0		0	0	0	0	0		0	0	0	0	0		0	0	0	0	0		0	0	0	0	0		0	0	0	0	0		0	0	0	0	0		0	0	0	0
160	Hangzhou	Taiyuan		0	0	0	0	0		0	0	0	0	0	15044.2	120.61	8.83355	96.9017	1.78822	18.4419	3216.55	13.0129	0.949415	11.22	0.203544	3.943		0	0	0	0	0		0	0	0	0	0	8670.32	75.6875	8.00021	60.1188	0.903271	10.6285	1593.85	6.92035	0.733764	6.00272	0.098985
161	Hangzhou	Tianjin		0	0	0	0	0		0	0	0	0	0		0	0	0	0	0		0	0	0	0	0		0	0	0	0	0		0	0	0	0	0	12422.3	103.817	9.28454	82.9368	1.38946	15.2279	2877.43	12.0653	1.08593	10.4352	0.1804
162	Hangzhou	Wuhan		0	0	0	0	0		0	0	0	0	0	6623.22	57.8174	6.11133	45.9245	0.690005	8.11906	2235.98	9.70841	1.02938	8.42109	0.138864	2.74097	13215.3	105.947	7.75964	85.1212	1.57082	16.1999	4512.43	18.2555	1.33191	15.7404	0.285548	5.53155		0	0	0	0	0		0	0	0	0
163	Hangzhou	Xi'an		0	0	0	0	0		0	0	0	0	0	35533.6	310.19	32.7873	246.385	3.70188	43.5588	7151.86	31.0527	3.29251	26.9352	0.444161	8.76709		0	0	0	0	0		0	0	0	0	0	20029.5	174.848	18.4815	138.882	2.08667	24.5532	3575.93	15.5264	1.64626	13.4676	0.222081
164	Hangzhou	Changsha		0	0	0	0	0		0	0	0	0	0		0	0	0	0	0		0	0	0	0	0		0	0	0	0	0		0	0	0	0	0		0	0	0	0	0		0	0	0	0
165	Hangzhou	Zhuhai		0	0	0	0	0		0	0	0	0	0		0	0	0	0	0		0	0	0	0	0	15090.2	120.978	8.86053	97.1976	1.79368	18.4983	3414.45	13.8135	1.00783	11.9104	0.216067	4.1856		0	0	0	0	0		0	0	0	0
166	Hefei	Beijing		0	0	0	0	0		0	0	0	0	0	17378.1	0	0	0	0	21.3029	4013.15	0	0	0	0	4.91951		0	0	0	0	0		0	0	0	0	0	26005.8	208.489	15.2699	167.506	3.09116	31.8792	6074.21	24.5738	1.7929	21.1882	0.384377
167	Hefei	Kunming	10279.1	82.4076	6.0356	66.2089	1.22182	12.6006	1567.83	6.34283	0.462771	5.46896	0.0992128	1.92192	40945.8	357.436	37.7812	283.912	4.26572	50.1933	6215.08	26.9853	2.86125	23.4071	0.385984	7.61875		0	0	0	0	0		0	0	0	0	0		0	0	0	0	0		0	0	0	0
168	Hefei	Xiamen		0	0	0	0	0		0	0	0	0	0	14108.7	0	0	0	0	17.2951	3471.74	0	0	0	0	4.25582	7682.52	67.0645	7.08875	53.2695	0.800362	9.4176	1735.87	7.53699	0.799146	6.53759	0.107805	2.12791		0	0	0	0	0		0	0	0	0
169	Hefei	Shenzhen		0	0	0	0	0		0	0	0	0	0		0	0	0	0	0		0	0	0	0	0	10669.1	93.1354	9.84446	73.9777	1.1115	13.0786	2026.11	8.79719	0.932765	7.6307	0.12583	2.4837	9651.31	77.3745	5.66697	62.1652	1.14719	11.831	2044.45	8.27103	0.603451	7.1315	0.129373
170	Hotan	Urumqi		0	0	0	0	0		0	0	0	0	0		0	0	0	0	0		0	0	0	0	0	41808	487.036	49.206	229.679	3.89291	51.2502	10361.9	44.6058	4.47614	22.3219	0.471999	12.7021	8504.18	68.178	4.99341	54.7764	1.01084	10.4248	1599.95	6.47275	0.472249	5.58098	0.101245
171	Hohhot Baita	Shanghai Hongqiao		0	0	0	0	0		0	0	0	0	0	30434.8	202.88	19.1235	161.801	2.62804	37.3084	4792.44	21.086	1.88658	18.2354	0.315732	5.8748		0	0	0	0	0		0	0	0	0	0		0	0	0	0	0		0	0	0	0
172	Hohhot Baita	Shanghai Pudong		0	0	0	0	0		0	0	0	0	0		0	0	0	0	0		0	0	0	0	0		0	0	0	0	0		0	0	0	0	0	14743.9	48.265	5.10163	38.337	0.576005	18.0738	2385.43	3.88399	0.411819	3.36898	0.0555545
173	Hohhot	Beijing		0	0	0	0	0		0	0	0	0	0		0	0	0	0	0		0	0	0	0	0		0	0	0	0	0		0	0	0	0	0	4555.85	37.8221	3.28628	30.2423	0.514778	5.58478	16087.3	7.42891	0.637717	6.42038	0.112328
174	Hohhot	Hailar		0	0	0	0	0		0	0	0	0	0		0	0	0	0	0		0	0	0	0	0		0	0	0	0	0		0	0	0	0	0	9378.95	75.1911	5.50705	60.4109	1.11482	11.4972	1687.75	6.82796	0.498166	5.88725	0.106801
175	Jinan	Xiamen		0	0	0	0	0		0	0	0	0	0	10366.3	90.4929	9.56514	71.8787	1.07996	12.7076	1834.25	7.96412	0.844435	6.90809	0.113915	2.2485		0	0	0	0	0		0	0	0	0	0		0	0	0	0	0		0	0	0	0
176	Jinan	Xi'an		0	0	0	0	0		0	0	0	0	0	7619.81	0	0	0	0	9.34072	1875.01	0	0	0	0	2.29848	7601.88	60.9443	4.46361	48.9646	0.903591	9.31875	1891.98	7.6542	0.558448	6.59965	0.119725	2.31928		0	0	0	0	0		0	0	0	0
177	Kashgar	Urumqi		0	0	0	0	0		0	0	0	0	0	10408.2	90.8587	9.60381	72.1693	1.08433	12.7589	1966.68	8.53916	0.905406	7.40688	0.12214	2.41086	65418.5	630.344	55.2496	398.888	7.02873	80.193	12149.4	59.4704	5.16979	40.6812	0.774951	14.8933	10312.1	82.6724	6.05499	66.4216	1.22574	12.6411	1984.48	8.02843	0.585752	6.92233	0.125579
178	Korla	Urumqi		0	0	0	0	0		0	0	0	0	0		0	0	0	0	0		0	0	0	0	0	20427.6	199.447	18.6017	124.795	2.13948	25.0411	11606.8	49.0676	4.5565	32.9516	0.625341	14.2282		0	0	0	0	0		0	0	0	0
179	Kunming	Beijing	11661.1	93.4873	6.84709	75.1107	1.38609	14.2948	1469.87	5.94652	0.433856	5.12724	0.0930138	1.80184	204606	1673.22	145.416	1533.67	22.6279	250.816	33149.5	131.509	12.0148	127.561	2.06664	40.6362	74535.5	432.922	66.5789	763.684	5.88447	91.3691	10836.2	29.932	4.59432	60.1019	0.65736	13.2835	47034.2	421.598	40.2978	302.776	5.04663	57.6568	9743.59	32.5586	3.09566	23.7761	0.438324
180	Kunming	Dehong	16359.9	155.64	15.6342	101.749	1.68802	20.0547	10049.6	32.3243	3.23315	22.6518	0.419429	12.3193	27818.9	287.74	27.5546	151.984	2.84097	34.1018	22788.2	59.3583	5.61407	32.6353	0.698807	27.9349		0	0	0	0	0		0	0	0	0	0		0	0	0	0	0		0	0	0	0
181	Kunming	Jinan	17526.7	140.512	10.2912	112.892	2.0833	21.4851	2406.78	9.73688	0.710399	8.39539	0.152302	2.95034	20333.6	204.941	20.4725	130.926	2.19908	24.9259	4770.39	21.7875	2.17923	15.2679	0.282707	5.84777		0	0	0	0	0		0	0	0	0	0		0	0	0	0	0		0	0	0	0
182	Kunming	Lijiang	10427.6	103.38	10.1405	61.0483	1.07061	12.7827	9668.57	27.7606	2.69931	17.3078	0.343113	11.8522	21091.2	209.238	20.5163	123.351	2.16527	25.8546	17889.5	55.5212	5.39862	34.6156	0.686225	21.9298	5931.72	51.7808	5.47326	41.1297	0.617964	7.27138	2965.94	12.8778	1.36544	11.1703	0.184198	3.63579		0	0	0	0	0		0	0	0	0
183	Kunming	Nanjing	9905.57	79.413	5.81627	63.8029	1.17742	12.1427	1450.26	5.86719	0.428068	5.05884	0.091773	1.7778	92934.2	821.332	86.8152	652.386	9.80195	113.923	17247.1	74.8852	7.94006	64.9555	1.07112	21.1423		0	0	0	0	0		0	0	0	0	0		0	0	0	0	0		0	0	0	0
184	Kunming	Nanning	4276.7	34.2863	2.51116	27.5467	0.508347	5.24259	1434.07	5.80168	0.423289	5.00236	0.0907483	1.75795	12491.8	109.308	8.92324	76.6099	1.41889	15.313	5483.04	18.4146	1.49078	13.7495	0.261683	6.72137	4276.7	34.2863	2.51116	27.5467	0.508347	5.24259	1434.07	5.80168	0.423289	5.00236	0.0907483	1.75795		0	0	0	0	0		0	0	0	0
185	Kunming	Qingdao	7777.24	0	0	0	0	9.53371	1648.15	0	0	0	0	2.02038	35688.5	267.872	28.3439	295.503	3.69432	43.7487	7480.4	22.4753	2.20753	25.806	0.38216	9.16983		0	0	0	0	0		0	0	0	0	0		0	0	0	0	0		0	0	0	0
186	Kunming	Sanya	21188.5	174.936	14.828	139.983	2.4141	25.9739	4378.21	18.1423	1.53195	15.6754	0.275348	5.36702	6302.52	65.189	6.24263	34.4326	0.643635	7.72593	2669.07	6.95232	0.657547	3.8224	0.0818477	3.27187	7779.91	67.9147	7.17861	53.9448	0.810508	9.53698	1450.65	6.29859	0.667839	5.46341	0.0900917	1.77828		0	0	0	0	0		0	0	0	0
187	Kunming	Xiamen	8173.37	65.5259	4.79917	52.6456	0.97152	10.0193	1331.99	5.3887	0.393158	4.64628	0.0842886	1.63281	8173.37	65.5259	4.79917	52.6456	0.97152	10.0193	1331.99	5.3887	0.393158	4.64628	0.0842886	1.63281		0	0	0	0	0		0	0	0	0	0		0	0	0	0	0		0	0	0	0
188	Kunming	Shenzhen	8430.29	73.5921	7.77872	58.4544	0.878264	10.3342	1667.58	7.24047	0.767706	6.28039	0.103564	2.0442	53354.3	455.276	36.102	332.088	6.14377	65.4042	14549.7	50.021	3.99508	38.1356	0.720573	17.8357	26739.5	233.422	24.6728	185.408	2.78571	32.7785	5002.73	21.7214	2.30312	18.8412	0.310691	6.13259		0	0	0	0	0		0	0	0	0
189	Kunming	Shijiazhuang		0	0	0	0	0		0	0	0	0	0		0	0	0	0	0		0	0	0	0	0		0	0	0	0	0		0	0	0	0	0		0	0	0	0	0		0	0	0	0
190	Kunming	Taiyuan	19407	155.586	11.3952	125.003	2.3068	23.79	3015.51	12.1996	0.890077	10.5188	0.190823	3.69656	49929.8	400.287	29.3173	321.603	5.93486	61.2063	9046.54	36.5987	2.67023	31.5564	0.572468	11.0897		0	0	0	0	0		0	0	0	0	0		0	0	0	0	0		0	0	0	0
191	Kunming	Tengchong	3685.42	38.1195	3.6504	20.1346	0.376368	4.51777	3292.14	8.57529	0.811046	4.71471	0.100954	4.03566	16361	166.613	16.0957	91.7663	1.67417	20.056	14877.7	42.0701	4.06792	25.5976	0.51494	18.2378		0	0	0	0	0		0	0	0	0	0		0	0	0	0	0		0	0	0	0
192	Kunming	Tianjin	5986.5	52.2591	5.52381	41.5096	0.623671	7.33854	764.211	3.31813	0.351821	2.87815	0.0474608	0.936806	11933	95.6669	7.00672	76.8619	1.41841	14.628	1542.25	6.23935	0.455221	5.37973	0.0975942	1.89057		0	0	0	0	0		0	0	0	0	0	12059.4	115.036	11.5375	74.7217	1.24391	14.783	5125.54	10.6432	1.04462	6.90547	0.133696
193	Kunming	Wenzhou	7179.19	74.2566	7.11096	39.2221	0.733164	8.80059	2014.31	5.24682	0.496241	2.88471	0.0617693	2.46923	25213.8	202.139	14.8048	162.405	2.99701	30.9082	4418.78	17.8766	1.30427	15.4137	0.279621	5.41674		0	0	0	0	0		0	0	0	0	0	7730.19	67.4807	7.13274	53.6001	0.805329	9.47604	1094.79	4.75346	0.504009	4.12316	0.067991
194	Kunming	Wuhan	26310.5	217.225	18.4124	173.821	2.99768	32.2527	4834.73	20.0341	1.69169	17.3099	0.304059	5.92664	49817.2	450.216	37.991	360.307	6.22812	61.0682	13947.8	46.6075	3.86049	40.2582	0.710405	17.0979	37801	285.43	25.0158	211.771	3.68599	46.3382	8067.55	35.3886	3.14391	25.7518	0.484823	9.88958		0	0	0	0	0		0	0	0	0
195	Kunming	Xi'an	15415.3	140.527	11.9888	92.1706	1.71041	18.8968	4717.36	14.695	1.24371	10.1911	0.199152	5.78276	68663.9	587.812	57.8994	468.091	7.39222	84.1714	13128.1	56.6553	5.56008	49.0729	0.828459	16.0931	16609.9	144.996	15.3261	115.17	1.73041	20.3611	3237.45	14.3788	1.52458	12.4722	0.205667	3.96862		0	0	0	0	0		0	0	0	0
196	Kunming Changshui	Shanghai Hongqiao	11353.1	78.5916	8.30718	62.4256	0.937929	13.9171	2184.62	9.40037	0.99672	8.15389	0.134458	2.67802	75524.3	512.62	45.8556	376.616	6.49932	92.5813	19799.3	47.6698	4.38948	37.0123	0.668624	24.2709		0	0	0	0	0		0	0	0	0	0		0	0	0	0	0		0	0	0	0
197	Kunming Changshui	Shanghai Pudong	7809.16	26.0858	1.91055	20.9582	0.386762	9.57284	1310.77	1.84128	0.134339	1.5876	0.0288007	1.60681	61899.3	405.681	39.0714	362.628	5.4186	75.8791	13192	41.4076	3.89162	39.3396	0.642051	16.1714	15670.7	56.9987	6.02479	45.2742	0.680235	19.2099	2598.04	3.91682	0.415299	3.39745	0.0560241	3.1848	7865.42	28.6088	3.02396	22.724	0.341423	9.6418	1299.02	1.95841	0.20765	1.69873	0.028012
198	Mianyang	Shanghai Hongqiao		0	0	0	0	0		0	0	0	0	0		0	0	0	0	0		0	0	0	0	0		0	0	0	0	0		0	0	0	0	0		0	0	0	0	0		0	0	0	0
199	Mianyang	Shanghai Pudong		0	0	0	0	0		0	0	0	0	0		0	0	0	0	0		0	0	0	0	0		0	0	0	0	0		0	0	0	0	0		0	0	0	0	0		0	0	0	0
200	Nanchang	Beijing		0	0	0	0	0		0	0	0	0	0	42229.5	368.642	38.9657	292.813	4.39945	51.7669	7287.06	31.6397	3.35476	27.4443	0.452558	8.93282		0	0	0	0	0		0	0	0	0	0	41673.8	342.019	28.1994	273.903	4.7903	51.0858	7336.52	30.2204	2.46646	26.0978	0.462114
201	Nanchang Changbei	Shanghai Hongqiao		0	0	0	0	0		0	0	0	0	0	6219.65	21.7178	2.29558	17.2505	0.259184	7.62434	668.394	3.71469	0.393868	3.22213	0.053133	0.819349		0	0	0	0	0		0	0	0	0	0		0	0	0	0	0		0	0	0	0
202	Nanchang Changbei	Shanghai Pudong		0	0	0	0	0		0	0	0	0	0	12439.3	65.1533	6.88673	51.7514	0.777553	15.2487	1782.38	11.1441	1.1816	9.66639	0.159399	2.18493		0	0	0	0	0		0	0	0	0	0		0	0	0	0	0		0	0	0	0
203	Nanchang	Kunming		0	0	0	0	0		0	0	0	0	0	31368.2	273.829	28.9438	217.503	3.26793	38.4527	5326.02	23.1251	2.45195	20.0587	0.330769	6.52889		0	0	0	0	0		0	0	0	0	0		0	0	0	0	0		0	0	0	0
204	Nanchang	Shenzhen		0	0	0	0	0		0	0	0	0	0	6221.21	54.308	5.74039	43.137	0.648124	7.62626	1829.71	7.94443	0.842347	6.89101	0.113633	2.24295	20490.5	178.872	18.9068	142.078	2.13469	25.1182	5489.13	23.8333	2.52704	20.673	0.340899	6.72884		0	0	0	0	0		0	0	0	0
205	Nanchang	Xi'an		0	0	0	0	0		0	0	0	0	0	20118.9	175.628	18.5639	139.501	2.09598	24.6627	4690.92	20.3675	2.15957	17.6668	0.291326	5.75035		0	0	0	0	0		0	0	0	0	0		0	0	0	0	0		0	0	0	0
206	Nanjing	Beijing		0	0	0	0	0		0	0	0	0	0	56947.6	497.124	52.5462	394.867	5.93278	69.8091	12797.5	55.5657	5.89163	48.1978	0.794782	15.6878		0	0	0	0	0		0	0	0	0	0	47077.1	390.812	33.9504	312.492	5.31971	57.7093	10722.5	44.6431	3.86967	38.5883	0.673508
207	Nanjing	Nanning		0	0	0	0	0		0	0	0	0	0	8537.47	74.5278	7.87762	59.1976	0.88943	10.4656	1479.52	6.42392	0.681128	5.57212	0.0918844	1.81366	16511.7	150.82	12.8931	98.6009	1.82991	20.2408	4215.08	13.1304	1.11129	9.10605	0.177948	5.16705		0	0	0	0	0		0	0	0	0
208	Nanjing	Qingdao		0	0	0	0	0		0	0	0	0	0	5350.61	46.7081	4.93707	37.1004	0.557424	6.55903	2146.67	9.32066	0.988268	8.08475	0.133318	2.63149		0	0	0	0	0		0	0	0	0	0		0	0	0	0	0		0	0	0	0
209	Nanjing	Sanya		0	0	0	0	0		0	0	0	0	0	24068	209.367	22.1302	166.301	2.49863	29.5037	4372.77	18.9861	2.0131	16.4686	0.271568	5.36034	11755.9	102.623	10.8473	81.5135	1.22472	14.4109	1457.59	6.32871	0.671033	5.48954	0.0905226	1.78678		0	0	0	0	0		0	0	0	0
210	Nanjing	Xiamen		0	0	0	0	0		0	0	0	0	0	27070.2	0	0	0	0	33.184	6774	0	0	0	0	8.30389		0	0	0	0	0		0	0	0	0	0		0	0	0	0	0		0	0	0	0
211	Nanjing	Shenzhen		0	0	0	0	0		0	0	0	0	0	35021.8	305.722	32.315	242.836	3.64856	42.9314	5948.81	25.8292	2.73866	22.4043	0.369447	7.29233	36986.3	322.871	34.1277	256.458	3.85322	45.3395	5948.81	25.8292	2.73866	22.4043	0.369447	7.29233		0	0	0	0	0		0	0	0	0
212	Nanjing	Shenyang		0	0	0	0	0		0	0	0	0	0	32632.2	284.863	30.1101	226.267	3.39961	40.0021	5458.02	23.6982	2.51272	20.5559	0.338967	6.6907	43203.2	361.568	32.5295	288.794	4.82189	52.9606	7310.29	30.6527	2.75888	26.5113	0.458318	8.9613		0	0	0	0	0		0	0	0	0
213	Nanjing	Taiyuan		0	0	0	0	0		0	0	0	0	0	7963.3	82.3669	7.88762	43.506	0.81324	9.76179	1988.69	9.44543	0.893343	5.19311	0.111198	2.43783		0	0	0	0	0		0	0	0	0	0		0	0	0	0	0		0	0	0	0
214	Nanjing	Xi'an		0	0	0	0	0		0	0	0	0	0	27723.3	242.01	25.5806	192.23	2.8882	33.9846	6064.1	26.3298	2.79174	22.8385	0.376607	7.43366		0	0	0	0	0		0	0	0	0	0		0	0	0	0	0		0	0	0	0
215	Nanning	Beijing		0	0	0	0	0		0	0	0	0	0		0	0	0	0	0		0	0	0	0	0	47168.3	390.244	33.3923	312.182	5.35732	57.8211	5731.77	23.7512	2.00557	20.5216	0.360474	7.02627	64823.2	555.118	54.7479	442.037	6.97493	79.4634	7613.71	32.4902	3.18855	28.1419	0.475098
216	Nanning	Xiamen		0	0	0	0	0		0	0	0	0	0		0	0	0	0	0		0	0	0	0	0	6050.64	62.5837	5.99314	33.0566	0.617913	7.41716	2812.84	7.32682	0.692967	4.0283	0.0862566	3.44811		0	0	0	0	0		0	0	0	0
217	Nanning	Shanghai Hongqiao		0	0	0	0	0		0	0	0	0	0	9835.95	85.8628	9.07574	68.2011	1.02471	12.0574	2681.55	11.643	1.23451	10.0992	0.166536	3.28717	8647.64	34.6641	2.53882	27.8502	0.513947	10.6007	1183.79	2.73667	0.199666	2.35962	0.0428062	1.45115		0	0	0	0	0		0	0	0	0
218	Nanning	Shanghai Pudong		0	0	0	0	0		0	0	0	0	0		0	0	0	0	0		0	0	0	0	0	8647.64	34.6641	2.53882	27.8502	0.513947	10.6007	1183.79	2.73667	0.199666	2.35962	0.0428062	1.45115	8601.98	37.5455	3.96857	29.8225	0.448076	10.5447	1173.18	2.91076	0.308627	2.5248	0.0416339
219	Nanning	Shenzhen		0	0	0	0	0		0	0	0	0	0		0	0	0	0	0		0	0	0	0	0	14338.9	114.955	8.41942	92.3587	1.70439	17.5773	4933.71	19.9598	1.45626	17.2099	0.312206	6.04797		0	0	0	0	0		0	0	0	0
220	Nanning	Wuhan		0	0	0	0	0		0	0	0	0	0		0	0	0	0	0		0	0	0	0	0	17412.1	158.73	13.5417	104.11	1.93196	21.3446	5953.85	18.5468	1.5697	12.8624	0.251353	7.29852		0	0	0	0	0		0	0	0	0
221	Nanning	Xi'an		0	0	0	0	0		0	0	0	0	0		0	0	0	0	0		0	0	0	0	0	8173.27	65.5251	4.79911	52.6449	0.971508	10.0192	1221.46	4.94154	0.360533	4.26073	0.0772942	1.49732		0	0	0	0	0		0	0	0	0
222	Ningbo	Beijing		0	0	0	0	0		0	0	0	0	0	41763.7	364.576	38.5359	289.584	4.35093	51.196	7532.34	32.7047	3.46768	28.3681	0.467791	9.23349		0	0	0	0	0		0	0	0	0	0	30231.4	242.365	17.751	194.724	3.59343	37.0591	5700.38	23.0615	1.68256	19.8842	0.360721
223	Ningbo	Qingdao		0	0	0	0	0		0	0	0	0	0	12822.1	111.931	11.8311	88.907	1.33581	15.718	3286.62	14.2702	1.51307	12.378	0.204113	4.02889		0	0	0	0	0		0	0	0	0	0		0	0	0	0	0		0	0	0	0
224	Ningbo	Shenzhen		0	0	0	0	0		0	0	0	0	0	13045	113.876	12.0367	90.4519	1.35902	15.9911	2608.83	11.3273	1.20103	9.82531	0.16202	3.19803	28536.2	249.106	26.3307	197.866	2.97289	34.981	5217.66	22.6546	2.40206	19.6506	0.324039	6.39605		0	0	0	0	0		0	0	0	0
225	Qingdao	Wuhan	6478.95	51.9418	3.80426	41.7317	0.770115	7.9422	1607.26	6.50233	0.474407	5.60648	0.101708	1.97025	13056.8	109.363	9.87367	87.3412	1.45539	16.0056	3200.1	13.4183	1.20771	11.6054	0.20063	3.92283	12957.9	103.884	7.60851	83.4633	1.54023	15.8844	3214.51	13.0047	0.948815	11.213	0.203415	3.9405	6548.19	57.1624	6.04209	45.4042	0.682188	8.02708	1592.84	6.91597	0.7333	5.99892	0.0989224
226	Qingdao	Xi'an		0	0	0	0	0		0	0	0	0	0	28214.7	246.3	26.0341	195.637	2.9394	34.587	5736.12	24.9057	2.64075	21.6032	0.356238	7.0316		0	0	0	0	0		0	0	0	0	0		0	0	0	0	0		0	0	0	0
227	Quanzhou	Shanghai Hongqiao		0	0	0	0	0		0	0	0	0	0		0	0	0	0	0		0	0	0	0	0		0	0	0	0	0		0	0	0	0	0		0	0	0	0	0		0	0	0	0
228	Quanzhou	Shanghai Pudong		0	0	0	0	0		0	0	0	0	0		0	0	0	0	0		0	0	0	0	0		0	0	0	0	0		0	0	0	0	0		0	0	0	0	0		0	0	0	0
229	Sanya	Shenzhen		0	0	0	0	0		0	0	0	0	0		0	0	0	0	0		0	0	0	0	0	19826.8	173.077	18.2944	137.476	2.06554	24.3046	5065.28	21.993	2.33191	19.0767	0.314576	6.20926		0	0	0	0	0		0	0	0	0
230	Sanya	Tianjin		0	0	0	0	0		0	0	0	0	0		0	0	0	0	0		0	0	0	0	0		0	0	0	0	0		0	0	0	0	0	8820.21	70.7116	5.17898	56.812	1.04841	10.8122	937.743	3.79374	0.27679	3.27106	0.0593406
231	Sanya	Wuhan		0	0	0	0	0		0	0	0	0	0	21241.5	170.293	12.4724	136.819	2.52485	26.0389	4865.28	19.683	1.43606	16.9712	0.307876	5.96409	21148.9	184.619	19.5143	146.644	2.20329	25.9253	3214.43	13.9568	1.47983	12.1061	0.19963	3.9404		0	0	0	0	0		0	0	0	0
232	Sanya	Xi'an		0	0	0	0	0		0	0	0	0	0	7916.71	70.1812	7.26736	31.1967	0.497867	9.70468	1807.87	8.38253	0.866173	3.98094	0.0835403	2.21618	6622.87	57.8142	6.11099	45.922	0.689968	8.11862	903.936	3.92481	0.416147	3.40438	0.0561383	1.10809		0	0	0	0	0		0	0	0	0
233	Shanghai Hongqiao	Jieyang		0	0	0	0	0		0	0	0	0	0		0	0	0	0	0		0	0	0	0	0	14135.9	70.8298	5.18763	56.9069	1.05016	17.3285	3409.53	8.62099	0.628985	7.43325	0.134847	4.17956		0	0	0	0	0		0	0	0	0
234	Shanghai Hongqiao	Lanzhou		0	0	0	0	0		0	0	0	0	0	10697.3	25.4679	2.69197	20.2292	0.303939	13.1133	1130.46	1.82541	0.193548	1.58337	0.0261097	1.38577		0	0	0	0	0		0	0	0	0	0		0	0	0	0	0		0	0	0	0
235	Shanghai Hongqiao	Qingdao Liuting		0	0	0	0	0		0	0	0	0	0	34077.6	208.236	22.0106	165.402	2.48513	41.7739	10060.3	31.596	3.35012	27.4064	0.451932	12.3324		0	0	0	0	0		0	0	0	0	0		0	0	0	0	0		0	0	0	0
236	Shanghai Hongqiao	Sanya Phoenix		0	0	0	0	0		0	0	0	0	0	21767.3	60.4954	10.2719	66.6867	0.764954	26.6834	3625.49	4.63075	0.780832	5.49937	0.0807003	4.44429		0	0	0	0	0		0	0	0	0	0		0	0	0	0	0		0	0	0	0
237	Shanghai Hongqiao	Xiamen Gaoqi		0	0	0	0	0		0	0	0	0	0	20348.5	127.673	13.4951	101.411	1.52368	24.9442	5310.78	16.0557	1.70238	13.9267	0.229652	6.5102		0	0	0	0	0		0	0	0	0	0		0	0	0	0	0		0	0	0	0
238	Shanghai Hongqiao	Shenzhen Bao'an		0	0	0	0	0		0	0	0	0	0	100658	604.177	58.6904	481.354	7.67118	123.391	16083.5	52.5857	5.07619	45.5348	0.77237	19.7159	82397.7	465.133	53.0882	448.573	5.68629	101.007	13601.3	40.5748	4.70305	44.8288	0.64505	16.6731		0	0	0	0	0		0	0	0	0
239	Shanghai Hongqiao	Shenyang Taoxian		0	0	0	0	0		0	0	0	0	0		0	0	0	0	0		0	0	0	0	0		0	0	0	0	0		0	0	0	0	0		0	0	0	0	0		0	0	0	0
240	Shanghai Hongqiao	Shijiazhuang		0	0	0	0	0		0	0	0	0	0		0	0	0	0	0		0	0	0	0	0		0	0	0	0	0		0	0	0	0	0		0	0	0	0	0		0	0	0	0
241	Shanghai Hongqiao	Taiyuan Wusu		0	0	0	0	0		0	0	0	0	0	32482.5	195.309	14.3046	156.918	2.89575	39.8186	5295.66	20.0852	1.46541	17.3179	0.314167	6.49168		0	0	0	0	0		0	0	0	0	0		0	0	0	0	0		0	0	0	0
242	Shanghai Hongqiao	Tianjin Binhai		0	0	0	0	0		0	0	0	0	0	16317.5	87.0486	9.20108	69.143	1.03886	20.0027	3175.39	9.82978	1.04225	8.52637	0.1406	3.89254		0	0	0	0	0		0	0	0	0	0	25181.1	123.369	9.03568	99.1189	1.82914	30.8682	4806.18	13.8628	1.01142	11.9529	0.216838
243	Shanghai Hongqiao	Weihai		0	0	0	0	0		0	0	0	0	0	13804.5	72.3037	7.64254	57.4311	0.862888	16.9222	3382.44	8.81173	0.934307	7.64331	0.126038	4.14635		0	0	0	0	0		0	0	0	0	0		0	0	0	0	0		0	0	0	0
244	Shanghai Hongqiao	Wenzhou		0	0	0	0	0		0	0	0	0	0		0	0	0	0	0		0	0	0	0	0		0	0	0	0	0		0	0	0	0	0		0	0	0	0	0		0	0	0	0
245	Shanghai Hongqiao	Urumqi Diwopu		0	0	0	0	0		0	0	0	0	0	21553.8	134.395	14.2057	106.751	1.6039	26.4216	1442.64	4.47414	0.474393	3.88088	0.0639958	1.76845	102477	610.238	55.6504	671.699	7.91639	125.621	9310.11	29.7071	2.79335	33.1715	0.470219	11.4128		0	0	0	0	0		0	0	0	0
246	Shanghai Hongqiao	Wuhan Tianhe		0	0	0	0	0		0	0	0	0	0	41258.2	157.508	11.536	126.547	2.33529	50.5762	13570.7	26.1436	1.90742	22.5417	0.408931	16.6355		0	0	0	0	0		0	0	0	0	0		0	0	0	0	0		0	0	0	0
247	Shanghai Hongqiao	Xi'an Xianyang		0	0	0	0	0		0	0	0	0	0	56433.7	206.184	23.6464	201.132	2.52453	69.1792	17863.8	25.8875	2.9313	26.9353	0.400365	21.8983		0	0	0	0	0		0	0	0	0	0		0	0	0	0	0		0	0	0	0
248	Shanghai Hongqiao	Yantai		0	0	0	0	0		0	0	0	0	0	12771.1	60.0307	6.34527	47.6825	0.716419	15.6555	3312.88	7.74535	0.821238	6.71833	0.110785	4.06109		0	0	0	0	0		0	0	0	0	0		0	0	0	0	0		0	0	0	0
249	Shanghai Hongqiao	Zhuhai Jinwan		0	0	0	0	0		0	0	0	0	0	18877	88.7312	9.37893	70.4794	1.05894	23.1403	2841.45	6.64317	0.704374	5.7623	0.0950204	3.48319		0	0	0	0	0		0	0	0	0	0		0	0	0	0	0		0	0	0	0
250	Shanghai Pudong	Jieyang		0	0	0	0	0		0	0	0	0	0	15400.9	215.8	22.8102	171.41	2.5754	18.8792	4344.36	41.8737	4.43986	36.3213	0.598939	5.32552		0	0	0	0	0		0	0	0	0	0		0	0	0	0	0		0	0	0	0
251	Shanghai Pudong	Lanzhou		0	0	0	0	0		0	0	0	0	0	35969.2	304.226	32.1568	241.647	3.6307	44.0928	5691.8	28.1418	2.98387	24.4102	0.402525	6.97728		0	0	0	0	0		0	0	0	0	0	10681.2	67.8117	7.16773	53.863	0.80928	13.0935	1304.37	4.86777	0.516129	4.22231	0.0696259
252	Shanghai Pudong	Qingdao Liuting		0	0	0	0	0		0	0	0	0	0	1215.84	3.1841	0.336561	2.52914	0.0379997	1.49043	5471.41	0.501523	0.0531764	0.435022	0.00717352	6.70712	10073.2	26.3801	2.78839	20.9538	0.314826	12.3482	5471.41	4.51371	0.478588	3.9152	0.0645617	6.70712		0	0	0	0	0		0	0	0	0
253	Shanghai Pudong	Sanya Phoenix		0	0	0	0	0		0	0	0	0	0	24860.2	132.622	14.0182	105.342	1.58273	30.4748	2926.87	9.06048	0.960681	7.85907	0.129596	3.5879	41615.2	222.004	23.4659	176.339	2.64945	51.0139	7317.18	13.5907	1.44102	11.7886	0.194394	8.96975		0	0	0	0	0		0	0	0	0
254	Shanghai Pudong	Xiamen Gaoqi		0	0	0	0	0		0	0	0	0	0		0	0	0	0	0		0	0	0	0	0		0	0	0	0	0		0	0	0	0	0		0	0	0	0	0		0	0	0	0
255	Shanghai Pudong	Shenzhen Bao'an		0	0	0	0	0		0	0	0	0	0	10406.1	26.9155	2.84498	21.3791	0.321216	12.7563	6526.59	2.25459	0.239054	1.95563	0.0322485	8.00061	48423.6	125.248	13.2388	99.4852	1.49474	59.36	16316.5	11.2729	1.19527	9.77817	0.161242	20.0015	10850.3	28.0645	2.96643	22.2917	0.334928	13.3008	3263.3	2.25459	0.239054	1.95563	0.0322485
256	Shanghai Pudong	Shenyang Taoxian		0	0	0	0	0		0	0	0	0	0	42033.1	359.116	37.9587	285.247	4.28576	51.5262	9125.88	39.2978	4.16674	34.087	0.562095	11.1869	61965.9	516.343	54.5777	410.133	6.16215	75.9607	10951.1	45.3871	4.81239	39.3689	0.649194	13.4243		0	0	0	0	0		0	0	0	0
257	Shanghai Pudong	Shijiazhuang		0	0	0	0	0		0	0	0	0	0		0	0	0	0	0		0	0	0	0	0		0	0	0	0	0		0	0	0	0	0		0	0	0	0	0		0	0	0	0
258	Shanghai Pudong	Taiyuan Wusu		0	0	0	0	0		0	0	0	0	0	7208.86	14.4484	1.05821	11.6083	0.214219	8.83696	7447.03	1.67376	0.122117	1.44316	0.0261805	9.12892		0	0	0	0	0		0	0	0	0	0		0	0	0	0	0		0	0	0	0
259	Shanghai Pudong	Tianjin Binhai		0	0	0	0	0		0	0	0	0	0	8093.71	27.4765	2.90428	21.8247	0.327911	9.92165	1449.63	3.12766	0.331625	2.71294	0.0447364	1.77703		0	0	0	0	0		0	0	0	0	0	8393.71	26.1693	1.91666	21.0252	0.387999	10.2894	1462.75	2.94059	0.214545	2.53546	0.0459959
260	Shanghai Pudong	Weihai		0	0	0	0	0		0	0	0	0	0		0	0	0	0	0		0	0	0	0	0		0	0	0	0	0		0	0	0	0	0		0	0	0	0	0		0	0	0	0
261	Shanghai Pudong	Wenzhou		0	0	0	0	0		0	0	0	0	0	13841.2	70.0453	8.57444	97.3515	0.98576	16.9672	4941.12	16.056	1.98161	25.3701	0.314725	6.05705		0	0	0	0	0		0	0	0	0	0	8765.66	59.5154	6.2908	47.2732	0.710269	10.7454	2832.65	12.7546	1.35237	11.0634	0.182435
262	Shanghai Pudong	Urumqi Diwopu		0	0	0	0	0		0	0	0	0	0	19458	48.5309	5.12975	38.5483	0.579179	23.8525	1442.64	1.78966	0.189757	1.55235	0.0255983	1.76845	16354.9	48.3327	4.62844	25.5292	0.477207	20.0487	2654.32	1.97541	0.186833	1.08608	0.0232559	3.2538		0	0	0	0	0		0	0	0	0
263	Shanghai Pudong	Wuhan Tianhe		0	0	0	0	0		0	0	0	0	0	40261.5	171.194	13.3819	137.306	2.46306	49.3545	11859.1	25.3919	1.97902	21.9133	0.392056	14.5375	17289.4	72.6046	5.31762	58.3329	1.07647	21.1941	5088.99	10.7842	0.786813	9.29844	0.168684	6.23833		0	0	0	0	0		0	0	0	0
264	Shanghai Pudong	Xi'an Xianyang		0	0	0	0	0		0	0	0	0	0	118956	626.933	74.8803	593.694	7.66019	145.822	13108	57.9224	6.9754	61.2405	0.909778	16.0684	18127	99.6292	8.99126	79.5688	1.32618	22.2209	1818.04	9.22377	0.830181	7.97758	0.137914	2.22864	10391.4	59.5297	6.29232	47.2846	0.71044	12.7383	904.925	4.75406	0.504072	4.12368	0.0679995
265	Shanghai Pudong	Yantai		0	0	0	0	0		0	0	0	0	0	21466.4	86.4879	9.14182	68.6976	1.03217	26.3145	6625.76	13.2777	1.40784	11.5171	0.189918	8.12217		0	0	0	0	0		0	0	0	0	0		0	0	0	0	0		0	0	0	0
266	Shanghai Pudong	Zhuhai Jinwan		0	0	0	0	0		0	0	0	0	0	9473.63	38.1692	4.03451	30.3179	0.45552	11.6132	1420.73	2.84707	0.301875	2.46956	0.040723	1.74159	17012.7	62.9496	4.61048	50.5757	0.933323	20.855	2867.17	5.35358	0.390595	4.616	0.0837392	3.51471		0	0	0	0	0		0	0	0	0
267	Shenzhen	Jinan		0	0	0	0	0		0	0	0	0	0		0	0	0	0	0		0	0	0	0	0		0	0	0	0	0		0	0	0	0	0		0	0	0	0	0		0	0	0	0
268	Shenzhen	Qingdao		0	0	0	0	0		0	0	0	0	0	10089	76.3323	5.59064	61.3278	1.13174	12.3675	2259.42	9.22345	0.67294	7.9527	0.144271	2.76971	26252.2	229.169	24.2232	182.029	2.73495	32.1812	3389.13	14.7153	1.56026	12.7641	0.21048	4.15456		0	0	0	0	0		0	0	0	0
269	Shenzhen	Taiyuan		0	0	0	0	0		0	0	0	0	0		0	0	0	0	0		0	0	0	0	0	10552.1	109.144	10.4518	57.6495	1.07762	12.9353	4629.02	12.0576	1.1404	6.62927	0.14195	5.67447		0	0	0	0	0		0	0	0	0
270	Shenzhen	Tianjin		0	0	0	0	0		0	0	0	0	0		0	0	0	0	0		0	0	0	0	0		0	0	0	0	0		0	0	0	0	0	36136.6	316.398	25.8459	221.541	4.10327	44.2979	6663.51	22.3791	1.81174	16.7098	0.318022
271	Shenzhen	Wenzhou		0	0	0	0	0		0	0	0	0	0		0	0	0	0	0		0	0	0	0	0	10249.4	89.4725	9.45728	71.0682	1.06778	12.5643	2297.52	9.9756	1.05771	8.65285	0.142686	2.8164		0	0	0	0	0		0	0	0	0
272	Shenzhen	Wuxi		0	0	0	0	0		0	0	0	0	0	12291.3	107.296	11.3413	85.2258	1.2805	15.0672	2222.71	9.65079	1.02327	8.37111	0.13804	2.7247	12274.6	107.151	11.3259	85.1106	1.27877	15.0468	2222.71	9.65079	1.02327	8.37111	0.13804	2.7247		0	0	0	0	0		0	0	0	0
273	Shenzhen	Wuhan		0	0	0	0	0		0	0	0	0	0	15799.3	0	0	0	0	19.3675	3772.87	0	0	0	0	4.62497	47478.9	365.299	40.7196	374.684	4.68628	58.2019	12130.7	44.7885	5.10429	53.4148	0.748909	14.8704	7918.27	69.1225	7.30628	54.9042	0.824922	9.70659	1869.52	8.11727	0.860673	7.04093	0.116105
274	Shenzhen	Xi'an		0	0	0	0	0		0	0	0	0	0	27349.3	238.745	25.2355	189.636	2.84924	33.526	5865.77	25.4686	2.70044	22.0915	0.36429	7.19054	44468.3	372.417	33.6056	297.432	4.95767	54.5113	7856.42	32.9427	2.96499	28.4919	0.492558	9.63077		0	0	0	0	0		0	0	0	0
275	Shenyang	Qingdao		0	0	0	0	0		0	0	0	0	0	9115.47	79.5734	8.41095	63.2054	0.949646	11.1742	2799.92	12.157	1.289	10.545	0.173887	3.43228	13714.9	119.724	12.6549	95.0972	1.42881	16.8124	4199.88	18.2355	1.93351	15.8175	0.260831	5.14841		0	0	0	0	0		0	0	0	0
276	Shenyang	Shenzhen		0	0	0	0	0		0	0	0	0	0		0	0	0	0	0		0	0	0	0	0	23484.6	205.009	21.6695	162.839	2.44662	28.7886	3405.04	14.7844	1.56758	12.824	0.211468	4.17406		0	0	0	0	0		0	0	0	0
277	Shenyang	Xi'an		0	0	0	0	0		0	0	0	0	0	15037.8	125.901	11.346	100.555	1.67734	18.4341	2441.78	10.2386	0.921518	8.85528	0.153087	2.99324	24670.1	197.574	18.6453	157.563	2.55733	30.2417	4861.55	20.4772	1.84304	17.7106	0.306174	5.95952		0	0	0	0	0		0	0	0	0
278	Shijiazhuang	Shenzhen		0	0	0	0	0		0	0	0	0	0		0	0	0	0	0		0	0	0	0	0		0	0	0	0	0		0	0	0	0	0		0	0	0	0	0		0	0	0	0
279	Tianjin	Xiamen		0	0	0	0	0		0	0	0	0	0		0	0	0	0	0		0	0	0	0	0		0	0	0	0	0		0	0	0	0	0	9502.5	76.1816	5.5796	61.2067	1.12951	11.6486	1504.71	6.08745	0.444138	5.24876	0.0952182
280	Tianjin	Wuhan		0	0	0	0	0		0	0	0	0	0		0	0	0	0	0		0	0	0	0	0	8303.05	66.5656	4.87532	53.4809	0.986935	10.1783	1936.03	7.83241	0.57145	6.75331	0.122512	2.37328		0	0	0	0	0		0	0	0	0
281	Tianjin	Xi'an		0	0	0	0	0		0	0	0	0	0		0	0	0	0	0		0	0	0	0	0	7585.55	66.218	6.99928	52.5971	0.79026	9.29873	1676.43	7.27889	0.771779	6.31372	0.104113	2.05504	7499.09	60.1202	4.40325	48.3025	0.891373	9.19274	1691.6	6.84353	0.499302	5.90068	0.107045
282	Wenzhou	Wuhan		0	0	0	0	0		0	0	0	0	0	10991	88.1149	6.45361	70.7943	1.30644	13.4733	3282.57	13.28	0.968902	11.4503	0.207722	4.02393	5495.5	44.0574	3.2268	35.3972	0.653218	6.73665	1641.28	6.63999	0.484451	5.72517	0.103861	2.01196		0	0	0	0	0		0	0	0	0
283	Urumqi	Lanzhou	10843.2	86.9303	6.36685	69.8426	1.28887	13.2922	1688.69	6.83176	0.498443	5.89053	0.106861	2.07007		0	0	0	0	0		0	0	0	0	0	32018.6	271.78	25.9055	216.669	3.49491	39.2499	5035.77	21.3645	2.03935	18.4962	0.314729	6.17309		0	0	0	0	0		0	0	0	0
284	Urumqi	Wuhan		0	0	0	0	0		0	0	0	0	0	15664.5	125.582	9.19776	100.897	1.86195	19.2023	2759.1	11.1622	0.814391	9.62436	0.174596	3.38223	44303.5	398.982	36.7641	278.748	4.80862	54.3094	7777.68	18.0695	1.65631	13.5637	0.249344	9.53425		0	0	0	0	0		0	0	0	0
285	Urumqi	Xi'an		0	0	0	0	0		0	0	0	0	0	63489.6	543.583	53.5679	432.863	6.83378	77.8285	7354.73	31.3851	3.08009	27.1847	0.458938	9.01578	57035.8	520.958	46.965	363.544	6.18464	69.9172	6846.29	31.4494	2.8163	23.8632	0.432985	8.39251		0	0	0	0	0		0	0	0	0
286	Urumqi	Yining		0	0	0	0	0		0	0	0	0	0	6753.67	58.9561	6.23168	46.829	0.703594	8.27896	2702.14	11.7324	1.24399	10.1767	0.167815	3.31241	25507.7	238.44	20.6847	152.608	2.7894	31.2685	13875.1	47.7511	4.09413	32.677	0.636198	17.0088		0	0	0	0	0		0	0	0	0
287	Wuhan	Xiamen		0	0	0	0	0		0	0	0	0	0	7002.6	0	0	0	0	8.58411	1723.67	0	0	0	0	2.11296	20357.6	194.274	17.3398	118.067	2.19621	24.9553	6342.12	23.3467	2.05736	15.0147	0.301834	7.77447	7019.11	61.2732	6.47661	48.6695	0.731248	8.60436	1708.22	7.41691	0.786414	6.43344	0.106088
288	Wuhan	Xi'an		0	0	0	0	0		0	0	0	0	0	9457.43	79.1934	7.14168	63.2492	1.05463	11.5934	2865.89	12.0169	1.08158	10.3934	0.179677	3.51315	14169.4	113.596	8.31989	91.267	1.68424	17.3696	4318.2	17.4697	1.27459	15.0629	0.273257	5.29346	4734.28	41.3279	4.36838	32.8269	0.493216	5.80351	1426.49	6.19369	0.656716	5.37242	0.0885913
289	Xi'an	Lanzhou		0	0	0	0	0		0	0	0	0	0	21760.1	189.955	20.0783	150.882	2.26696	26.6746	8774.41	38.0977	4.03949	33.046	0.544929	10.7561	8706.18	72.9026	6.57437	58.225	0.970854	10.6724	3525.65	14.7833	1.33057	12.786	0.22104	4.3219		0	0	0	0	0		0	0	0	0
290	Xi'an	Xiamen		0	0	0	0	0		0	0	0	0	0	11029.8	96.2846	10.1773	76.4791	1.14908	13.5209	1556.06	6.75628	0.716368	5.86041	0.0966383	1.9075		0	0	0	0	0		0	0	0	0	0		0	0	0	0	0		0	0	0	0
291	Xi'an	Xining		0	0	0	0	0		0	0	0	0	0	31769.7	277.333	29.3142	220.286	3.30975	38.9448	9873.03	42.8678	4.54527	37.1836	0.613158	12.1028	4633.84	40.4511	4.2757	32.1304	0.482752	5.68038	1410.43	6.12397	0.649324	5.31194	0.087594	1.72898		0	0	0	0	0		0	0	0	0
292	Xishuangbanna	Kunming	29472.4	276.773	28.0133	186.594	3.04559	36.1286	17823.8	59.4367	5.99383	43.0059	0.782025	21.8492	58193.5	567.141	56.1799	349.615	5.98722	71.3363	38537.6	121.405	11.9478	79.6579	1.53213	47.2412	8052.79	83.2925	7.97626	43.9949	0.822379	9.87149	6889.72	17.9462	1.69734	9.86685	0.211275	8.44575		0	0	0	0	0		0	0	0	0
293	Xishuangbanna	Lijiang	8034.47	83.1031	7.95812	43.8948	0.820509	9.84904	6175.88	16.0868	1.52148	8.84454	0.189385	7.57068	8034.47	83.1031	7.95812	43.8948	0.820509	9.84904	6175.88	16.0868	1.52148	8.84454	0.189385	7.57068		0	0	0	0	0		0	0	0	0	0		0	0	0	0	0		0	0	0	0
294	Yinchuan	Beijing		0	0	0	0	0		0	0	0	0	0	17358.5	151.531	16.0169	120.362	1.80841	21.2789	3707.84	16.0991	1.70699	13.9644	0.230273	4.54525	8284.74	72.3215	7.64442	57.4452	0.863101	10.1558	1853.92	8.04955	0.853493	6.98219	0.115136	2.27262	40747.8	332.314	26.5817	266.361	4.72723	49.9506	9336.71	38.322	3.06216	33.0839	0.58865
295	Yinchuan	Shanghai		0	0	0	0	0		0	0	0	0	0		0	0	0	0	0		0	0	0	0	0		0	0	0	0	0		0	0	0	0	0	11728.8	102.386	10.8223	81.3256	1.2219	14.3777	1610.28	6.99171	0.74133	6.06462	0.100006
296	Yinchuan	Xi'an		0	0	0	0	0		0	0	0	0	0	37454.3	326.957	34.5595	259.703	3.90197	45.9132	14522.4	63.0549	6.6857	54.6939	0.901903	17.8022	4117.53	35.944	3.79929	28.5504	0.428963	5.04747	1613.6	7.00609	0.742855	6.0771	0.100211	1.97803	4117.53	35.944	3.79929	28.5504	0.428963	5.04747	1613.6	7.00609	0.742855	6.0771	0.100211
297	Yulin	Xi'an		0	0	0	0	0		0	0	0	0	0	52989	516.419	51.1556	318.347	5.45177	64.9565	12786.4	103.638	10.1993	68.0005	1.30791	15.6742	4127.57	36.0316	3.80856	28.62	0.430009	5.05977	1598.3	6.93967	0.735813	6.01948	0.0992614	1.95927		0	0	0	0	0		0	0	0	0
298	Zhangjiajie	Shanghai		0	0	0	0	0		0	0	0	0	0	5706.14	49.8117	5.26512	39.5655	0.594463	6.99485	1033.39	4.48688	0.475743	3.89193	0.0641779	1.26678		0	0	0	0	0		0	0	0	0	0		0	0	0	0	0		0	0	0	0
299	Changchun	Beijing		0	0	0	0	0		0	0	0	0	0		0	0	0	0	0		0	0	0	0	0	46556.6	406.416	42.9583	322.817	4.85025	57.0713	10402	45.1646	4.7888	39.1759	0.646011	12.7513	55226.8	406.754	41.5853	434.247	5.64935	67.6996	13536.8	48.7603	5.00379	58.415	0.840664
300	Changchun	Jinan		0	0	0	0	0		0	0	0	0	0		0	0	0	0	0		0	0	0	0	0	10590.4	92.449	9.77191	73.4325	1.10331	12.9822	1979.6	8.59523	0.911351	7.45552	0.122942	2.42669		0	0	0	0	0		0	0	0	0
301	Changchun	Nanjing		0	0	0	0	0		0	0	0	0	0	13755.4	120.078	12.6923	95.378	1.43303	16.862	2447.52	10.6269	1.12677	9.2178	0.152002	3.00029	15287.1	133.448	14.1056	105.998	1.5926	18.7396	2447.52	10.6269	1.12677	9.2178	0.152002	3.00029		0	0	0	0	0		0	0	0	0
302	Changchun	Qingdao		0	0	0	0	0		0	0	0	0	0		0	0	0	0	0		0	0	0	0	0	33471.2	286.538	28.2239	228.178	3.60345	41.0306	7561.77	32.2685	3.1668	27.9499	0.471856	9.26957		0	0	0	0	0		0	0	0	0
303	Changchun	Shanghai		0	0	0	0	0		0	0	0	0	0	20926.5	182.677	19.3091	145.101	2.18011	25.6527	7127.3	13.8163	1.46494	11.9843	0.197621	8.73698	61631.6	538.012	56.8682	427.345	6.42075	75.5509	9546.26	41.449	4.39483	35.9529	0.592864	11.7023	33858.3	295.566	31.2414	234.769	3.52734	41.5051	4773.13	20.7245	2.19741	17.9764	0.296432
304	Changsha	Beijing		0	0	0	0	0		0	0	0	0	0		0	0	0	0	0		0	0	0	0	0	67813.1	591.974	62.5719	470.207	7.06474	83.1285	11082.1	48.1172	5.10187	41.737	0.688244	13.5849	57619.9	436.824	52.4992	474.549	5.43131	70.6332	14700.9	36.7094	4.49272	46.2706	0.621955
305	Changsha	Shanghai Hongqiao		0	0	0	0	0		0	0	0	0	0	15940.5	73.669	7.78685	58.5155	0.879181	19.5406	4620.69	8.12222	0.861198	7.04523	0.116176	5.66426	7690.34	35.5409	3.75669	28.2302	0.424153	9.42719	2310.34	4.06111	0.430599	3.52262	0.058088	2.83213		0	0	0	0	0		0	0	0	0
306	Changsha	Shanghai Pudong		0	0	0	0	0		0	0	0	0	0	6701.99	27.5318	2.91012	21.8685	0.32857	8.21562	2310.34	3.60988	0.382755	3.13121	0.0516338	2.83213	16133.5	66.2761	7.00542	52.6433	0.790954	19.7772	4620.69	7.21975	0.76551	6.26243	0.103268	5.66426		0	0	0	0	0		0	0	0	0
307	Changsha	Kunming		0	0	0	0	0		0	0	0	0	0	39470.8	344.724	31.4927	255.098	4.33428	48.3852	10595.1	39.1405	3.56248	31.1212	0.55767	12.9879	17848.4	155.807	16.4689	123.758	1.85944	21.8794	3617.29	15.7059	1.6653	13.6234	0.224649	4.43425		0	0	0	0	0		0	0	0	0
308	Changsha	Lanzhou		0	0	0	0	0		0	0	0	0	0	7255.79	63.3394	6.695	50.3107	0.755906	8.8945	1313.07	5.70121	0.604498	4.94524	0.0815471	1.60962	14511.6	126.679	13.39	100.621	1.51181	17.789	2626.13	11.4024	1.209	9.89047	0.163094	3.21924		0	0	0	0	0		0	0	0	0
309	Changsha	Nanjing		0	0	0	0	0		0	0	0	0	0	25333	221.145	23.3751	175.656	2.63919	31.0545	7416.8	32.203	3.41448	27.933	0.460615	9.09186	6689.61	58.3969	6.17258	46.3848	0.696921	8.20045	1854.2	8.05076	0.853621	6.98324	0.115154	2.27297	6673.88	53.5045	3.91871	42.9872	0.793285	8.18115	1870.98	7.56924	0.552249	6.5264	0.118396
310	Changsha	Nanning		0	0	0	0	0		0	0	0	0	0		0	0	0	0	0		0	0	0	0	0		0	0	0	0	0		0	0	0	0	0		0	0	0	0	0		0	0	0	0
311	Changsha	Ningbo		0	0	0	0	0		0	0	0	0	0		0	0	0	0	0		0	0	0	0	0		0	0	0	0	0		0	0	0	0	0		0	0	0	0	0		0	0	0	0
312	Changsha	Qingdao		0	0	0	0	0		0	0	0	0	0		0	0	0	0	0		0	0	0	0	0	8745.87	76.3469	8.06991	60.6426	0.911141	10.7211	1505.63	6.5373	0.69315	5.67047	0.0935061	1.84567		0	0	0	0	0		0	0	0	0
313	Changsha	Sanya		0	0	0	0	0		0	0	0	0	0		0	0	0	0	0		0	0	0	0	0	22270.8	194.413	20.5495	154.422	2.32016	27.3006	3764.46	16.3449	1.73305	14.1776	0.233789	4.61466		0	0	0	0	0		0	0	0	0
314	Changsha	Xiamen		0	0	0	0	0		0	0	0	0	0		0	0	0	0	0		0	0	0	0	0		0	0	0	0	0		0	0	0	0	0		0	0	0	0	0		0	0	0	0
315	Changsha	Taiyuan		0	0	0	0	0		0	0	0	0	0	7261.83	58.2181	4.26394	46.7743	0.863172	8.9019	1560.56	6.3134	0.460623	5.44358	0.0987525	1.91301	7261.83	58.2181	4.26394	46.7743	0.863172	8.9019	1560.56	6.3134	0.460623	5.44358	0.0987525	1.91301		0	0	0	0	0		0	0	0	0
316	Changsha	Tianjin		0	0	0	0	0		0	0	0	0	0		0	0	0	0	0		0	0	0	0	0	9230.25	80.5753	8.51685	64.0012	0.961603	11.3149	1543	6.69954	0.710352	5.81119	0.0958267	1.89148	8349.75	66.94	4.90274	53.7817	0.992486	10.2355	1556.96	6.29884	0.459561	5.43103	0.0985248
317	Changsha	Xi'an		0	0	0	0	0		0	0	0	0	0	8627.02	0	0	0	0	10.5754	4001.19	0	0	0	0	4.90485	18078.2	151.681	13.7931	121.111	2.00976	22.1611	4019.3	16.8533	1.51687	14.5763	0.25199	4.92705		0	0	0	0	0		0	0	0	0
318	Zhengzhou	Chengdu		0	0	0	0	0		0	0	0	0	0		0	0	0	0	0		0	0	0	0	0	34847.3	289.357	25.1644	231.362	3.93626	42.7174	8399.97	34.9731	3.03148	30.2299	0.527622	10.2971	14272.4	124.591	13.1693	98.9626	1.48689	17.4957	3341.84	14.51	1.53849	12.586	0.207543
319	Zhengzhou	Dalian		0	0	0	0	0		0	0	0	0	0	6617.18	57.7646	6.10575	45.8826	0.689375	8.11166	1469.82	6.3818	0.676661	5.53558	0.0912819	1.80177	13158.9	110.21	9.94689	88.0188	1.46696	16.1309	2952.93	12.3819	1.11443	10.709	0.185134	3.61984	6541.76	52.4453	3.84114	42.1362	0.777581	8.0192	1483.12	6.0001	0.437765	5.17345	0.093852
320	Zhengzhou	Fuzhou		0	0	0	0	0		0	0	0	0	0		0	0	0	0	0		0	0	0	0	0	5289.51	65.5786	6.79075	29.1507	0.465216	6.48413	1013.68	6.58461	0.680393	3.12709	0.0656222	1.24261		0	0	0	0	0		0	0	0	0
321	Zhengzhou	Guiyang	5874.47	47.0957	3.44932	37.8382	0.698264	7.20121	1138.31	4.60514	0.33599	3.97067	0.0720324	1.39539		0	0	0	0	0		0	0	0	0	0	13653.7	124.533	10.63	81.6104	1.51448	16.7374	6427.81	20.0232	1.69466	13.8863	0.271362	7.87952		0	0	0	0	0		0	0	0	0
322	Zhengzhou	Harbin		0	0	0	0	0		0	0	0	0	0		0	0	0	0	0		0	0	0	0	0	23012.7	200.889	21.2341	159.567	2.39745	28.21	3776.87	16.3988	1.73876	14.2243	0.23456	4.62986		0	0	0	0	0		0	0	0	0
323	Zhengzhou	Haikou	10136.6	81.265	5.95192	65.2909	1.20488	12.4259	1481.71	5.99441	0.43735	5.16854	0.0937629	1.81635		0	0	0	0	0		0	0	0	0	0	20219.7	169.285	15.2557	135.206	2.25533	24.7862	2950.13	12.3701	1.11337	10.6989	0.184958	3.61641		0	0	0	0	0		0	0	0	0
324	Zhengzhou	Hangzhou		0	0	0	0	0		0	0	0	0	0		0	0	0	0	0		0	0	0	0	0	22064.7	210.159	18.7234	128.138	2.3833	27.0479	9609.62	28.0105	2.46834	18.0141	0.362129	11.7799		0	0	0	0	0		0	0	0	0
325	Zhengzhou	Kunming	47902.4	414.928	35.4644	302.962	5.38225	58.7211	12493.2	42.4283	3.66423	31.7648	0.594117	15.3148	37469.7	307.043	25.1319	245.944	4.3168	45.9322	6528.13	26.8905	2.19468	23.2222	0.411195	8.00249	27375.3	246.274	22.6996	172.452	2.97187	33.558	6239.28	21.4246	1.96385	16.0821	0.295641	7.6484	9379.82	75.198	5.50756	60.4165	1.11492	11.4982	1635.7	6.61739	0.482803	5.70569	0.103507
326	Zhengzhou	Nanning	7458.28	59.7931	4.37929	48.0397	0.886522	9.14272	1311.47	5.3057	0.387102	4.57471	0.0829903	1.60766		0	0	0	0	0		0	0	0	0	0	18219.6	146.067	10.6981	117.355	2.16566	22.3345	3934.42	15.9171	1.16131	13.7241	0.248971	4.82299		0	0	0	0	0		0	0	0	0
327	Zhengzhou	Qingdao		0	0	0	0	0		0	0	0	0	0	5990.02	52.2898	5.52706	41.5339	0.624038	7.34285	1774.01	7.70259	0.816705	6.68124	0.110174	2.17467	17765.2	142.424	10.4312	114.428	2.11165	21.7775	1790.07	21.7257	1.5851	18.7325	0.339827	2.19435		0	0	0	0	0		0	0	0	0
328	Zhengzhou	Sanya		0	0	0	0	0		0	0	0	0	0		0	0	0	0	0		0	0	0	0	0	58127.3	498.367	49.3706	396.785	6.2423	71.2552	9076.15	38.506	3.67558	33.3364	0.567247	11.126		0	0	0	0	0		0	0	0	0
329	Zhengzhou	Xiamen		0	0	0	0	0		0	0	0	0	0		0	0	0	0	0		0	0	0	0	0	9306.05	81.2371	8.5868	64.5268	0.969501	11.4078	1757.08	7.62908	0.80891	6.61747	0.109122	2.15391		0	0	0	0	0		0	0	0	0
330	Zhengzhou	Shenzhen		0	0	0	0	0		0	0	0	0	0		0	0	0	0	0		0	0	0	0	0	61992.4	504.412	39.8939	404.431	7.21577	75.9932	10643.4	43.5805	3.43242	37.6158	0.671444	13.0471		0	0	0	0	0		0	0	0	0
331	Zhengzhou	Wenzhou		0	0	0	0	0		0	0	0	0	0		0	0	0	0	0		0	0	0	0	0		0	0	0	0	0		0	0	0	0	0		0	0	0	0	0		0	0	0	0
332	Zhengzhou	Urumqi		0	0	0	0	0		0	0	0	0	0	17262.1	150.689	15.9279	119.693	1.79836	21.1607	1660.87	7.21133	0.764617	6.25512	0.103147	2.03597	82473	775.621	70.9925	510.377	8.82357	101.099	9254.04	36.4321	3.30253	25.9805	0.485705	11.344		0	0	0	0	0		0	0	0	0
333	Zhengzhou Xinzheng	Shanghai Hongqiao		0	0	0	0	0		0	0	0	0	0	7514.01	31.8916	2.33577	25.6228	0.472842	9.21103	2016.11	4.06408	0.296514	3.50416	0.0635693	2.47144	22542	95.6749	7.00731	76.8683	1.41853	27.6331	6048.33	12.1922	0.889542	10.5125	0.190708	7.41433		0	0	0	0	0		0	0	0	0
334	Zhengzhou Xinzheng	Shanghai Pudong		0	0	0	0	0		0	0	0	0	0	15132.4	62.1637	6.57073	49.3768	0.741875	18.55	2062.48	7.68466	0.814804	6.66569	0.109917	2.52829		0	0	0	0	0		0	0	0	0	0		0	0	0	0	0		0	0	0	0
335	Zhengzhou	Chongqing		0	0	0	0	0		0	0	0	0	0		0	0	0	0	0		0	0	0	0	0	13284.6	121.319	10.369	79.3405	1.47245	16.2849	4463.07	13.9029	1.17667	9.6418	0.188417	5.47104		0	0	0	0	0		0	0	0	0
336	Zhengzhou	Zhuhai		0	0	0	0	0		0	0	0	0	0		0	0	0	0	0		0	0	0	0	0	18273.9	146.502	10.7299	117.705	2.17212	22.4011	3304.91	13.3704	0.975496	11.5283	0.209136	4.05131		0	0	0	0	0		0	0	0	0
337	Chongqing	Beijing		0	0	0	0	0		0	0	0	0	0	10859.9	94.8015	10.0206	75.3011	1.13138	13.3126	1803.52	7.83071	0.830289	6.79237	0.112006	2.21084	44472.5	258.308	39.7251	455.661	3.51104	54.5164	8944.15	24.7058	3.79214	49.608	0.542583	10.9642	175872	1269.43	102.003	1247.12	17.88	215.592	34538.1	111.111	8.8204	122.305	1.95922
338	Chongqing	Fuzhou		0	0	0	0	0		0	0	0	0	0		0	0	0	0	0		0	0	0	0	0		0	0	0	0	0		0	0	0	0	0	6305.8	65.2229	6.24588	34.4506	0.64397	7.72995	2132.41	5.55445	0.525336	3.05385	0.0653909
339	Chongqing	Guiyang		0	0	0	0	0		0	0	0	0	0		0	0	0	0	0		0	0	0	0	0	3023.42	31.2722	2.99469	16.5179	0.308762	3.70625	3316.35	8.63834	0.817009	4.74938	0.101697	4.06533		0	0	0	0	0		0	0	0	0
340	Chongqing	Haikou		0	0	0	0	0		0	0	0	0	0		0	0	0	0	0		0	0	0	0	0	9130.05	79.7007	8.4244	63.3065	0.951165	11.192	1805.02	7.83723	0.83098	6.79802	0.1121	2.21268		0	0	0	0	0		0	0	0	0
341	Chongqing	Hangzhou		0	0	0	0	0		0	0	0	0	0		0	0	0	0	0		0	0	0	0	0		0	0	0	0	0		0	0	0	0	0	30643	260.029	24.7574	207.309	3.3463	37.5636	5257.47	22.3051	2.12913	19.3105	0.328585
342	Chongqing	Hefei		0	0	0	0	0		0	0	0	0	0	15457	134.932	14.2623	107.177	1.6103	18.9479	3336.67	14.4875	1.53611	12.5665	0.207221	4.09024		0	0	0	0	0		0	0	0	0	0		0	0	0	0	0		0	0	0	0
343	Chongqing	Jinan		0	0	0	0	0		0	0	0	0	0	10239.8	89.3883	9.44838	71.0013	1.06678	12.5524	1948.59	8.4606	0.897076	7.33873	0.121016	2.38867		0	0	0	0	0		0	0	0	0	0		0	0	0	0	0		0	0	0	0
344	Chongqing Jiangbei	Shanghai Hongqiao		0	0	0	0	0		0	0	0	0	0	31924.2	103.824	9.98522	82.7459	1.32719	39.1341	6381.49	8.56512	0.817583	7.41522	0.126176	7.82273		0	0	0	0	0		0	0	0	0	0	19884.5	60.9392	4.46324	48.9605	0.903516	24.3753	4279.92	5.47777	0.399656	4.72307	0.0856818
345	Chongqing Jiangbei	Shanghai Pudong		0	0	0	0	0		0	0	0	0	0	30771.7	166.73	17.6235	132.434	1.9898	37.7214	6362.3	14.19	1.50456	12.3084	0.202966	7.79921	9889.74	53.5856	5.66403	42.5632	0.639502	12.1233	2120.77	4.73	0.501521	4.10281	0.0676554	2.59974	29826.7	148.42	10.8704	119.245	2.20055	36.563	6419.88	13.3413	0.973376	11.5032	0.208681
346	Chongqing	Kunming	5067.21	40.6238	2.97532	32.6385	0.602309	6.21162	1748.89	7.0753	0.516211	6.10051	0.11067	2.14387	35623.1	303.751	29.4694	242.012	3.86002	43.6685	12163.8	51.7776	5.02201	44.8387	0.759536	14.9109	11152.6	97.3569	10.2907	77.3309	1.16188	13.6714	3466.4	15.0508	1.59583	13.0551	0.215279	4.24928		0	0	0	0	0		0	0	0	0
347	Chongqing	Lhasa		0	0	0	0	0		0	0	0	0	0		0	0	0	0	0		0	0	0	0	0	8958.29	78.2013	8.26592	62.1155	0.933271	10.9815	1543.81	6.70309	0.710728	5.81427	0.0958775	1.89248	8958.29	78.2013	8.26592	62.1155	0.933271	10.9815	1543.81	6.70309	0.710728	5.81427	0.0958775
348	Chongqing	Lanzhou		0	0	0	0	0		0	0	0	0	0		0	0	0	0	0		0	0	0	0	0		0	0	0	0	0		0	0	0	0	0		0	0	0	0	0		0	0	0	0
349	Chongqing	Lijiang	9351.48	81.6336	8.62872	64.8418	0.974233	11.4635	2281.47	9.90593	1.05032	8.59242	0.141689	2.79673		0	0	0	0	0		0	0	0	0	0	8285.96	85.7043	8.20722	45.2688	0.846191	10.1573	4197.7	10.9341	1.03414	6.01157	0.128724	5.14574		0	0	0	0	0		0	0	0	0
350	Chongqing	Nanchang		0	0	0	0	0		0	0	0	0	0		0	0	0	0	0		0	0	0	0	0		0	0	0	0	0		0	0	0	0	0		0	0	0	0	0		0	0	0	0
351	Chongqing	Nanjing		0	0	0	0	0		0	0	0	0	0	7532.38	65.7538	6.95021	52.2284	0.78472	9.23354	1427.89	6.19975	0.657359	5.37767	0.0886779	1.75037	6965.99	60.8096	6.4276	48.3012	0.725714	8.53924	1427.89	6.19975	0.657359	5.37767	0.0886779	1.75037	14905.5	119.497	8.75206	96.0078	1.77172	18.2718	2881.62	11.6579	0.850555	10.0517	0.18235
352	Chongqing	Nanjning		0	0	0	0	0		0	0	0	0	0		0	0	0	0	0		0	0	0	0	0	19701.9	157.95	11.5684	126.902	2.34185	24.1516	5143.5	20.8086	1.51819	17.9417	0.325482	6.30515		0	0	0	0	0		0	0	0	0
353	Chongqing	Ningbo		0	0	0	0	0		0	0	0	0	0	9081.65	79.2782	8.37974	62.9709	0.946123	11.1327	1595.77	6.9287	0.734649	6.00996	0.0991044	1.95617		0	0	0	0	0		0	0	0	0	0	9116.05	73.0833	5.35268	58.7175	1.08357	11.1749	1610.21	6.51429	0.47528	5.61679	0.101895
354	Chongqing	Qingdao		0	0	0	0	0		0	0	0	0	0	13109.9	114.443	12.0967	90.9022	1.36579	16.0707	3384.03	14.6931	1.55791	12.7449	0.210163	4.1483		0	0	0	0	0		0	0	0	0	0		0	0	0	0	0		0	0	0	0
355	Chongqing	Sanya		0	0	0	0	0		0	0	0	0	0		0	0	0	0	0		0	0	0	0	0	34413.4	300.412	31.7537	238.618	3.58518	42.1856	6187.82	26.8669	2.8487	23.3044	0.38429	7.58532		0	0	0	0	0		0	0	0	0
356	Chongqing	Xiamen		0	0	0	0	0		0	0	0	0	0		0	0	0	0	0		0	0	0	0	0		0	0	0	0	0		0	0	0	0	0	6762.91	54.2183	3.97099	43.5607	0.803867	8.29029	1221.36	4.94113	0.360503	4.26038	0.0772879
357	Chongqing	Shenzhen		0	0	0	0	0		0	0	0	0	0		0	0	0	0	0		0	0	0	0	0	20691	180.622	19.0918	143.468	2.15558	25.364	3792.68	16.4675	1.74604	14.2839	0.235542	4.64925	28329.9	247.504	20.1684	173.909	3.22073	34.7281	7316.1	24.5709	1.98917	18.3462	0.349168
358	Chongqing	Shijiazhuang		0	0	0	0	0		0	0	0	0	0		0	0	0	0	0		0	0	0	0	0		0	0	0	0	0		0	0	0	0	0		0	0	0	0	0		0	0	0	0
359	Chongqing	Taiyuan		0	0	0	0	0		0	0	0	0	0	7233.42	57.9903	4.24726	46.5913	0.859794	8.86707	1616.41	6.53935	0.477109	5.6384	0.102287	1.98147		0	0	0	0	0		0	0	0	0	0		0	0	0	0	0		0	0	0	0
360	Chongqing	Tianjin		0	0	0	0	0		0	0	0	0	0		0	0	0	0	0		0	0	0	0	0	8174.48	71.359	7.54268	56.6807	0.851614	10.0207	1457.35	6.32767	0.670923	5.48864	0.0905077	1.78649	8217.86	65.8826	4.8253	52.9322	0.976809	10.0738	1470.54	5.94922	0.434053	5.12957	0.093056
361	Chongqing	Wenzhou		0	0	0	0	0		0	0	0	0	0		0	0	0	0	0		0	0	0	0	0		0	0	0	0	0		0	0	0	0	0	7879.14	68.7808	7.27017	54.6328	0.820845	9.65862	1436.86	6.2387	0.661488	5.41146	0.089235
362	Chongqing	Urumqi		0	0	0	0	0		0	0	0	0	0		0	0	0	0	0		0	0	0	0	0	41748.2	344.631	29.1924	275.776	4.75759	51.1769	4341.29	17.9894	1.51904	15.5432	0.273027	5.32176		0	0	0	0	0		0	0	0	0
363	Chongqing	Wuxi		0	0	0	0	0		0	0	0	0	0	33316.8	290.839	30.7418	231.014	3.47093	40.8413	5999.64	26.0499	2.76206	22.5957	0.372603	7.35464		0	0	0	0	0		0	0	0	0	0		0	0	0	0	0		0	0	0	0
364	Chongqing	Wuhan		0	0	0	0	0		0	0	0	0	0		0	0	0	0	0		0	0	0	0	0	11459.6	118.53	11.3507	62.6074	1.17029	14.0477	6345.33	16.5282	1.56322	9.08721	0.194581	7.7784	5729.8	59.2651	5.67535	31.3037	0.585147	7.02386	3172.66	8.26408	0.781612	4.54361	0.0972906
365	Chongqing	Xi'an		0	0	0	0	0		0	0	0	0	0	9494.93	82.8859	8.76108	65.8365	0.989178	11.6393	3544.81	15.3912	1.63193	13.3504	0.220148	4.34539		0	0	0	0	0		0	0	0	0	0		0	0	0	0	0		0	0	0	0
366	Chongqing	Changsha		0	0	0	0	0		0	0	0	0	0		0	0	0	0	0		0	0	0	0	0	5675.87	45.5035	3.33271	36.5589	0.674658	6.95775	1829.3	7.40063	0.539948	6.38102	0.115759	2.24245	5226.81	54.0626	5.17715	28.5557	0.533781	6.40728	3335.56	8.6884	0.821744	4.7769	0.102286
367	Chongqing	Zhuhai		0	0	0	0	0		0	0	0	0	0		0	0	0	0	0		0	0	0	0	0		0	0	0	0	0		0	0	0	0	0	17617.1	141.237	10.3443	113.474	2.09405	21.5959	3598.9	14.5597	1.06227	12.5538	0.22774
[truncated: 421 more columns]
