# Supplementary material for: Accounting for the aircraft emissions of China’s domestic routes during 2014–2019
Source: Sci Data. 2022 Jul 6;9:383. doi: 10.1038/s41597-022-01494-0 (PMC9258460; doi:10.1038/s41597-022-01494-0)
Supplement: Supplementary file 4 — Supplementary Table S4 [file 41597_2022_1494_MOESM4_ESM.xlsx]

## Sheet: S4-2017 emissions(tons)
No.	Chinese cities/airports	Chinese cities/airports	Air China												China Southern Airlines												China Eastern Airlines												Hainan Airlines
			CCD						LTO						CCD						LTO						CCD						LTO						CCD						LTO
			CO2	CO	HC	NOx	PM2.5	SO2	CO2	CO	HC	NOx	PM2.5	SO2	CO2	CO	HC	NOx	PM2.5	SO2	CO2	CO	HC	NOx	PM2.5	SO2	CO2	CO	HC	NOx	PM2.5	SO2	CO2	CO	HC	NOx	PM2.5	SO2	CO2	CO	HC	NOx	PM2.5	SO2	CO2	CO	HC	NOx	PM2.5
1	Beijing	Shanghai	318732	2354.36	241.279	4147.98	26.9375	390.717	77030.7	362.79	38.4078	642.439	5.97145	94.4278	44249.3	322.303	40.1841	379.348	4.05734	54.2428	10774.5	37.3605	4.74323	51.1961	0.660549	13.2079	326160	2242.6	292.755	3236.86	27.6336	399.823	95477.1	325.389	43.0124	545.783	6.05964	117.04	52949.7	308.395	30.1515	639.63	5.34153	64.9083	17817.3	50.392	6.30911	90.5057	1.10247
2	Shanghai	Shenzhen	11028.6	96.274	10.1762	76.4707	1.14896	13.5194	1887.16	8.19389	0.868797	7.10739	0.117201	2.31337	124504	1028.39	111.16	917.19	12.6645	152.623	23568.2	94.3746	10.3652	96.5633	1.45918	28.891	169742	1326.72	155.059	1352.74	16.3445	208.077	34797.2	128.91	15.5088	156.044	2.14083	42.6561	17690.8	102.753	15.8023	181.258	1.39666	21.6862	4679.48	12.9258	1.984	25.9544	0.283874
3	Guangzhou	Shanghai	86259.7	506.725	81.8072	865.402	7.20697	105.741	20869.3	61.8925	9.33983	117.719	1.37263	25.5825	239318	1671.2	161.238	2882.02	22.885	293.367	48542.5	184.197	18.8339	317.431	3.35762	59.5057	86462.5	747.804	76.4979	594.699	9.15126	105.99	15915.9	68.5112	6.99596	59.3848	0.990805	19.5105	19562.3	156.831	11.4865	126.003	2.32526	23.9804	4010.45	16.2247	1.18375	13.9894	0.253782
4	Chengdu	Beijing	413431	3217.77	363.413	4471.06	35.4587	506.804	62384.4	270.823	30.6826	416.488	4.32961	76.4737	119049	728.8	101.167	1155.45	10.0734	145.936	21699.1	63.2641	8.86611	115.018	1.32312	26.5998		0	0	0	0	0		0	0	0	0	0	86540	493.758	45.5788	1069.72	8.71819	106.085	13876	35.9002	3.71692	75.3778	0.865148
5	Guangzhou	Beijing	347799	2402.42	209.211	4852.91	32.085	426.348	40402.2	173.61	16.296	336.433	3.21896	49.527	432746	2435.83	261.579	4302.24	37.9604	530.481	53442.6	184.665	20.1815	350.733	4.10718	65.5124	40057.6	232.665	35.7815	410.427	3.16249	49.1045	6492.25	17.9331	2.75258	36.0087	0.393842	7.95851	153655	684.124	17.5821	2689.27	17.5907	188.358	20040.7	31.8924	1.0256	126.444	1.28341
6	Beijing	Shenzhen	311411	2384.29	267.517	3480.41	25.9079	381.742	34927.3	166.889	18.7828	267.077	2.69954	42.8155	205827	1597.55	187.91	1653.04	19.7223	252.312	27185.6	101.603	12.1369	120.906	1.67335	33.3254		0	0	0	0	0		0	0	0	0	0	204715	1046.78	101.152	2858.76	19.8899	250.95	27647.9	62.2696	7.23256	162.535	1.71788
7	Chengdu	Shanghai	141451	990.009	128.05	1258.34	12.6221	173.398	22299.1	73.9129	9.73814	109.798	1.36398	27.3353	13729.6	119.853	12.6685	95.1994	1.43035	16.8304	1949.41	8.46415	0.897452	7.34181	0.121067	2.38968	197197	1474.02	175.038	1630.32	18.6877	241.734	32063.8	115.727	13.9086	146.027	1.97272	39.3053		0	0	0	0	0		0	0	0	0
8	Guangzhou	Chengdu	90563.2	790.57	83.5637	627.952	9.43484	111.017	14637.3	63.5537	6.73859	55.1266	0.909039	17.9431	97045.6	819.884	76.7005	654.038	10.6723	118.963	17143.1	72.2454	6.67216	62.5112	1.07334	21.0148	14027.6	122.454	12.9434	97.2654	1.46139	17.1957	2439.55	10.5923	1.1231	9.18777	0.151506	2.99051	12760.2	102.298	7.49242	82.1898	1.51673	15.642	2461.62	9.95876	0.726588	8.58671	0.155772
9	Chongqing	Shanghai	46966.5	376.53	27.5774	302.516	5.58263	57.5737	7769.47	31.4322	2.29328	27.1017	0.491654	9.52418		0	0	0	0	0		0	0	0	0	0	171885	1284.82	152.57	1421.05	16.289	210.705	31661.4	114.275	13.734	144.195	1.94796	38.8121	23680.7	105.434	2.70968	414.459	2.71101	29.0289	3683.53	5.86191	0.188509	23.2407	0.235895
10	Shanghai	Xi'an	11077.2	96.6987	10.2211	76.8081	1.15402	13.579	1884.26	8.18129	0.867462	7.09647	0.117021	2.30982	19935.9	167.205	15.1808	133.512	2.21758	24.4383	3785.58	15.8733	1.42866	13.7287	0.237337	4.64054	180073	1440.66	161.686	1384.99	17.8256	220.742	33857.1	131.679	14.9327	143.619	2.09144	41.5036	19158.4	153.593	11.2493	123.402	2.27725	23.4853	3802.63	15.3839	1.12241	13.2644	0.240631
11	Guangzhou	Hangzhou	40406.1	352.724	37.2831	280.17	4.20949	49.5317	8449.17	36.6855	3.88976	31.8211	0.52473	10.3574	80980.6	725.988	66.5731	520.266	8.79711	99.2699	18504.9	81.9227	7.40327	63.8222	1.14984	22.6841	28828.9	251.662	26.6008	199.896	3.00338	35.3398	6336.87	27.5141	2.91732	23.8658	0.393547	7.76804	17470.9	140.064	10.2584	112.532	2.07666	21.4166	4262.81	17.2457	1.25824	14.8697	0.269752
12	Hangzhou	Beijing	208091	1634.86	190.175	1648.83	20.1098	255.087	45115.6	168.615	20.1416	200.649	2.777	55.3048		0	0	0	0	0		0	0	0	0	0	23256.2	203.015	21.4588	161.255	2.42282	28.5086	4641.78	20.1542	2.13694	17.4818	0.288274	5.69011	38551.8	237.077	19.7533	498.087	4.16692	47.2586	11416.6	33.3315	4.02515	55.985	0.71064
13	Chengdu	Shenzhen	65028.6	567.667	60.0026	450.899	6.77465	79.7151	10588	45.9721	4.87442	39.8763	0.657561	12.9793	38819.8	338.877	35.8195	269.171	4.04423	47.5871	6352.8	27.5833	2.92465	23.9258	0.394537	7.78757	14373.3	125.472	13.2624	99.6625	1.49741	17.6195	2117.6	9.19443	0.974884	7.97526	0.131512	2.59586	32895.9	216.518	25.8575	293.208	3.05701	40.3254	7387.65	23.1486	2.85697	36.5771	0.453752
14	Guangzhou	Chongqing	47090.8	419.873	34.9921	285.519	5.29268	57.7262	10867.5	47.0257	3.87735	34.0963	0.655682	13.3219	28405.6	262.654	26.8271	183.576	2.94057	34.8209	6481.5	29.0281	2.95964	21.9004	0.389078	7.94533		0	0	0	0	0		0	0	0	0	0	19258.6	154.396	11.3081	124.047	2.28916	23.6081	4346.99	17.5862	1.28308	15.1633	0.275079
15	Chongqing	Beijing	180901	1238.62	81.2674	1475.11	19.2746	221.757	30031.8	100.042	6.57493	119.836	1.89101	36.8144	37242.3	242.822	29.5933	335.918	3.41928	45.6534	6583.78	20.6298	2.54609	32.5971	0.404378	8.07071	23843.4	208.141	22.0006	165.327	2.484	29.2284	3774.36	16.3879	1.73761	14.2149	0.234404	4.62679	25240.8	146.605	22.5463	258.615	1.99272	30.9413	4679.52	12.9259	1.98402	25.9546	0.283876
16	Xishuangbanna	Kunming		0	0	0	0	0		0	0	0	0	0	10325.9	106.804	10.2278	56.4135	1.05451	12.6579	4699.33	22.3198	2.11099	12.2715	0.262764	5.76066	55918.5	455.845	36.3875	365.396	6.49117	68.5475	23454.5	96.2675	7.69236	83.109	1.47873	28.7516		0	0	0	0	0		0	0	0	0
17	Shanghai	Xiamen		0	0	0	0	0		0	0	0	0	0		0	0	0	0	0		0	0	0	0	0	23152.4	202.109	21.363	160.535	2.41201	28.3813	5602.31	24.3247	2.57914	21.0993	0.347928	6.86757		0	0	0	0	0		0	0	0	0
18	Beijing	Xi'an	58142.1	491.321	46.005	391.925	6.39173	71.2734	13713.4	57.7919	5.33732	50.0051	0.858608	16.8105	16964.4	148.091	15.6533	117.629	1.76735	20.7958	3902.98	16.9464	1.79682	14.6993	0.242392	4.78445	85201.7	743.767	78.6165	590.776	8.87628	104.444	19514.9	84.7318	8.9841	73.4965	1.21196	23.9223	49809.6	307.434	29.1872	577.04	5.04956	61.0589	12493.9	35.7487	3.72238	64.6187	0.778501
19	Shanghai	Qingdao		0	0	0	0	0		0	0	0	0	0	5847.92	51.0494	5.39594	40.5487	0.609234	7.16866	1909.3	8.28999	0.878987	7.19075	0.118576	2.34051	54453.9	484.048	50.6104	369.654	5.66191	66.7522	17201	75.4703	7.89733	62.5569	1.05633	21.0857		0	0	0	0	0		0	0	0	0
20	Chongqing	Shenzhen	31119.2	272.715	22.3003	190.677	3.53177	38.1473	6589.12	28.2031	2.28323	21.0583	0.400785	8.07726	23982.2	209.353	22.1287	166.289	2.49846	29.3986	4353.35	18.9018	2.00416	16.3955	0.270362	5.33654		0	0	0	0	0		0	0	0	0	0	49765.2	312.387	41.2187	469.688	4.35064	61.0045	12991.1	38.7031	5.22504	67.5335	0.793833
21	Kunming	Beijing	71082.1	554.622	65.5916	572.234	6.62885	87.1358	9197.98	34.0619	4.0644	40.086	0.554782	11.2753	73607.5	472.106	66.1995	703.639	6.1962	90.2316	9986.6	30.2325	4.2951	52.4065	0.608236	12.242	176984	1396.81	123.096	1243.85	19.4503	216.956	22740.9	88.3548	7.78496	86.8611	1.41375	27.8769	86087.7	558.89	68.74	780.638	7.86037	105.53	11692.7	36.6383	4.52184	57.8921	0.718172
22	Chengdu	Kunming	26106.8	227.899	24.089	181.021	2.71979	32.0029	8035.87	34.891	3.69949	30.2645	0.499063	9.85076		0	0	0	0	0		0	0	0	0	0	54063.2	460.481	36.4353	336.855	6.23147	66.2732	18244.3	76.6635	6.00966	60.0852	1.12465	22.3648		0	0	0	0	0		0	0	0	0
23	Beijing	Sanya	147330	1119.22	131.138	1641.75	12.2366	180.605	13873.5	58.2005	6.85797	94.4851	0.958259	17.0068	75547.9	659.495	69.709	523.839	7.87055	92.6102	12282.2	44.5486	5.45213	56.1515	0.754772	15.0561		0	0	0	0	0		0	0	0	0	0	22635.4	181.468	13.2909	145.797	2.69054	27.7476	2261.72	9.15001	0.667581	7.88938	0.143122
24	Shanghai	Shenyang		0	0	0	0	0		0	0	0	0	0	66148.4	577.442	61.0359	458.663	6.89131	81.0878	11350	49.2805	5.22521	42.746	0.704883	13.9133	40908	357.106	37.7463	283.651	4.26178	50.147	9079.98	39.4244	4.18017	34.1968	0.563906	11.1307		0	0	0	0	0		0	0	0	0
25	Dalian	Shanghai	6729.35	53.9492	3.95128	43.3445	0.799878	8.24915	1716.92	6.94598	0.506776	5.98901	0.108647	2.10468	53478.8	466.842	49.3455	370.814	5.5714	65.5568	11910.7	51.7149	5.48333	44.8576	0.739703	14.6006	51142.2	446.445	47.1895	354.613	5.32797	62.6925	11910.7	51.7149	5.48333	44.8576	0.739703	14.6006	8789.79	70.4678	5.16112	56.6161	1.04479	10.7749	3433.84	13.892	1.01355	11.978	0.217294
26	Guangzhou	Haikou		0	0	0	0	0		0	0	0	0	0	53123	463.737	49.0172	368.347	5.53433	65.1207	21493.7	93.3237	9.8951	80.9491	1.33485	26.348		0	0	0	0	0		0	0	0	0	0	24993	200.369	14.6752	160.983	2.97078	30.6376	10844.1	43.871	3.20081	37.8267	0.686218
27	Hangzhou	Shenzhen	31549.1	275.408	29.1107	218.757	3.28677	38.6744	6419.06	27.8709	2.95515	24.1753	0.398651	7.86878	84771.4	733.248	75.0343	583.115	8.97085	103.917	17136.8	73.7668	7.53263	63.9403	1.06681	21.0072		0	0	0	0	0		0	0	0	0	0	28478.5	228.312	16.7218	183.434	3.38508	34.9103	6477.15	26.204	1.91183	22.5938	0.409875
28	Kunming	Shanghai	9617.83	83.9587	8.87448	66.6886	1.00198	11.79	1259.55	5.46883	0.579859	4.74367	0.0782232	1.54401	19805.9	172.896	18.2752	137.332	2.06337	24.2791	2519.09	10.9377	1.15972	9.48734	0.156446	3.08802	130111	1140.58	103.392	834.807	14.309	159.496	24056.8	103.889	9.54854	82.2581	1.47303	29.4899		0	0	0	0	0		0	0	0	0
29	Guangzhou	Xi'an		0	0	0	0	0		0	0	0	0	0	103538	857.616	73.7685	685.955	11.7392	126.922	17617	73.2179	6.28521	63.278	1.10708	21.5958	46903.6	409.444	43.2784	325.223	4.88639	57.4966	8758.96	38.0306	4.03238	32.9878	0.543969	10.7371	38924	312.054	22.8551	250.714	4.62667	47.7149	6628.67	26.817	1.95656	23.1223	0.419464
30	Harbin	Beijing	52995.4	451.248	43.5424	359.596	5.75548	64.9643	12640.3	53.627	5.11896	46.4274	0.790001	15.4951	51952	453.515	47.9367	360.228	5.41234	63.6853	12602.3	54.7179	5.80173	47.4624	0.782655	15.4485	24951.4	229.989	23.5344	161.914	2.58391	30.5865	6320.14	28.3055	2.88596	21.3552	0.379391	7.74753	16289.7	72.5274	1.86397	285.103	1.86488	19.9687	4019.23	6.39614	0.205689	25.3588	0.257393
31	Changsha	Beijing	47139	411.499	43.4957	326.855	4.91092	57.7852	7350.61	31.9156	3.38401	27.6837	0.456504	9.01072	90101.4	786.54	83.1376	624.751	9.38673	110.451	14701.2	63.8313	6.76802	55.3674	0.913009	18.0214		0	0	0	0	0		0	0	0	0	0	73173.3	361.436	13.1	1170.08	8.42083	89.6993	12403.7	24.2899	1.0872	73.0285	0.79293
32	Shanghai	Sanya		0	0	0	0	0		0	0	0	0	0	52373	457.189	48.3251	363.147	5.45619	64.2013	6305.51	27.3779	2.90288	23.7476	0.391599	7.72959	38429.3	335.468	35.4591	266.463	4.00355	47.1084	4203.67	18.2519	1.93525	15.8318	0.261066	5.15306		0	0	0	0	0		0	0	0	0
33	Dalian	Beijing	37942.7	304.186	22.2789	244.393	4.51002	46.5119	15581.3	63.036	4.59908	54.3513	0.985992	19.1004	42936.8	374.817	39.6183	297.718	4.47314	52.634	15441.6	67.046	7.10888	58.1558	0.95899	18.929	4189.91	36.5758	3.86608	29.0522	0.436503	5.13619	2205.94	9.578	1.01555	8.30797	0.136999	2.70415	5420.38	43.4552	3.18269	34.9133	0.644289	6.64456	2225.91	9.00514	0.657012	7.76447	0.140856
34	Harbin	Shanghai	11789	102.912	10.8779	81.7435	1.22818	14.4516	1461.28	6.34474	0.672732	5.50344	0.0907519	1.79131	44606.5	389.392	41.1589	309.295	4.64709	54.6808	5845.12	25.379	2.69093	22.0138	0.363007	7.16523	62058.2	541.736	57.2618	430.303	6.4652	76.0739	13151.5	57.1027	6.05459	49.531	0.816767	16.1218		0	0	0	0	0		0	0	0	0
35	Guangzhou	Nanjing		0	0	0	0	0		0	0	0	0	0	73334.9	639.674	55.4893	473.544	8.16923	89.8974	15018.8	65.2798	5.59108	52.8974	0.947669	18.4108	10399.8	90.7853	9.59605	72.111	1.08345	12.7486	1935.27	8.40277	0.890945	7.28858	0.120189	2.37235	27418.3	219.812	16.0992	176.604	3.25905	33.6106	5858.36	23.7006	1.72919	20.4353	0.370718
36	Chongqing	Kunming		0	0	0	0	0		0	0	0	0	0	18222	154.635	14.7255	123.282	1.98975	22.3374	6799.11	28.8455	2.75345	24.9729	0.424935	8.33467	36236.9	329.912	34.0067	238.884	3.75784	44.4208	13598.2	60.9011	6.20935	45.9471	0.816286	16.6693		0	0	0	0	0		0	0	0	0
37	Guangzhou	Kunming		0	0	0	0	0		0	0	0	0	0	85782.8	736.226	73.2123	586.082	9.19679	105.157	15633.3	66.8416	6.61915	57.9053	0.975008	19.164	81140.2	703.783	61.1521	516.198	9.06869	99.4655	15711.7	67.0535	5.74927	52.7019	0.964399	19.2602	8852.13	70.9675	5.19772	57.0176	1.0522	10.8514	1749.23	7.0767	0.516314	6.10172	0.110692
38	Beijing	Xiamen	66243.2	539.213	42.7304	432.311	7.70613	81.204	9634.23	39.4485	3.10698	34.0494	0.607783	11.8101		0	0	0	0	0		0	0	0	0	0	14370.4	125.446	13.2597	99.642	1.4971	17.6159	3187.37	13.8393	1.46738	12.0042	0.19795	3.90723	30208.1	225.425	29.7898	222.224	3.04221	37.0305	4804.24	17.6207	2.34885	18.8093	0.295463
39	Shenzhen	Xi'an		0	0	0	0	0		0	0	0	0	0	42239.1	354.39	32.2233	282.966	4.69591	51.7787	7591.65	31.8325	2.86506	27.5317	0.475958	9.3062	28026	244.653	25.8599	194.328	2.91974	34.3556	5668.09	24.6103	2.60943	21.347	0.352013	6.94821	42492.4	291.248	31.798	358.82	4.15783	52.0892	8497.86	28.3664	3.11176	39.285	0.525487
40	Beijing	Yulin	146478	821.032	93.3836	954.313	17.0882	179.56	19462.7	47.8727	6.70325	69.5029	1.22478	23.8583	148652	1123.37	124.895	1309.62	13.3957	182.225	11699.5	55.7634	6.28828	74.5111	0.9395	14.3418		0	0	0	0	0		0	0	0	0	0	61446.8	492.619	36.0798	395.786	7.30382	75.3244	5854.56	23.6852	1.72806	20.422	0.370478
41	Changchun	Shanghai	20987.9	183.214	19.3658	145.527	2.18652	25.728	3767.91	16.3599	1.73464	14.1906	0.234004	4.61889	58204.8	508.098	53.7063	403.584	6.06376	71.3502	9419.78	40.8998	4.3366	35.4766	0.585009	11.5472	24988.4	145.139	22.3209	256.029	1.9728	30.6319	4671.53	12.9038	1.98063	25.9102	0.283391	5.72658		0	0	0	0	0		0	0	0	0
42	Nanjing	Shenzhen		0	0	0	0	0		0	0	0	0	0	49715.4	433.99	45.873	344.72	5.17933	60.9435	7799.94	33.8666	3.59087	29.376	0.48441	9.56154	32685.9	285.331	30.1597	226.639	3.4052	40.0679	5849.96	25.4	2.69315	22.032	0.363308	7.17115	34616.9	277.524	20.326	222.971	4.11471	42.435	5902.9	23.8808	1.74233	20.5906	0.373537
43	Shanghai	Wuhan		0	0	0	0	0		0	0	0	0	0	20829.5	166.99	12.2305	134.165	2.47588	25.5338	6508.04	26.329	1.92095	22.7015	0.411831	7.97787	90118.5	727.325	55.1968	583.814	10.612	110.471	28182.1	114.651	8.67356	98.903	1.78084	34.5469		0	0	0	0	0		0	0	0	0
44	Kashgar	Urumqi	8874.68	71.1483	5.21096	57.1628	1.05488	10.879	1815.22	7.34367	0.535792	6.33191	0.114868	2.22518	78217.6	758.103	67.0441	471.931	8.36991	95.8829	14751.8	70.3632	6.08006	48.2835	0.92522	18.0834	9756.17	85.1664	9.00213	67.6479	1.01639	11.9596	1798.94	7.81084	0.828182	6.77513	0.111722	2.20523	26624	213.445	15.6329	171.488	3.16464	32.637	5445.67	22.031	1.60737	18.9957	0.344603
45	Haikou	Shenzhen		0	0	0	0	0		0	0	0	0	0	23489.1	205.048	21.6736	162.87	2.44708	28.794	8406.02	36.4981	3.86989	31.6585	0.52205	10.3045		0	0	0	0	0		0	0	0	0	0	30115.7	241.437	17.6831	193.978	3.57967	36.9172	11874.9	48.0413	3.50507	41.4224	0.751448
46	Changsha	Shanghai		0	0	0	0	0		0	0	0	0	0	20254.2	176.809	18.6888	140.44	2.11007	24.8286	4488.78	19.4899	2.06651	16.9055	0.278773	5.50256	48039.5	412.94	41.3032	328.659	5.13705	58.8891	11242.3	48.1418	4.80148	41.7109	0.700857	13.7813	9010.45	72.2368	5.29068	58.0374	1.07102	11.0454	2264.7	9.16209	0.668463	7.8998	0.143311
47	Kunming	Xi'an		0	0	0	0	0		0	0	0	0	0	19960.6	174.246	18.4179	138.404	2.07948	24.4686	3893.15	16.9037	1.7923	14.6623	0.241781	4.77241	48131.3	407.344	38.375	324.871	5.27848	59.0017	9768.11	41.2482	3.84797	35.6965	0.611261	11.9742		0	0	0	0	0		0	0	0	0
48	Zhengzhou	Kunming		0	0	0	0	0		0	0	0	0	0	46460.5	450.739	40.8496	266.361	4.95927	56.9535	8497.21	38.8627	3.48981	24.0518	0.49077	10.4163	38280.3	325.035	31.021	259.114	4.17623	46.9258	6334.8	26.8757	2.56542	23.2675	0.395917	7.7655		0	0	0	0	0		0	0	0	0
49	Guiyang	Shanghai	13249.5	115.661	12.2254	91.87	1.38033	16.2418	2020.96	8.77482	0.930393	7.61129	0.12551	2.47739	53352.9	427.73	31.3273	343.652	6.34174	65.4025	8157	33	2.40767	28.4535	0.516177	9.99923	14366.9	125.415	13.2565	99.6179	1.49674	17.6116	2020.96	8.77482	0.930393	7.61129	0.12551	2.47739		0	0	0	0	0		0	0	0	0
50	Chengdu	Hangzhou	54659.9	477.153	50.4353	379.004	5.69445	67.0047	8030.29	34.8668	3.69692	30.2435	0.498716	9.84391		0	0	0	0	0		0	0	0	0	0	34350.8	299.865	31.6959	238.184	3.57865	42.1088	6022.72	26.1501	2.77269	22.6826	0.374037	7.38294		0	0	0	0	0		0	0	0	0
51	Beijing	Qingdao	23620.4	196.317	17.1435	156.95	2.66432	28.955	8473.07	35.2775	3.05786	30.4929	0.532214	10.3867		0	0	0	0	0		0	0	0	0	0	25940.3	226.445	23.9354	179.866	2.70245	31.7988	8427.31	36.5906	3.87969	31.7387	0.523372	10.3306		0	0	0	0	0		0	0	0	0
52	Kunming	Dehong		0	0	0	0	0		0	0	0	0	0		0	0	0	0	0		0	0	0	0	0	28648.5	296.32	28.3762	156.516	2.92568	35.1187	12483.2	59.2897	5.60759	32.5976	0.698	15.3025		0	0	0	0	0		0	0	0	0
53	Beijing	Wuhan	64512.5	563.161	59.5264	447.32	6.72088	79.0824	13297.6	57.7369	6.12183	50.081	0.825837	16.3008	33488.7	275.028	22.7477	220.234	3.84564	41.0521	7650.19	31.5125	2.57191	27.2136	0.481872	9.37797	32396.4	259.722	19.0223	208.669	3.85077	39.7131	7667.38	31.0192	2.26315	26.7456	0.485194	9.39904	8099.11	64.9306	4.75557	52.1673	0.962694	9.92827	1916.85	7.7548	0.565787	6.68639	0.121299
54	Hangzhou	Xi'an	17266.8	150.73	15.9323	119.725	1.79885	21.1664	3265.88	14.1801	1.50352	12.2999	0.202825	4.00347		0	0	0	0	0		0	0	0	0	0	33625.6	293.534	31.0267	233.155	3.5031	41.2198	6531.76	28.3603	3.00704	24.5998	0.40565	8.00694	29863.4	239.415	17.5349	192.354	3.54969	36.608	6590.87	26.664	1.9454	22.9904	0.417072
55	Haikou	Beijing	33887.2	295.818	31.2681	234.969	3.53036	41.5406	3288.41	14.278	1.51389	12.3847	0.204224	4.03108	49412	431.342	45.5931	342.616	5.14773	60.5716	4932.61	21.4169	2.27083	18.5771	0.306336	6.04663	16676.3	145.576	15.3874	115.631	1.73733	20.4426	1644.2	7.13898	0.756945	6.19236	0.102112	2.01554	114022	722.256	41.5064	1329.73	13.3172	139.773	16247.1	50.2859	3.26026	74.4259	1.0329
56	Urumqi	Xi'an		0	0	0	0	0		0	0	0	0	0	46831.6	387.047	32.9601	309.669	5.32756	57.4084	7047.65	32.3613	2.89795	24.555	0.445539	8.63934	65921.7	564.579	55.7008	449.565	7.09203	80.81	7567.97	32.295	3.16939	27.9729	0.472244	9.27718	46364.9	382.973	32.5295	306.433	5.27894	56.8363	5697.33	23.6085	1.99352	20.3983	0.358309
57	Shanghai	Tianjin	33783.2	289.668	23.1009	209.687	3.88011	41.413	8106.69	34.2232	2.70502	26.5008	0.498067	9.93756		0	0	0	0	0		0	0	0	0	0	28875.8	252.071	26.644	200.221	3.00827	35.3973	6025.49	26.1621	2.77396	22.693	0.374209	7.38633		0	0	0	0	0		0	0	0	0
58	Chengdu	Lhasa	49697.6	382.124	45.335	403.226	4.73084	60.9217	10487.2	39.1947	4.68195	46.6411	0.645517	12.8557		0	0	0	0	0		0	0	0	0	0	27153.7	237.038	25.055	188.28	2.82886	33.2863	4855.45	21.0819	2.23531	18.2865	0.301544	5.95204		0	0	0	0	0		0	0	0	0
59	Kunming	Shenzhen		0	0	0	0	0		0	0	0	0	0	29351	256.219	27.0825	203.516	3.05778	35.9799	5638.19	24.4805	2.59566	21.2344	0.350156	6.91156	35219.3	282.353	20.6798	226.851	4.18631	43.1735	7585.62	30.6884	2.23902	26.4604	0.48002	9.29881	17609.6	141.177	10.3399	113.426	2.09315	21.5867	3792.81	15.3442	1.11951	13.2302	0.24001
60	Zhengzhou	Shenzhen		0	0	0	0	0		0	0	0	0	0	58561.5	478.728	38.7375	383.592	6.7704	71.7874	10412.6	42.7377	3.415	36.8961	0.656479	12.7642	11397.9	91.3771	6.69253	73.4153	1.3548	13.9721	2086.26	8.44016	0.615791	7.27733	0.132019	2.55743	32540.3	214.178	25.578	290.039	3.02397	39.8895	7213.02	22.6014	2.78943	35.7125	0.443026
61	Chongqing	Hangzhou	40347.8	333.118	28.2359	266.559	4.597	49.4602	7165.76	29.6933	2.50733	25.6557	0.450659	8.78413		0	0	0	0	0		0	0	0	0	0		0	0	0	0	0		0	0	0	0	0	13401.5	107.44	7.86897	86.3205	1.59296	16.4282	2395.75	9.69225	0.707143	8.35692	0.151604
62	Kunming	Wuhan		0	0	0	0	0		0	0	0	0	0	38286.6	335.173	29.5814	242.988	4.24831	46.9336	7427.32	31.9046	2.78366	24.7889	0.454128	9.10476	58871.8	486.942	41.6163	389.551	6.68927	72.1678	11132.6	46.1312	3.89536	39.8584	0.700138	13.6469		0	0	0	0	0		0	0	0	0
63	Kunming	Lijiang		0	0	0	0	0		0	0	0	0	0	11275.2	104.238	10.6478	72.8843	1.16724	13.8216	6109.55	27.3623	2.7898	20.6436	0.36675	7.48937	18007.1	186.253	17.836	98.3784	1.83895	22.0739	10243.8	48.6538	4.60165	26.7499	0.572787	12.5574		0	0	0	0	0		0	0	0	0
64	Guiyang	Beijing	94017.4	704.29	75.6479	744.588	9.41915	115.251	13728.9	50.0701	5.42531	59.8474	0.850092	16.8296	60476.3	484.839	35.51	389.535	7.18847	74.1347	8528.01	34.5009	2.51718	29.7476	0.539654	10.454		0	0	0	0	0		0	0	0	0	0	66197.3	384.491	59.1308	678.252	5.22618	81.1478	10478.4	28.9436	4.44261	58.1173	0.635654
65	Zhengzhou	Shanghai		0	0	0	0	0		0	0	0	0	0	24036.9	192.704	14.1138	154.824	2.85712	29.4655	6443.33	26.0671	1.90185	22.4758	0.407735	7.89853	16356.7	137.077	12.4041	109.467	1.82169	20.0508	4276.29	17.9309	1.61386	15.5083	0.268102	5.24208		0	0	0	0	0		0	0	0	0
66	Changchun	Beijing	44392.3	324.18	30.4607	340.566	4.70354	54.4182	12356.2	43.9537	4.25285	52.7795	0.769602	15.1469	33174.8	289.599	30.6108	230.029	3.45614	40.6673	7585.36	32.9349	3.49209	28.5678	0.471084	9.2985		0	0	0	0	0		0	0	0	0	0	30634.4	220.13	25.3243	256.27	2.93947	37.5531	8512.08	28.9636	3.43148	39.8973	0.524112
67	Shanghai	Zhuhai		0	0	0	0	0		0	0	0	0	0	28519.6	242.759	23.3941	193.461	3.09901	34.9607	4650.48	19.7299	1.88331	17.0811	0.290649	5.70078	19787	172.73	18.2577	137.2	2.0614	24.2558	3091	13.4208	1.42301	11.6412	0.191964	3.78909		0	0	0	0	0		0	0	0	0
68	Chongqing	Nanjing	17807.7	142.764	10.4562	114.701	2.1167	21.8295	3659.12	14.8034	1.08005	12.7639	0.23155	4.48553		0	0	0	0	0		0	0	0	0	0	28292.7	246.981	26.106	196.178	2.94752	34.6825	5439.46	23.6176	2.50417	20.486	0.337814	6.66795		0	0	0	0	0		0	0	0	0
69	Kunming	Nanjing		0	0	0	0	0		0	0	0	0	0		0	0	0	0	0		0	0	0	0	0	75598.2	692.433	71.1204	494.573	7.83438	92.6718	11137.5	49.6638	5.09167	38.2473	0.671868	13.6529		0	0	0	0	0		0	0	0	0
70	Fuzhou	Beijing	38242.4	306.59	22.4549	246.324	4.54565	46.8794	5919.84	23.9493	1.74733	20.6497	0.374609	7.25682		0	0	0	0	0		0	0	0	0	0		0	0	0	0	0		0	0	0	0	0	25495	204.393	14.9699	164.216	3.03044	31.2529	3946.56	15.9662	1.16489	13.7665	0.249739
71	Beijing	Lanzhou	51078	424.68	37.1438	339.502	5.75833	62.6138	9774.03	40.694	3.52736	35.1748	0.613931	11.9815		0	0	0	0	0		0	0	0	0	0	55076.4	473.721	47.4909	377.004	5.88352	67.5153	9738.84	41.7038	4.15938	36.1329	0.607131	11.9383	9920.75	79.5346	5.82518	63.9007	1.17922	12.1613	1961.84	7.93684	0.579069	6.84336	0.124146
72	Shanghai	Taiyuan		0	0	0	0	0		0	0	0	0	0		0	0	0	0	0		0	0	0	0	0	53987.7	432.819	31.7	347.741	6.4172	66.1807	11693.8	47.3083	3.4516	40.7905	0.739984	14.3348	8997.95	72.1365	5.28334	57.9568	1.06953	11.0301	1948.96	7.88471	0.575266	6.79841	0.123331
73	Yulin	Xi'an		0	0	0	0	0		0	0	0	0	0	5867.57	51.2209	5.41408	40.6849	0.611282	7.19275	2170.16	9.42263	0.99908	8.1732	0.134776	2.66028	34972.5	305.292	32.2696	242.495	3.64342	42.871	13021	56.5358	5.99448	49.0392	0.808658	15.9617		0	0	0	0	0		0	0	0	0
74	Xi'an	Xining		0	0	0	0	0		0	0	0	0	0	6145.18	53.6443	5.67023	42.6098	0.640203	7.53306	1928.43	8.37308	0.887797	7.26282	0.119764	2.36397	36372.2	317.511	33.5611	252.2	3.78924	44.5868	11570.6	50.2385	5.32678	43.5769	0.718585	14.1838	11801.2	94.6104	6.92934	76.013	1.40274	14.4665	3891.77	15.7446	1.14872	13.5754	0.246272
75	Chongqing	Xi'an		0	0	0	0	0		0	0	0	0	0	5407.73	47.2067	4.98977	37.4964	0.563375	6.62905	1848.9	8.02774	0.85118	6.96327	0.114824	2.26647	15449.5	134.866	14.2554	107.125	1.60952	18.9387	5546.69	24.0832	2.55354	20.8898	0.344473	6.7994	9047.59	52.5508	8.08177	92.7008	0.714294	11.091	4584.6	12.6637	1.94377	25.4281	0.278118
76	Guangzhou	Wenzhou	7482.9	77.3979	7.41179	40.8814	0.764179	9.17289	2091.55	9.93398	0.93955	5.46172	0.11695	2.56392	39584.5	317.349	23.2429	254.968	4.70518	48.5245	10457.8	42.308	3.08677	36.4791	0.66177	12.8196	7916.9	63.4698	4.64858	50.9936	0.941035	9.70491	2091.55	8.46159	0.617355	7.29581	0.132354	2.56392	7916.9	63.4698	4.64858	50.9936	0.941035	9.70491	2091.55	8.46159	0.617355	7.29581	0.132354
77	Fuzhou	Shanghai		0	0	0	0	0		0	0	0	0	0		0	0	0	0	0		0	0	0	0	0	41608.7	357.388	37.6404	390.858	3.91325	51.0059	13354.8	63.9724	6.74599	79.0134	0.922324	16.3709		0	0	0	0	0		0	0	0	0
78	Chengdu	Sanya		0	0	0	0	0		0	0	0	0	0		0	0	0	0	0		0	0	0	0	0		0	0	0	0	0		0	0	0	0	0	17601	141.107	10.3348	113.37	2.09213	21.5762	2731.09	11.0489	0.806125	9.52667	0.172824
79	Zhengzhou	Haikou		0	0	0	0	0		0	0	0	0	0	36190.2	303.152	27.3792	242.106	4.03346	44.3636	4957.69	20.788	1.87101	17.9794	0.310822	6.07737		0	0	0	0	0		0	0	0	0	0	53768.5	431.062	31.5713	346.329	6.39115	65.912	7470.03	30.2208	2.2049	26.0571	0.472705
80	Hangzhou	Kunming	18384.7	160.489	16.9638	127.477	1.91531	22.5368	2646.65	11.4915	1.21844	9.96776	0.164369	3.24439	9701.49	77.7769	5.69644	62.4884	1.15316	11.8925	1335.3	5.4021	0.394135	4.65784	0.0844982	1.63688	51090	445.99	47.1414	354.251	5.32254	62.6286	6616.63	28.7288	3.04611	24.9194	0.410921	8.11098		0	0	0	0	0		0	0	0	0
81	Guangzhou	Tianjin	45193.3	394.312	32.0837	277.647	5.14161	55.4001	6424.8	27.4998	2.22629	20.5332	0.390791	7.87583	44090.9	408.902	34.7026	272.227	4.84971	54.0487	5801.39	27.169	2.28112	19.6143	0.369116	7.11161		0	0	0	0	0		0	0	0	0	0	15719.6	126.024	9.23007	101.251	1.86849	19.2698	2141.6	8.66407	0.632128	7.47039	0.135521
82	Zhengzhou	Urumqi		0	0	0	0	0		0	0	0	0	0	94501.2	871.762	74.253	575.574	10.4214	115.844	9257.85	42.2333	3.55758	29.9982	0.573198	11.3487		0	0	0	0	0		0	0	0	0	0	59834.5	479.693	35.1331	385.401	7.11218	73.348	5898.1	23.8614	1.74092	20.5739	0.373233
83	Chengdu	Nanjing	15332.9	133.848	14.1478	106.316	1.59738	18.7958	2344.57	10.1799	1.07937	8.83007	0.145608	2.87409		0	0	0	0	0		0	0	0	0	0	74612	564.76	67.9723	615.494	7.02538	91.4629	12847.4	46.5985	5.70301	58.7354	0.789503	15.749		0	0	0	0	0		0	0	0	0
84	Chengdu	Urumqi	73053.9	637.724	67.4077	506.546	7.61073	89.553	8573.3	37.2245	3.94691	32.2886	0.532439	10.5096	33968.4	272.325	19.9453	218.794	4.03763	41.6401	4325.44	17.499	1.27672	15.0881	0.273715	5.30233		0	0	0	0	0		0	0	0	0	0	16984.2	136.162	9.97264	109.397	2.01881	20.82	2162.72	8.74952	0.638362	7.54406	0.136858
85	Guangzhou	Wuhan	9279.11	81.0019	8.56194	64.34	0.966694	11.3748	2191.33	9.51454	1.00882	8.25292	0.136091	2.68623	63806.1	442.33	47.0552	530.194	6.33362	78.2165	19251	65.8001	7.21819	91.1272	1.21894	23.5987	24355.6	195.259	14.3009	156.877	2.89501	29.8563	6633.47	26.8364	1.95797	23.1391	0.419768	8.13163		0	0	0	0	0		0	0	0	0
86	Haikou	Shanghai	12900.9	112.618	11.9038	89.4529	1.34401	15.8145	1682.59	7.30565	0.774618	6.33694	0.104496	2.0626	11717.5	102.287	10.8118	81.2472	1.22072	14.3638	1682.59	7.30565	0.774618	6.33694	0.104496	2.0626		0	0	0	0	0		0	0	0	0	0	34489.5	276.502	20.2512	222.151	4.09956	42.2788	5093.46	20.6061	1.50341	17.7671	0.322315
87	Harbin	Qingdao		0	0	0	0	0		0	0	0	0	0	27040.4	223.77	19.1676	179.002	3.07015	33.1475	6221	25.7784	2.17675	22.2732	0.391242	7.62599	28662.4	250.208	26.4471	198.741	2.98603	35.1357	6183.69	26.849	2.8468	23.2889	0.384034	7.58026	8617.34	69.0852	5.05986	55.5053	1.02429	10.5635	2079.88	8.41438	0.61391	7.2551	0.131616
88	Hangzhou	Guiyang	10296.6	89.8844	9.50082	71.3954	1.0727	12.6221	1859.83	8.0752	0.856212	7.00444	0.115503	2.27986	22184	177.849	13.0258	142.89	2.63688	27.1942	3753.32	15.1844	1.10785	13.0924	0.237511	4.60099		0	0	0	0	0		0	0	0	0	0		0	0	0	0	0		0	0	0	0
89	Chongqing	Sanya		0	0	0	0	0		0	0	0	0	0	25277.3	220.658	23.3237	175.27	2.63338	30.9862	4607.59	20.0057	2.1212	17.353	0.286151	5.6482		0	0	0	0	0		0	0	0	0	0		0	0	0	0	0		0	0	0	0
90	Guangzhou	Wuxi		0	0	0	0	0		0	0	0	0	0	17044.2	143.107	13.0518	114.254	1.89273	20.8936	3118.26	13.0751	1.17682	11.3086	0.195499	3.82251	35527.3	310.135	32.7815	246.341	3.70122	43.5511	6208.43	26.9564	2.85819	23.382	0.38557	7.61059		0	0	0	0	0		0	0	0	0
91	Nanchang	Beijing	62175.5	447.216	53.9997	531.173	5.70142	76.2177	13050.3	44.031	5.4216	61.2274	0.790513	15.9976		0	0	0	0	0		0	0	0	0	0	38682.8	337.681	35.6931	268.221	4.02996	47.4193	6543.64	28.4119	3.01251	24.6445	0.406388	8.0215	24569.5	161.714	19.3126	218.993	2.28324	30.1184	5707.18	17.883	2.20709	28.2569	0.350537
92	Nanjing	Beijing	45700	381.163	33.7969	304.585	5.12736	56.0213	10041.8	41.8087	3.62399	36.1384	0.630748	12.3097		0	0	0	0	0		0	0	0	0	0	73739.7	590.902	67.5079	571.174	7.22606	90.3936	16938.1	65.7195	7.61758	72.6097	1.04479	20.7636		0	0	0	0	0		0	0	0	0
93	Nanning	Shanghai	11173.2	97.5365	10.3097	77.4735	1.16402	13.6967	1946.3	8.45063	0.89602	7.33009	0.120873	2.38586	26415.4	211.772	15.5104	170.145	3.13985	32.3813	3927.82	15.8904	1.15936	13.7011	0.248553	4.81491	15165	132.382	13.9929	105.152	1.57988	18.5899	3892.59	16.9013	1.79204	14.6602	0.241747	4.77172		0	0	0	0	0		0	0	0	0
94	Zhengzhou	Chengdu	17529	153.019	16.1742	121.543	1.82616	21.4879	3940.03	17.1073	1.81388	14.8389	0.244693	4.82988	31574.1	259.162	21.3805	207.545	3.62869	38.705	7933.55	32.6797	2.66717	28.2216	0.499721	9.72533		0	0	0	0	0		0	0	0	0	0		0	0	0	0	0		0	0	0	0
95	Yinchuan	Xi'an	4256.18	37.1543	3.92723	29.5118	0.443407	5.21743	1877.8	8.15324	0.864487	7.07213	0.11662	2.3019	5211.03	45.4896	4.80828	36.1326	0.542883	6.38793	1877.8	8.15324	0.864487	7.07213	0.11662	2.3019	39165.8	341.897	36.1387	271.57	4.08028	48.0113	15022.4	65.2259	6.91589	56.5771	0.932957	18.4152	8925.34	71.5544	5.2407	57.4891	1.0609	10.9411	3789.59	15.3312	1.11856	13.219	0.239806
96	Guangzhou	Ningbo		0	0	0	0	0		0	0	0	0	0	39671.6	333.073	30.3702	265.921	4.40585	48.6313	8344.21	34.988	3.14908	30.2609	0.52314	10.2287	19864.1	166.783	15.2112	133.157	2.20587	24.3504	4172.11	17.494	1.57454	15.1305	0.26157	5.11436	18582.7	148.978	10.9112	119.693	2.20882	22.7796	4190.9	16.9547	1.23701	14.6188	0.265201
97	Chengdu	Xi'an	5264.35	42.2043	3.09108	33.9083	0.625742	6.45329	1934.62	7.82672	0.571034	6.7484	0.122423	2.37155	11629.7	101.521	10.7309	80.6387	1.21158	14.2562	3834.54	16.6492	1.76532	14.4416	0.238142	4.70056	17646.6	154.046	16.2827	122.359	1.83842	21.632	5751.81	24.9738	2.64797	21.6623	0.357213	7.05085	11443.6	66.4677	10.222	117.25	0.903458	14.0282	4754.14	13.132	2.01566	26.3684	0.288403
98	Haikou	Changsha		0	0	0	0	0		0	0	0	0	0	23575.9	205.806	21.7538	163.472	2.45613	28.9005	5153.89	22.3777	2.3727	19.4105	0.320079	6.31788	7111.14	57.01	4.17546	45.8037	0.845259	8.71717	1733.51	7.01309	0.511673	6.04688	0.109697	2.12502	28444.6	228.04	16.7018	183.215	3.38104	34.8687	6934.04	28.0524	2.04669	24.1875	0.438788
99	Shanghai	Urumqi		0	0	0	0	0		0	0	0	0	0	94442.1	757.143	55.4537	608.313	11.2258	115.772	8710.59	35.2396	2.57107	30.3845	0.551208	10.6779	25296.3	351.384	37.1415	279.106	4.1935	31.0094	5754.98	24.9876	2.64943	21.6743	0.357409	7.05472	38768.6	310.808	22.7638	249.713	4.6082	47.5244	4355.29	17.6198	1.28553	15.1923	0.275604
100	Hohhot	Beijing	32654.6	266.166	21.2339	213.357	3.7913	40.0295	13353.4	54.6771	4.30639	47.1937	0.842409	16.3692		0	0	0	0	0		0	0	0	0	0		0	0	0	0	0		0	0	0	0	0	8254.65	36.7525	0.944544	144.473	0.945008	10.1189	4226.91	6.72664	0.216317	26.6691	0.270693
101	Chongqing	Changsha	5973.68	47.891	3.50758	38.4772	0.710056	7.32282	2043.68	8.26792	0.603225	7.12882	0.129325	2.50524	5973.68	47.891	3.50758	38.4772	0.710056	7.32282	2043.68	8.26792	0.603225	7.12882	0.129325	2.50524		0	0	0	0	0		0	0	0	0	0	5973.68	47.891	3.50758	38.4772	0.710056	7.32282	2043.68	8.26792	0.603225	7.12882	0.129325
102	Tianjin	Xi'an	12714.6	116.415	9.97654	75.8091	1.40709	15.5862	3107.61	13.666	1.15662	9.47752	0.185207	3.80946	6758.16	58.9953	6.23583	46.8601	0.704062	8.28447	1539.87	6.68598	0.708913	5.79943	0.0956326	1.88765		0	0	0	0	0		0	0	0	0	0		0	0	0	0	0		0	0	0	0
103	Hotan	Urumqi	8302.34	66.5599	4.8749	53.4763	0.986851	10.1774	1660.17	6.71638	0.490024	5.79104	0.105056	2.03511	56666.2	613.674	58.8796	327.359	5.60835	69.4641	10865	59.461	5.66717	34.0318	0.683075	13.3188		0	0	0	0	0		0	0	0	0	0		0	0	0	0	0		0	0	0	0
104	Chengdu	Wuhan	15614.5	136.307	14.4077	108.269	1.62672	19.141	3482.9	15.1224	1.60343	13.1172	0.216303	4.26951	13722.1	110.01	8.05723	88.3857	1.63107	16.8212	3514.42	14.218	1.03734	12.2591	0.222394	4.30815	34305.3	275.025	20.1431	220.964	4.07767	42.053	8786.06	35.5449	2.59334	30.6478	0.555984	10.7704		0	0	0	0	0		0	0	0	0
105	Guangzhou	Zhengzhou		0	0	0	0	0		0	0	0	0	0	79949.2	680.5	53.8003	498.34	9.21851	98.0056	15624.8	65.6561	5.14679	51.4581	0.96317	19.1536		0	0	0	0	0		0	0	0	0	0	8992.8	72.0953	5.28032	57.9237	1.06892	11.0238	1736.09	7.02354	0.512435	6.05588	0.10986
106	Aksu	Urumqi	6326.55	50.72	3.71477	40.75	0.752	7.75539	1755.26	7.1011	0.518093	6.12275	0.111073	2.15168	41235.3	400.366	35.3091	250.786	4.40897	50.5482	10754	52.6012	4.57265	35.9823	0.685439	13.1827		0	0	0	0	0		0	0	0	0	0	6326.55	50.72	3.71477	40.75	0.752	7.75539	1755.26	7.1011	0.518093	6.12275	0.111073
107	Guilin	Shanghai	10259.7	89.5616	9.4667	71.139	1.06885	12.5768	1785.55	7.75267	0.822015	6.72468	0.11089	2.18881	9332.67	74.8201	5.47988	60.1128	1.10932	11.4404	1801.7	7.28899	0.531802	6.28476	0.114012	2.20862		0	0	0	0	0		0	0	0	0	0		0	0	0	0	0		0	0	0	0
108	Nanjing	Xi'an		0	0	0	0	0		0	0	0	0	0		0	0	0	0	0		0	0	0	0	0	28746	250.938	26.5243	199.321	2.99475	35.2382	6155.97	26.7286	2.83404	23.1845	0.382312	7.54628	17049.3	136.684	10.0109	109.817	2.02655	20.8999	4141.12	16.7533	1.22232	14.4452	0.262051
109	Beijing	Shenyang	31589.9	272.233	27.4855	216.598	3.36379	38.7244	9012.77	38.5946	3.84928	33.439	0.561867	11.0483	35944.8	313.78	33.1667	249.236	3.74472	44.0629	10795.8	46.8743	4.97007	40.6588	0.670465	13.234		0	0	0	0	0		0	0	0	0	0		0	0	0	0	0		0	0	0	0
110	Guangzhou	Sanya		0	0	0	0	0		0	0	0	0	0	55349.5	475.638	47.5233	378.575	5.92157	67.85	15041.1	64.3096	6.36841	55.7118	0.938074	18.4381		0	0	0	0	0		0	0	0	0	0	5287.39	42.389	3.10461	34.0567	0.628481	6.48153	1682.97	6.80863	0.496755	5.87058	0.106499
111	Yinchuan	Beijing	34190.9	278.999	22.3793	223.61	3.96326	41.9128	8259.21	33.8994	2.70877	29.2658	0.520716	10.1245	7510.05	65.5589	6.92961	52.0736	0.782394	9.20617	1639.97	7.12059	0.754995	6.17641	0.101849	2.01035	15283.7	133.419	14.1024	105.975	1.59225	18.7355	3279.94	14.2412	1.50999	12.3528	0.203698	4.0207	6831.5	54.7681	4.01126	44.0025	0.81202	8.37437	1654.81	6.69471	0.488443	5.77235	0.104717
112	Nanjing	Xiamen		0	0	0	0	0		0	0	0	0	0	9553.55	83.3976	8.81517	66.243	0.995285	11.7112	2605.98	11.3149	1.19972	9.81456	0.161842	3.19453	19107.1	166.795	17.6303	132.486	1.99057	23.4224	5211.95	22.6298	2.39944	19.6291	0.323685	6.38906		0	0	0	0	0		0	0	0	0
113	Hangzhou	Qingdao		0	0	0	0	0		0	0	0	0	0		0	0	0	0	0		0	0	0	0	0	21700.5	189.434	20.0233	150.468	2.26075	26.6015	5648.83	24.5267	2.60056	21.2745	0.350817	6.92461		0	0	0	0	0		0	0	0	0
114	Nanning	Beijing	72995.5	625.79	61.9741	498.24	7.84007	89.4813	8140.19	34.7369	3.40903	30.0879	0.50795	9.97863	48098.3	385.604	28.242	309.807	5.71717	58.9612	6146.49	24.8662	1.81423	21.4403	0.388951	7.53465		0	0	0	0	0		0	0	0	0	0	16032.8	128.535	9.41399	103.269	1.90572	19.6537	2048.83	8.28875	0.604744	7.14678	0.12965
115	Zhengzhou	Chongqing	5770.13	59.6823	5.7153	31.524	0.589266	7.0733	1459.27	6.93093	0.655523	3.81064	0.0815958	1.78885	23569.5	215.803	18.4938	140.53	2.60837	28.8926	5837.1	25.6691	2.1725	17.8018	0.347878	7.15539		0	0	0	0	0		0	0	0	0	0		0	0	0	0	0		0	0	0	0
116	Chengdu	Changsha	8270.75	72.1994	7.63151	57.3482	0.861643	10.1387	1963.47	8.52522	0.903928	7.39479	0.12194	2.40692	8952.37	78.1496	8.26046	62.0745	0.932654	10.9742	1963.47	8.52522	0.903928	7.39479	0.12194	2.40692		0	0	0	0	0		0	0	0	0	0		0	0	0	0	0		0	0	0	0
117	Chongqing	Haikou		0	0	0	0	0		0	0	0	0	0	10332	90.1934	9.53349	71.6409	1.07639	12.6655	2026.81	8.80022	0.933086	7.63332	0.125874	2.48456		0	0	0	0	0		0	0	0	0	0	38614	240.054	13.454	464.416	4.50436	47.3349	7968.76	22.7199	1.4058	38.7385	0.507213
118	Shanghai	Lanzhou	9969.65	87.0299	9.19911	69.1281	1.03863	12.2213	1608	6.98179	0.740278	6.05602	0.0998638	1.97116		0	0	0	0	0		0	0	0	0	0	36107	315.196	33.3163	250.361	3.76161	44.2617	4824	20.9454	2.22084	18.168	0.299591	5.91349		0	0	0	0	0		0	0	0	0
119	Urumqi	Yining		0	0	0	0	0		0	0	0	0	0	31135.3	291.457	25.3238	186.043	3.40181	38.1671	13420.9	60.9794	5.22832	41.7294	0.812442	16.452	4611.2	40.2534	4.25481	31.9734	0.480393	5.65263	1725.35	7.49131	0.794303	6.49798	0.107152	2.11502		0	0	0	0	0		0	0	0	0
120	Urumqi	Lanzhou		0	0	0	0	0		0	0	0	0	0	32241.4	269.926	24.3223	215.587	3.59641	39.523	4766.74	19.9874	1.79895	17.2869	0.298851	5.8433		0	0	0	0	0		0	0	0	0	0		0	0	0	0	0		0	0	0	0
121	Guangzhou	Jinan		0	0	0	0	0		0	0	0	0	0	36492.2	336.053	34.4066	237.09	3.77945	44.7339	5777.56	25.8755	2.6382	19.5219	0.346821	7.08241	12306.9	107.433	11.3558	85.3346	1.28213	15.0864	1920.06	8.33673	0.883942	7.23129	0.119244	2.3537		0	0	0	0	0		0	0	0	0
122	Changsha	Kunming		0	0	0	0	0		0	0	0	0	0	21392.8	186.748	19.7394	148.334	2.22869	26.2243	4553.95	19.7728	2.09651	17.151	0.28282	5.58244	51242.6	455.095	44.6863	337.307	5.46027	62.8157	11426.1	49.8668	4.85503	39.7406	0.698091	14.0066		0	0	0	0	0		0	0	0	0
123	Chengdu	Guiyang	19135.7	167.045	17.6568	132.684	1.99355	23.4575	7219.51	31.3465	3.32366	27.19	0.448363	8.85002	8134.47	65.2141	4.77633	52.3951	0.966897	9.97162	3642.42	14.7358	1.07512	12.7056	0.230494	4.46506		0	0	0	0	0		0	0	0	0	0		0	0	0	0	0		0	0	0	0
124	Chengdu	Jinan	11859.9	103.531	10.9432	82.2347	1.23556	14.5384	1849.73	8.03137	0.851565	6.96643	0.114876	2.26749	11209	97.8492	10.3427	77.7219	1.16775	13.7406	1849.73	8.03137	0.851565	6.96643	0.114876	2.26749	12320.7	107.554	11.3685	85.4301	1.28357	15.1033	1849.73	8.03137	0.851565	6.96643	0.114876	2.26749		0	0	0	0	0		0	0	0	0
125	Shenzhen	Wuxi		0	0	0	0	0		0	0	0	0	0	13020.2	113.66	12.0139	90.2805	1.35644	15.9608	2228.72	9.67691	1.02604	8.39377	0.138413	2.73207	13055.2	113.965	12.0462	90.5229	1.36008	16.0037	2228.72	9.67691	1.02604	8.39377	0.138413	2.73207		0	0	0	0	0		0	0	0	0
126	Guiyang	Nanjing		0	0	0	0	0		0	0	0	0	0	32109.7	265.016	22.4293	212.073	3.66022	39.3616	5386.43	22.3202	1.88473	19.2851	0.338756	6.60294	10641.7	92.8965	9.81921	73.788	1.10865	13.0451	3569.42	15.4981	1.64326	13.4431	0.221676	4.37556		0	0	0	0	0		0	0	0	0
127	Zhengzhou	Sanya		0	0	0	0	0		0	0	0	0	0	43304.2	366.175	34.377	292.071	4.75563	53.0844	6959.2	29.1805	2.62638	25.2381	0.436307	8.53092		0	0	0	0	0		0	0	0	0	0	25771.4	206.609	15.1322	165.996	3.06329	31.5918	3495.27	14.1405	1.03169	12.1923	0.221182
128	Wuhan	Xiamen	11072.7	96.6588	10.2169	76.7764	1.15355	13.5734	2508.57	10.892	1.15487	9.44772	0.155793	3.07512	19375.6	155.334	11.3768	124.8	2.30306	23.7515	5062.54	20.481	1.49429	17.6593	0.320359	6.2059	9687.78	77.667	5.68839	62.4001	1.15153	11.8757	2531.27	10.2405	0.747145	8.82965	0.16018	3.10295		0	0	0	0	0		0	0	0	0
129	Chengdu	Tianjin	27019.8	226.443	20.4923	180.832	3.00918	33.1221	4179.49	17.525	1.57733	15.1572	0.262033	5.12342		0	0	0	0	0		0	0	0	0	0		0	0	0	0	0		0	0	0	0	0		0	0	0	0	0		0	0	0	0
130	Changsha	Xiamen		0	0	0	0	0		0	0	0	0	0		0	0	0	0	0		0	0	0	0	0		0	0	0	0	0		0	0	0	0	0	8976.13	71.9616	5.27053	57.8163	1.06694	11.0034	2444.73	9.8904	0.7216	8.52777	0.154703
131	Chongqing	Jinan		0	0	0	0	0		0	0	0	0	0		0	0	0	0	0		0	0	0	0	0	9522.73	83.1286	8.78673	66.0292	0.992074	11.6734	1770.75	7.68845	0.815206	6.66898	0.109972	2.17068		0	0	0	0	0		0	0	0	0
132	Beijing	Zhuhai	45033.9	383.561	37.0503	305.646	4.88868	55.2047	5484.58	23.2686	2.2211	20.1447	0.342779	6.72326	69092.3	490.23	49.394	554.733	7.06174	84.6967	10037.2	34.8061	3.54483	44.3142	0.623329	12.3041		0	0	0	0	0		0	0	0	0	0		0	0	0	0	0		0	0	0	0
133	Chongqing	Tianjin	8290.87	66.4679	4.86816	53.4025	0.985487	10.1633	1410.07	5.70459	0.416205	4.91864	0.0892296	1.72853	7013.76	61.2266	6.47168	48.6324	0.730691	8.5978	1397.42	6.06748	0.643334	5.26294	0.0867861	1.71303		0	0	0	0	0		0	0	0	0	0		0	0	0	0	0		0	0	0	0
134	Shenzhen	Tianjin	38908.6	341.55	27.9814	238.165	4.41168	47.696	5586.09	23.9099	1.93566	17.8527	0.339776	6.8477		0	0	0	0	0		0	0	0	0	0		0	0	0	0	0		0	0	0	0	0	13088	104.927	7.68491	84.3014	1.5557	16.0439	1862.03	7.53304	0.549608	6.49519	0.11783
135	Beijing	Yantai	14998.3	123.692	10.4315	98.9922	1.71165	18.3857	6280.31	26.0242	2.19751	22.4855	0.394972	7.6987		0	0	0	0	0		0	0	0	0	0	5803.64	50.6628	5.35508	40.2416	0.60462	7.11437	2080.88	9.03499	0.957979	7.83697	0.129232	2.55084		0	0	0	0	0		0	0	0	0
136	Shanghai	Yantai		0	0	0	0	0		0	0	0	0	0		0	0	0	0	0		0	0	0	0	0	34053.4	297.269	31.4215	236.121	3.54767	41.7443	8635.32	37.4937	3.97546	32.5221	0.536291	10.5856		0	0	0	0	0		0	0	0	0
137	Guangzhou	Hefei		0	0	0	0	0		0	0	0	0	0	42414.5	370.257	39.1363	294.096	4.41873	51.9937	8655.63	37.5819	3.98481	32.5986	0.537552	10.6105	10238.6	89.378	9.4473	70.9932	1.06666	12.551	2163.91	9.39548	0.996202	8.14966	0.134388	2.65262	8997.74	72.1349	5.28322	57.9555	1.06951	11.0299	2183.49	8.83354	0.644492	7.61651	0.138172
138	Dalian	Nanjing	6050.13	48.5039	3.55246	38.9696	0.719143	7.41653	1580.81	6.39532	0.4666	5.51421	0.100034	1.93783	17976.8	152.618	14.5574	121.668	1.96166	22.0369	4714.06	19.9996	1.90906	17.3146	0.294623	5.77872	27045.9	236.097	24.9556	187.532	2.81763	33.1542	6266.52	27.2086	2.88493	23.6008	0.389178	7.68179	6050.13	48.5039	3.55246	38.9696	0.719143	7.41653	1580.81	6.39532	0.4666	5.51421	0.100034
139	Haikou	Hangzhou		0	0	0	0	0		0	0	0	0	0	16228.6	141.668	14.9743	112.527	1.69069	19.8938	2623.34	11.3903	1.20771	9.87996	0.162921	3.21582		0	0	0	0	0		0	0	0	0	0	32674.6	261.953	19.1856	210.461	3.88384	40.0541	5294.16	21.4181	1.56266	18.4672	0.335016
140	Changsha	Sanya		0	0	0	0	0		0	0	0	0	0	22546.2	196.817	20.8037	156.332	2.34886	27.6382	3868.03	16.7946	1.78073	14.5677	0.240222	4.74162		0	0	0	0	0		0	0	0	0	0	20348.4	163.133	11.948	131.066	2.41869	24.944	3903.04	15.7901	1.15204	13.6147	0.246985
141	Zhengzhou	Hangzhou		0	0	0	0	0		0	0	0	0	0	24599	197.21	14.4439	158.445	2.92394	30.1547	6954.69	28.1359	2.05279	24.2595	0.440095	8.52539		0	0	0	0	0		0	0	0	0	0	16399.4	131.474	9.62924	105.63	1.9493	20.1031	4636.46	18.7573	1.36852	16.173	0.293396
142	Qingdao	Xi'an		0	0	0	0	0		0	0	0	0	0		0	0	0	0	0		0	0	0	0	0	30382.4	265.222	28.0341	210.667	3.16522	37.2441	6078.34	26.3916	2.79829	22.8921	0.377491	7.45111		0	0	0	0	0		0	0	0	0
143	Shenzhen	Wuhan	9946.82	86.8307	9.17805	68.9699	1.03626	12.1933	2186.23	9.49242	1.00648	8.23374	0.135775	2.67999	35893.1	307.128	30.1989	244.59	3.86713	43.9995	8764.72	37.4019	3.67058	32.3963	0.546921	10.7442	17405.5	139.54	10.22	112.111	2.06889	21.3365	4412.04	17.8494	1.30228	15.3902	0.279195	5.40848		0	0	0	0	0		0	0	0	0
144	Hefei	Shenzhen	7916.01	63.4627	4.64806	50.9879	0.94093	9.70382	1782.27	7.21038	0.526066	6.21698	0.112783	2.1848	17404.6	151.933	16.0594	120.681	1.8132	21.3353	3532.58	15.3381	1.6263	13.3043	0.219388	4.3304		0	0	0	0	0		0	0	0	0	0		0	0	0	0	0		0	0	0	0
145	Chongqing	Urumqi		0	0	0	0	0		0	0	0	0	0	76918.4	630.088	51.4903	504.73	8.86599	94.2902	8170.69	33.6566	2.7469	29.0652	0.514658	10.016		0	0	0	0	0		0	0	0	0	0	19355.1	155.17	11.3648	124.668	2.30063	23.7264	2047.26	8.28242	0.604282	7.14132	0.129551
146	Shenzhen	Jinan		0	0	0	0	0		0	0	0	0	0		0	0	0	0	0		0	0	0	0	0		0	0	0	0	0		0	0	0	0	0	13820.6	110.8	8.11508	89.0203	1.64278	16.942	1967.36	7.95916	0.580697	6.86259	0.124495
147	Hangzhou	Taiyuan	8618.65	75.2364	7.95253	59.7605	0.897888	10.5651	1678.5	7.28791	0.772736	6.32154	0.104242	2.05759		0	0	0	0	0		0	0	0	0	0	23387.2	193.538	16.578	154.818	2.65536	28.6691	5065.89	20.9919	1.77258	18.1375	0.318597	6.21001	7453.1	59.7515	4.37625	48.0063	0.885907	9.13637	1693.69	6.85202	0.499921	5.90799	0.107177
148	Guiyang	Xi'an		0	0	0	0	0		0	0	0	0	0		0	0	0	0	0		0	0	0	0	0	5987.34	52.2665	5.52459	41.5154	0.623759	7.33957	1451.97	6.30432	0.668446	5.46838	0.0901737	1.77989		0	0	0	0	0		0	0	0	0
149	Chengdu	Lanzhou	15038.2	131.276	13.8759	104.273	1.56667	18.4345	3552.36	15.424	1.63541	13.3788	0.220617	4.35465		0	0	0	0	0		0	0	0	0	0	22563.2	191.916	18.4418	152.958	2.45467	27.659	5344.62	22.6748	2.16442	19.6306	0.334032	6.55169		0	0	0	0	0		0	0	0	0
150	Kunming	Xiamen		0	0	0	0	0		0	0	0	0	0		0	0	0	0	0		0	0	0	0	0	31693.1	310.677	30.6722	188.762	3.25844	38.8508	6607.24	30.7127	2.98636	19.1484	0.3796	8.09946		0	0	0	0	0		0	0	0	0
151	Shanghai	Shijiazhuang		0	0	0	0	0		0	0	0	0	0		0	0	0	0	0		0	0	0	0	0		0	0	0	0	0		0	0	0	0	0		0	0	0	0	0		0	0	0	0
152	Guangzhou	Xiamen		0	0	0	0	0		0	0	0	0	0	20291.5	188.972	17.7028	124.241	2.16728	24.8742	8310.56	37.1644	3.43546	25.9107	0.492795	10.1875		0	0	0	0	0		0	0	0	0	0		0	0	0	0	0		0	0	0	0
153	Hangzhou	Nanning	14231.4	124.233	13.1315	98.6784	1.48262	17.4455	2119.8	9.20399	0.975897	7.98355	0.131649	2.59855	28360.1	237.841	21.5869	189.917	3.15504	34.7651	4258.79	17.8575	1.60725	15.4448	0.267005	5.22063		0	0	0	0	0		0	0	0	0	0	14942.5	119.794	8.77379	96.2461	1.77612	18.3172	4277.97	17.307	1.26271	14.9225	0.270711
154	Changsha	Xi'an		0	0	0	0	0		0	0	0	0	0	16242.6	136.389	12.444	108.889	1.80345	19.9109	3757.28	15.7546	1.41798	13.6261	0.235562	4.60585	25407.3	221.793	23.4436	176.171	2.64693	31.1455	5610.53	24.3604	2.58293	21.1302	0.348438	6.87765	24055.9	156.464	19.168	217.636	2.20172	29.4889	6524.46	20.4439	2.52315	32.3034	0.400735
155	Shenyang	Qingdao		0	0	0	0	0		0	0	0	0	0	11764.5	102.698	10.8553	81.5735	1.22562	14.4215	3520.3	15.2848	1.62065	13.2581	0.218626	4.31535	6155.59	53.7352	5.67984	42.682	0.641287	7.54582	1760.15	7.64241	0.810323	6.62904	0.109313	2.15768		0	0	0	0	0		0	0	0	0
156	Chengdu	Qingdao	11234.1	98.0682	10.3659	77.8958	1.17037	13.7713	1630.17	7.07804	0.750484	6.1395	0.101241	1.99834		0	0	0	0	0		0	0	0	0	0	9117.77	79.5935	8.41307	63.2213	0.949885	11.177	1630.17	7.07804	0.750484	6.1395	0.101241	1.99834		0	0	0	0	0		0	0	0	0
157	Harbin	Nanjing		0	0	0	0	0		0	0	0	0	0		0	0	0	0	0		0	0	0	0	0		0	0	0	0	0		0	0	0	0	0	20539.5	164.666	12.0602	132.298	2.44142	25.1783	3043.67	12.3135	0.898389	10.617	0.192604
158	Changsha	Nanjing	7727.09	61.9481	4.53713	49.7711	0.918474	9.47224	2299.46	9.30269	0.678721	8.02103	0.14551	2.81878	8831.7	77.0962	8.14911	61.2378	0.920083	10.8263	2278.83	9.89448	1.04911	8.58249	0.141525	2.7935	26495.1	231.289	24.4473	183.713	2.76025	32.479	6836.5	29.6834	3.14733	25.7475	0.424576	8.38051	7727.09	61.9481	4.53713	49.7711	0.918474	9.47224	2299.46	9.30269	0.678721	8.02103	0.14551
159	Guangzhou	Urumqi		0	0	0	0	0		0	0	0	0	0	21858.4	175.239	12.8346	140.792	2.59818	26.7951	1611.09	6.51783	0.475539	5.61985	0.10195	1.97495		0	0	0	0	0		0	0	0	0	0	21858.4	175.239	12.8346	140.792	2.59818	26.7951	1611.09	6.51783	0.475539	5.61985	0.10195
160	Ningbo	Beijing	8991.06	72.0813	5.27929	57.9124	1.06871	11.0217	1801.92	7.28984	0.531864	6.28549	0.114026	2.20887		0	0	0	0	0		0	0	0	0	0	40413.8	352.792	37.2903	280.224	4.2103	49.5412	7143.02	31.0143	3.28845	26.9019	0.443613	8.75625	11936	95.6911	7.00849	76.8813	1.41876	14.6317	3603.83	14.5797	1.06373	12.571	0.228051
161	Nanchang	Kunming	9301.29	74.5685	5.46146	59.9107	1.10559	11.402	1711.84	6.92543	0.505277	5.97129	0.108326	2.09846		0	0	0	0	0		0	0	0	0	0	10584	92.3933	9.76602	73.3883	1.10264	12.9744	1696.49	7.366	0.781016	6.38928	0.105359	2.07964		0	0	0	0	0		0	0	0	0
162	Shanghai	Jieyang		0	0	0	0	0		0	0	0	0	0	7742.7	62.0732	4.54629	49.8716	0.920329	9.49137	1984.91	8.03016	0.585877	6.92381	0.125606	2.4332	25451.6	222.179	23.4845	176.478	2.65153	31.1997	7868.43	34.164	3.6224	29.6339	0.488663	9.64549		0	0	0	0	0		0	0	0	0
163	Guangzhou	Qingdao		0	0	0	0	0		0	0	0	0	0	40202.8	329.431	26.9615	263.878	4.63182	49.2825	5600.05	23.0676	1.88267	19.9207	0.352737	6.8648	10260.9	89.5727	9.46788	71.1479	1.06898	12.5783	1390.57	6.03774	0.640181	5.23715	0.0863606	1.70463	10067.4	80.7107	5.91131	64.8455	1.19666	12.3411	1403.16	5.67662	0.414164	4.89453	0.0887922
164	Dalian	Tianjin	15489.9	124.182	9.09522	99.7721	1.84119	18.9882	5997.24	24.2624	1.77018	20.9197	0.379507	7.35169	5378.86	46.9547	4.96313	37.2962	0.560367	6.59366	1981.15	8.60197	0.912065	7.46136	0.123038	2.42859		0	0	0	0	0		0	0	0	0	0	5163.29	41.3941	3.03174	33.2574	0.61373	6.32941	1999.08	8.08748	0.59006	6.97324	0.126502
165	Harbin	Tianjin	8005.04	64.1764	4.70033	51.5614	0.951512	9.81295	1803.83	7.29759	0.53243	6.29218	0.114147	2.21122		0	0	0	0	0		0	0	0	0	0	8800.15	76.8208	8.12	61.019	0.916796	10.7876	1787.65	7.76183	0.822986	6.73262	0.111021	2.19139	8005.04	64.1764	4.70033	51.5614	0.951512	9.81295	1803.83	7.29759	0.53243	6.29218	0.114147
166	Sanya	Wuhan		0	0	0	0	0		0	0	0	0	0	26326.9	229.821	24.2922	182.547	2.74273	32.2728	3810.12	16.5432	1.75407	14.3496	0.236625	4.67063	25117.1	201.363	14.748	161.782	2.98552	30.7897	3844.6	15.5537	1.1348	13.4109	0.243288	4.7129	12474.7	100.01	7.32482	80.3513	1.4828	15.2921	3844.6	15.5537	1.1348	13.4109	0.243288
167	Chongqing	Lhasa	11633.3	101.553	10.7342	80.6635	1.21195	14.2606	1943.94	8.4404	0.894935	7.32122	0.120727	2.38297	11633.3	101.553	10.7342	80.6635	1.21195	14.2606	1943.94	8.4404	0.894935	7.32122	0.120727	2.38297		0	0	0	0	0		0	0	0	0	0		0	0	0	0	0		0	0	0	0
168	Hangzhou	Xiamen		0	0	0	0	0		0	0	0	0	0	8549.59	74.6336	7.8888	59.2816	0.890693	10.4805	2458.34	10.6739	1.13175	9.25852	0.152673	3.01354	7790.31	68.0055	7.18821	54.0169	0.811592	9.54974	2458.34	10.6739	1.13175	9.25852	0.152673	3.01354		0	0	0	0	0		0	0	0	0
169	Guangzhou	Shenyang		0	0	0	0	0		0	0	0	0	0	69490.7	606.618	64.1198	481.839	7.23951	85.185	7593.73	32.9713	3.49594	28.5993	0.471604	9.30876		0	0	0	0	0		0	0	0	0	0	15473.8	124.054	9.08578	99.6686	1.83928	18.9685	3064.98	12.3997	0.904678	10.6914	0.193953
170	Chengdu	Xiamen	8935.68	78.0039	8.24505	61.9587	0.930915	10.9538	1425.39	6.18893	0.656212	5.36829	0.0885232	1.74732		0	0	0	0	0		0	0	0	0	0		0	0	0	0	0		0	0	0	0	0		0	0	0	0	0		0	0	0	0
171	Guilin	Xi'an	9478.54	82.7428	8.74596	65.7228	0.98747	11.6192	1905.31	8.27268	0.877151	7.17574	0.118328	2.33562	7893.8	63.2846	4.63501	50.8448	0.938289	9.67659	1922.55	7.77789	0.567472	6.7063	0.12166	2.35676	7932.36	69.2454	7.31928	55.0018	0.82639	9.72386	1905.31	8.27268	0.877151	7.17574	0.118328	2.33562		0	0	0	0	0		0	0	0	0
172	Tianjin	Xiamen	10160.2	81.4543	5.96578	65.443	1.20768	12.4549	1529.11	6.18618	0.451342	5.33389	0.0967626	1.87446		0	0	0	0	0		0	0	0	0	0		0	0	0	0	0		0	0	0	0	0		0	0	0	0	0		0	0	0	0
173	Chongqing	Xiamen	7142.14	57.2586	4.19366	46.0034	0.848945	8.75518	1225.92	4.95958	0.361849	4.27628	0.0775764	1.50279		0	0	0	0	0		0	0	0	0	0		0	0	0	0	0		0	0	0	0	0		0	0	0	0	0		0	0	0	0
174	Jinan	Xi'an		0	0	0	0	0		0	0	0	0	0	6764.62	54.232	3.97199	43.5717	0.804071	8.29239	1787.13	7.23003	0.5275	6.23392	0.11309	2.19075	14090	122.999	13.001	97.6981	1.46789	17.2722	3542.21	15.3799	1.63073	13.3406	0.219986	4.34221		0	0	0	0	0		0	0	0	0
175	Changsha	Tianjin	9621.13	77.1326	5.64926	61.9708	1.14361	11.794	1906.81	7.71421	0.562826	6.6514	0.120664	2.33746	10948	95.5704	10.1018	75.9118	1.14056	13.4206	1889.71	8.20495	0.86997	7.11699	0.117359	2.3165		0	0	0	0	0		0	0	0	0	0	9621.13	77.1326	5.64926	61.9708	1.14361	11.794	1906.81	7.71421	0.562826	6.6514	0.120664
176	Sanya	Xi'an		0	0	0	0	0		0	0	0	0	0	11737.4	102.462	10.8303	81.3857	1.2228	14.3883	1518.54	6.59335	0.699092	5.71908	0.0943077	1.8615	12560.1	109.644	11.5894	87.0902	1.30851	15.3968	3037.08	13.1867	1.39818	11.4382	0.188615	3.72299	11015.4	88.3103	6.46792	70.9513	1.30933	13.5032	1532.28	6.199	0.452277	5.34494	0.0969631
177	Kunming	Jinan		0	0	0	0	0		0	0	0	0	0		0	0	0	0	0		0	0	0	0	0	31247.1	272.771	28.832	216.663	3.25531	38.3042	6224.08	27.0244	2.86539	23.441	0.386542	7.62977		0	0	0	0	0		0	0	0	0
178	Hangzhou	Tianjin	17025	142.587	12.8681	113.877	1.89799	20.87	3989.96	16.7303	1.5058	14.4699	0.25015	4.89108		0	0	0	0	0		0	0	0	0	0		0	0	0	0	0		0	0	0	0	0		0	0	0	0	0		0	0	0	0
179	Hangzhou	Harbin	21281.6	91.6094	19.6368	147.564	2.21711	26.088	4026.35	5.82734	1.85362	15.1639	0.250053	4.93569	32535.6	277.002	26.7163	220.744	3.53417	39.8836	4038.49	17.1335	1.63548	14.8333	0.2524	4.95057	10193.4	88.9829	9.40554	70.6794	1.06194	12.4955	1342.12	5.82734	0.617872	5.05464	0.0833512	1.64523	21035.9	168.645	12.3517	135.495	2.50042	25.7868	4062.78	16.4364	1.19919	14.1719	0.257094
180	Kunming	Tianjin	22906.6	122.055	16.5485	140.033	2.59418	28.08	3961.52	8.01338	1.47443	12.0818	0.236098	4.85622		0	0	0	0	0		0	0	0	0	0	15723.6	131.835	11.9541	105.274	1.74986	19.2747	1971.88	8.26827	0.744181	7.15117	0.123627	2.41722		0	0	0	0	0		0	0	0	0
181	Dalian	Hangzhou	7691.4	61.6619	4.51617	49.5412	0.914231	9.42848	1761.28	7.12544	0.519869	6.14374	0.111454	2.15906	7843.96	68.4737	7.23771	54.3889	0.81718	9.61549	1745.48	7.57872	0.803571	6.5738	0.108402	2.1397		0	0	0	0	0		0	0	0	0	0	7691.4	61.6619	4.51617	49.5412	0.914231	9.42848	1761.28	7.12544	0.519869	6.14374	0.111454
182	Hangzhou	Sanya		0	0	0	0	0		0	0	0	0	0	32926.8	287.434	30.382	228.31	3.4303	40.3633	4550.84	19.7593	2.09508	17.1393	0.282627	5.57864		0	0	0	0	0		0	0	0	0	0	34411.8	275.879	20.2056	221.65	4.09033	42.1836	4592.03	18.5775	1.35541	16.018	0.290585
183	Hangzhou	Shenyang		0	0	0	0	0		0	0	0	0	0	33252.9	290.28	30.6828	230.571	3.46427	40.7629	4913.38	21.3334	2.26198	18.5047	0.305142	6.02306		0	0	0	0	0		0	0	0	0	0	17614.4	141.215	10.3427	113.456	2.09372	21.5926	2478.92	10.0287	0.731693	8.64705	0.156867
184	Nanjing	Shenyang		0	0	0	0	0		0	0	0	0	0	53201.6	444.677	39.7906	355.237	5.9495	65.2171	8808.96	36.9367	3.32447	31.9463	0.552277	10.7984	11722.6	102.332	10.8165	81.2826	1.22125	14.3701	2192.32	9.51884	1.00928	8.25666	0.136152	2.68745		0	0	0	0	0		0	0	0	0
185	Guangzhou	Taiyuan		0	0	0	0	0		0	0	0	0	0	39380.3	376.143	39.5234	260.502	3.95941	48.2743	6100.66	29.0022	3.05455	22.1683	0.381808	7.47848	10964.7	87.9036	6.43813	70.6246	1.3033	13.441	1656.89	6.70312	0.489057	5.77961	0.104848	2.03109	21929.3	175.807	12.8763	141.249	2.60661	26.882	3313.78	13.4062	0.978115	11.5592	0.209697
186	Nanchang	Xi'an		0	0	0	0	0		0	0	0	0	0		0	0	0	0	0		0	0	0	0	0	13709.7	119.679	12.6501	95.0612	1.42827	16.806	3021.31	13.1182	1.39092	11.3788	0.187636	3.70366	12255.9	98.2558	7.19634	78.9419	1.45679	15.0239	3048.65	12.3336	0.899857	10.6344	0.192919
187	Harbin	Jinan		0	0	0	0	0		0	0	0	0	0	10068.2	87.8904	9.29006	69.8116	1.0489	12.3421	1707.96	7.41581	0.786298	6.43249	0.106072	2.0937		0	0	0	0	0		0	0	0	0	0	9158.53	73.424	5.37763	58.9912	1.08862	11.227	1723.42	6.97227	0.508694	6.01168	0.109058
188	Zhengzhou	Xiamen		0	0	0	0	0		0	0	0	0	0		0	0	0	0	0		0	0	0	0	0		0	0	0	0	0		0	0	0	0	0	9779.1	78.399	5.74201	62.9883	1.16238	11.9877	1998.69	8.0859	0.589944	6.97187	0.126477
189	Beijing Capital	Xining	30776.1	246.732	18.0709	198.232	3.65818	37.7268	4499.1	18.2016	1.32798	15.6939	0.284704	5.51521	17356.9	151.517	16.0155	120.351	1.80824	21.277	2972.5	12.9063	1.36845	11.195	0.184605	3.64383	17356.9	151.517	16.0155	120.351	1.80824	21.277	2972.5	12.9063	1.36845	11.195	0.184605	3.64383	10258.7	82.244	6.02362	66.0775	1.21939	12.5756	1499.7	6.06719	0.44266	5.23129	0.0949014
190	Beijing	Wenzhou	51279.1	375.557	43.1366	423.616	4.93873	62.8604	9324.14	33.3224	3.85608	42.139	0.575016	11.43		0	0	0	0	0		0	0	0	0	0	19712.9	179.438	15.2851	117.978	2.18915	24.165	3428.33	15.0764	1.27599	10.4556	0.204321	4.20261	10513.7	84.288	6.17332	67.7197	1.2497	12.8881	1714.17	6.93484	0.505963	5.9794	0.108473
191	Dalian	Qingdao	3149.99	25.2534	1.84958	20.2894	0.37442	3.8614	1642.01	6.64292	0.484665	5.7277	0.103907	2.01285	3281.5	28.6458	3.02787	22.7534	0.341865	4.02261	1627.28	7.06551	0.749155	6.12864	0.101061	1.9948	3149.99	25.2534	1.84958	20.2894	0.37442	3.8614	1642.01	6.64292	0.484665	5.7277	0.103907	2.01285	3149.99	25.2534	1.84958	20.2894	0.37442	3.8614	1642.01	6.64292	0.484665	5.7277	0.103907
192	Hohhot	Hailar		0	0	0	0	0		0	0	0	0	0		0	0	0	0	0		0	0	0	0	0		0	0	0	0	0		0	0	0	0	0		0	0	0	0	0		0	0	0	0
193	Guiyang	Shenzhen	9015.46	78.7004	8.31867	62.5119	0.939227	11.0516	2172.63	9.43335	1.00022	8.1825	0.13493	2.66331	35937.4	301.549	27.4302	240.771	3.9947	44.0538	8729.84	36.605	3.29461	31.6594	0.547317	10.7014		0	0	0	0	0		0	0	0	0	0	8537.94	68.4487	5.01324	54.9939	1.01486	10.4662	2192.29	8.86914	0.647089	7.64721	0.138729
194	Haikou	Nanjing		0	0	0	0	0		0	0	0	0	0	21277	185.738	19.6326	147.532	2.21663	26.0824	2854.05	12.392	1.31392	10.7488	0.177249	3.49862		0	0	0	0	0		0	0	0	0	0	22023.9	176.566	12.9318	141.859	2.61785	26.998	2879.87	11.6508	0.850041	10.0457	0.182239
195	Chengdu	Nanning	8332.56	72.739	7.68855	57.7768	0.868083	10.2144	1818.66	7.89647	0.837261	6.84941	0.112947	2.2294	6939.42	55.6333	4.07463	44.6976	0.824848	8.50667	1835.12	7.42418	0.541665	6.40132	0.116127	2.24958		0	0	0	0	0		0	0	0	0	0		0	0	0	0	0		0	0	0	0
196	Changchun	Nanjing		0	0	0	0	0		0	0	0	0	0	32397.8	282.816	29.8938	224.642	3.37519	39.7148	5830.89	25.3172	2.68438	21.9601	0.362123	7.14778	9774.33	85.3249	9.01889	67.7738	1.01829	11.9818	1943.63	8.43905	0.894792	7.32005	0.120708	2.38259		0	0	0	0	0		0	0	0	0
197	Haikou	Guiyang		0	0	0	0	0		0	0	0	0	0		0	0	0	0	0		0	0	0	0	0		0	0	0	0	0		0	0	0	0	0	7555.15	60.5696	4.43617	48.6636	0.898036	9.26146	1974.05	7.98621	0.582671	6.88592	0.124918
198	Xi'an	Xiamen		0	0	0	0	0		0	0	0	0	0		0	0	0	0	0		0	0	0	0	0	26191.8	228.641	24.1674	181.61	2.72865	32.1071	4114.55	17.865	1.89422	15.4961	0.255531	5.04381	6165.1	49.4256	3.61997	39.7101	0.73281	7.55747	830.358	3.3593	0.245093	2.89648	0.0525452
199	Kunming	Taiyuan		0	0	0	0	0		0	0	0	0	0	8877.49	77.4959	8.19136	61.5552	0.924853	10.8824	1535.86	6.66858	0.707068	5.78433	0.0953838	1.88273	30169.9	263.232	21.4182	185.35	3.4324	36.9837	4649.29	19.9002	1.61105	14.8588	0.282794	5.69932		0	0	0	0	0		0	0	0	0
200	Shenyang	Xi'an		0	0	0	0	0		0	0	0	0	0	26007.7	227.034	23.9976	180.334	2.70947	31.8815	4220.51	18.3251	1.943	15.8952	0.262112	5.1737	16948.5	141.41	12.5578	112.994	1.90051	20.7763	2826.4	11.8514	1.06668	10.2502	0.177201	3.46474		0	0	0	0	0		0	0	0	0
201	Haikou	Wuhan	9879.19	86.2403	9.11564	68.5009	1.02921	12.1104	1673.08	7.26435	0.770238	6.3011	0.103905	2.05094	30499.6	251.203	21.0581	201.077	3.48748	37.3879	8425.95	34.5838	2.76346	29.8567	0.531229	10.3289	12830.1	102.859	7.53349	82.6403	1.52504	15.7278	3376.44	13.6597	0.996609	11.7778	0.213662	4.139	8681.87	69.6025	5.09775	55.9209	1.03196	10.6426	1688.22	6.82986	0.498304	5.88889	0.106831
202	Haikou	Nanchang		0	0	0	0	0		0	0	0	0	0	6104.39	53.2882	5.63259	42.327	0.635953	7.48305	1225.62	5.32153	0.564241	4.61591	0.0761164	1.50242		0	0	0	0	0		0	0	0	0	0	11105.7	89.0343	6.52094	71.533	1.32007	13.6139	2473.43	10.0065	0.730071	8.62787	0.156519
203	Baotou	Beijing	23411.3	187.689	13.7465	150.795	2.78277	28.6987	9613.97	38.8943	2.83772	33.5357	0.608375	11.7853		0	0	0	0	0		0	0	0	0	0		0	0	0	0	0		0	0	0	0	0	7803.77	62.5628	4.58215	50.265	0.927589	9.56623	3204.66	12.9648	0.945906	11.1786	0.202792
204	Hefei	Kunming		0	0	0	0	0		0	0	0	0	0		0	0	0	0	0		0	0	0	0	0	12647.3	110.405	11.6698	87.6947	1.31759	15.5037	1829.16	7.94205	0.842095	6.88895	0.113599	2.24227		0	0	0	0	0		0	0	0	0
205	Qingdao	Wuhan	7528.88	65.7233	6.94698	52.2042	0.784355	9.22925	1728.89	7.50669	0.795934	6.51132	0.107372	2.11936	13232.8	106.087	7.76993	85.234	1.57291	16.2214	3489.08	14.1154	1.02986	12.1707	0.22079	4.27708	13769.8	115.489	10.4855	92.2175	1.53169	16.8796	3473.43	14.5644	1.31086	12.5967	0.217767	4.2579	6616.4	53.0437	3.88496	42.617	0.786453	8.1107	1744.54	7.05772	0.514928	6.08535	0.110395
206	Kunming	Tengchong		0	0	0	0	0		0	0	0	0	0		0	0	0	0	0		0	0	0	0	0	22950	218.463	19.4524	133.334	2.47985	28.1332	10562	47.6867	4.20225	30.6682	0.61651	12.9475		0	0	0	0	0		0	0	0	0
207	Nanchang	Shenzhen		0	0	0	0	0		0	0	0	0	0	12675.5	110.651	11.6959	87.8904	1.32053	15.5383	3591.05	15.592	1.65322	13.5245	0.22302	4.40207	6557.99	57.2479	6.05114	45.4722	0.683209	8.0391	1795.52	7.79599	0.826608	6.76226	0.11151	2.20104		0	0	0	0	0		0	0	0	0
208	Zhengzhou	Nanning		0	0	0	0	0		0	0	0	0	0	13512.8	108.332	7.93434	87.0376	1.60619	16.5647	3496.12	14.1439	1.03193	12.1953	0.221235	4.28571		0	0	0	0	0		0	0	0	0	0		0	0	0	0	0		0	0	0	0
209	Nanjing	Nanning		0	0	0	0	0		0	0	0	0	0	11531.9	92.4513	6.77121	74.2783	1.37073	14.1364	1906.46	7.71279	0.562722	6.65017	0.120641	2.33703	21210.7	185.159	19.5714	147.072	2.20973	26.0011	3778.73	16.4069	1.73962	14.2314	0.234675	4.63214		0	0	0	0	0		0	0	0	0
210	Zhengzhou	Dalian		0	0	0	0	0		0	0	0	0	0		0	0	0	0	0		0	0	0	0	0	6140.67	49.2298	3.60563	39.5528	0.729906	7.52753	1477.8	5.97858	0.436195	5.15489	0.0935154	1.81155	12281.3	98.4596	7.21126	79.1056	1.45981	15.0551	2955.59	11.9572	0.872391	10.3098	0.187031
211	Hangzhou	Shijiazhuang		0	0	0	0	0		0	0	0	0	0		0	0	0	0	0		0	0	0	0	0		0	0	0	0	0		0	0	0	0	0	8344.12	66.8948	4.89943	53.7454	0.991816	10.2286	2079.45	8.41262	0.613782	7.25358	0.131588
212	Guangzhou	Fuzhou		0	0	0	0	0		0	0	0	0	0	23639.3	197.714	17.7408	157.933	2.64092	28.9782	7528.57	31.568	2.84126	27.3029	0.472003	9.22888		0	0	0	0	0		0	0	0	0	0		0	0	0	0	0		0	0	0	0
213	Dalian	Xi'an	5470.77	43.8592	3.21228	35.2379	0.650278	6.70633	1177.36	4.76314	0.347517	4.10691	0.0745038	1.44327	12222.7	106.698	11.2781	84.7508	1.27336	14.9832	2333.61	10.1323	1.07433	8.78877	0.144927	2.86064	12028.3	105.001	11.0987	83.4027	1.25311	14.7449	2333.61	10.1323	1.07433	8.78877	0.144927	2.86064	5470.77	43.8592	3.21228	35.2379	0.650278	6.70633	1177.36	4.76314	0.347517	4.10691	0.0745038
214	Quanzhou	Shanghai Pudong		0	0	0	0	0		0	0	0	0	0		0	0	0	0	0		0	0	0	0	0		0	0	0	0	0		0	0	0	0	0		0	0	0	0	0		0	0	0	0
215	Quanzhou	Shanghai Hongqiao		0	0	0	0	0		0	0	0	0	0		0	0	0	0	0		0	0	0	0	0		0	0	0	0	0		0	0	0	0	0		0	0	0	0	0		0	0	0	0
216	Zhengzhou	Guiyang		0	0	0	0	0		0	0	0	0	0	15890.2	153.272	13.8173	91.4724	1.70253	19.479	4906.96	22.6151	2.05308	13.6742	0.281602	6.01518		0	0	0	0	0		0	0	0	0	0	4765.11	38.2019	2.79794	30.6927	0.566401	5.8413	981.391	3.97032	0.289673	3.42332	0.0621027
217	Xi'an	Lanzhou		0	0	0	0	0		0	0	0	0	0	4664.25	48.2438	4.61993	25.4823	0.47633	5.71766	2101.82	9.98277	0.944164	5.48854	0.117524	2.57652	5556.89	48.5088	5.1274	38.5307	0.578914	6.8119	2082.97	9.04408	0.958943	7.84485	0.129362	2.55341	4861.87	38.9776	2.85475	31.3159	0.577902	5.95991	2101.82	8.50315	0.620387	7.33164	0.133004
218	Chongqing	Nanjning		0	0	0	0	0		0	0	0	0	0	16021.1	140.523	11.5018	98.1151	1.81738	19.6394	4500.74	19.2643	1.55957	14.384	0.273759	5.51722		0	0	0	0	0		0	0	0	0	0		0	0	0	0	0		0	0	0	0
219	Zhengzhou	Shenyang		0	0	0	0	0		0	0	0	0	0	13044.1	109.403	9.93288	87.3576	1.45097	15.9901	2499.12	10.479	0.943159	9.06324	0.156682	3.06354		0	0	0	0	0		0	0	0	0	0		0	0	0	0	0		0	0	0	0
220	Ningbo	Shenzhen		0	0	0	0	0		0	0	0	0	0	36841.7	321.609	33.9942	255.455	3.83815	45.1623	6974.18	30.2812	3.21072	26.266	0.433127	8.54928	11896	103.846	10.9766	82.4852	1.23932	14.5827	2324.73	10.0937	1.07024	8.75533	0.144376	2.84976	21642.3	173.507	12.7078	139.401	2.5725	26.5302	4691.53	18.9801	1.38478	16.3651	0.296881
221	Guangzhou	Changchun		0	0	0	0	0		0	0	0	0	0	76363.8	666.617	70.4617	529.496	7.95555	93.6103	7059.14	30.6501	3.24983	26.586	0.438403	8.65343		0	0	0	0	0		0	0	0	0	0		0	0	0	0	0		0	0	0	0
222	Chengdu	Nanchang	19797.7	172.824	18.2676	137.274	2.06252	24.2689	3960.13	17.1945	1.82313	14.9145	0.245941	4.85451		0	0	0	0	0		0	0	0	0	0		0	0	0	0	0		0	0	0	0	0		0	0	0	0	0		0	0	0	0
223	Haikou	Nanning		0	0	0	0	0		0	0	0	0	0	4089.44	32.785	2.4012	26.3405	0.486087	5.01303	1856.83	7.512	0.548073	6.47704	0.117501	2.27619	4175.62	36.451	3.85289	28.9531	0.435014	5.11867	1840.18	7.98987	0.847165	6.93043	0.114283	2.25577	8178.87	65.57	4.8024	52.6811	0.972175	10.0261	3713.66	15.024	1.09615	12.9541	0.235001
224	Korla	Urumqi		0	0	0	0	0		0	0	0	0	0	17523.6	167.36	14.5627	81.2357	1.8933	21.4813	8391.27	40.509	3.48568	28.1669	0.534555	10.2864		0	0	0	0	0		0	0	0	0	0		0	0	0	0	0		0	0	0	0
225	Sanya	Shenzhen		0	0	0	0	0		0	0	0	0	0	21002.1	183.338	19.3789	145.626	2.188	25.7454	5252.82	22.8073	2.41825	19.7831	0.326223	6.43916		0	0	0	0	0		0	0	0	0	0	11893.2	69.079	10.6236	121.857	0.938953	14.5793	4341.7	11.9928	1.84079	24.0809	0.263383
226	Guangzhou	Guiyang		0	0	0	0	0		0	0	0	0	0	35113.9	281.508	20.6179	226.173	4.17378	43.0443	9574.55	38.7348	2.82608	33.3982	0.60588	11.7369		0	0	0	0	0		0	0	0	0	0		0	0	0	0	0		0	0	0	0
227	Harbin	Yantai		0	0	0	0	0		0	0	0	0	0		0	0	0	0	0		0	0	0	0	0		0	0	0	0	0		0	0	0	0	0	5598.89	44.8863	3.28751	36.0631	0.665507	6.86338	1373.6	5.55706	0.405441	4.79144	0.086922
228	Nanjing	Taiyuan		0	0	0	0	0		0	0	0	0	0		0	0	0	0	0		0	0	0	0	0	21220.1	180.493	17.3441	143.854	2.30856	26.0126	4851.03	20.5807	1.96453	17.8177	0.303183	5.94662	6663.77	53.4234	3.91278	42.9221	0.792083	8.16876	1626.73	6.58113	0.480157	5.67442	0.10294
229	Shanghai Pudong	Wenzhou	8205.48	71.6296	7.57129	56.8956	0.854843	10.0587	3879.89	16.8461	1.78619	14.6124	0.240958	4.75616		0	0	0	0	0		0	0	0	0	0	4384.58	35.1512	2.5745	28.2416	0.52117	5.37483	1957.5	7.91928	0.577788	6.82821	0.123871	2.3996		0	0	0	0	0		0	0	0	0
230	Shanghai Hongqiao	Wenzhou		0	0	0	0	0		0	0	0	0	0		0	0	0	0	0		0	0	0	0	0		0	0	0	0	0		0	0	0	0	0		0	0	0	0	0		0	0	0	0
231	Shenzhen	Qingdao		0	0	0	0	0		0	0	0	0	0	27440.5	239.542	25.3197	190.269	2.85874	33.6379	3460.83	15.0266	1.59327	13.0341	0.214933	4.24245	10945	95.544	10.0991	75.8909	1.14024	13.4169	2307.22	10.0177	1.06218	8.6894	0.143288	2.8283		0	0	0	0	0		0	0	0	0
232	Chongqing	Wuhan	4810.82	38.5684	2.82478	30.9871	0.571834	5.89733	1428.05	5.77731	0.421511	4.98135	0.0903672	1.75057	9230.56	95.4746	9.14284	50.4294	0.942657	11.3153	2856.09	13.5652	1.28299	7.45818	0.159699	3.50114	4810.82	38.5684	2.82478	30.9871	0.571834	5.89733	1428.05	5.77731	0.421511	4.98135	0.0903672	1.75057		0	0	0	0	0		0	0	0	0
233	Chengdu	Taiyuan	9653.3	84.2684	8.90721	66.9346	1.00568	11.8335	1891.22	8.21152	0.870666	7.12268	0.117453	2.31835		0	0	0	0	0		0	0	0	0	0	18001.1	151.193	13.8088	120.704	1.99794	22.0666	3799.56	15.9319	1.43394	13.7794	0.238213	4.65768		0	0	0	0	0		0	0	0	0
234	Xishuangbanna	Lijiang		0	0	0	0	0		0	0	0	0	0		0	0	0	0	0		0	0	0	0	0		0	0	0	0	0		0	0	0	0	0		0	0	0	0	0		0	0	0	0
235	Shenyang	Shenzhen		0	0	0	0	0		0	0	0	0	0	41014.2	358.033	37.8443	284.387	4.27284	50.2771	6245.78	27.1186	2.87538	23.5227	0.38789	7.65638		0	0	0	0	0		0	0	0	0	0	12082	96.8613	7.0942	77.8215	1.43611	14.8107	2100.77	8.49888	0.620075	7.32796	0.132937
236	Urumqi	Wuhan		0	0	0	0	0		0	0	0	0	0	47178.3	388.791	32.6761	311.185	5.3901	57.8333	4069.18	16.8618	1.42383	14.569	0.255914	4.9882	30040.8	240.837	17.6391	193.496	3.57077	36.8254	5441.85	22.0156	1.60625	18.9824	0.344362	6.67088	32353.3	259.376	18.9969	208.391	3.84564	39.6602	2720.92	11.0078	0.803124	9.4912	0.172181
237	Nanning	Wuhan		0	0	0	0	0		0	0	0	0	0	14265.1	114.364	8.37608	91.8833	1.69561	17.4869	3480.63	14.0813	1.02736	12.1412	0.220255	4.26672		0	0	0	0	0		0	0	0	0	0		0	0	0	0	0		0	0	0	0
238	Nanning	Xi'an		0	0	0	0	0		0	0	0	0	0	10691.7	110.587	10.5901	58.4119	1.09187	13.1063	1735.62	8.24346	0.779662	4.53227	0.0970478	2.12761		0	0	0	0	0		0	0	0	0	0		0	0	0	0	0		0	0	0	0
239	Chengdu	Wenzhou	23830.5	208.028	21.9886	165.237	2.48265	29.2125	3047.54	13.2321	1.403	11.4776	0.189265	3.73582		0	0	0	0	0		0	0	0	0	0	10618.1	85.1256	6.23467	68.3926	1.26212	13.0162	1537.56	6.22036	0.453835	5.36336	0.0972972	1.88481		0	0	0	0	0		0	0	0	0
240	Haikou	Xiamen		0	0	0	0	0		0	0	0	0	0	10624.2	92.7437	9.80305	73.6666	1.10682	13.0236	2261.65	9.81989	1.0412	8.51779	0.140459	2.77244		0	0	0	0	0		0	0	0	0	0	18723.3	150.104	10.9938	120.599	2.22553	22.9519	4564.24	18.4651	1.34721	15.9211	0.288827
241	Chengdu	Hefei	10177.9	88.8478	9.39126	70.5721	1.06033	12.4765	1767.5	7.67432	0.813707	6.65671	0.109769	2.16668		0	0	0	0	0		0	0	0	0	0	30890.9	269.662	28.5034	214.193	3.2182	37.8675	5302.5	23.0229	2.44112	19.9701	0.329308	6.50005		0	0	0	0	0		0	0	0	0
242	Hangzhou	Zhuhai		0	0	0	0	0		0	0	0	0	0	6691.92	53.6491	3.92931	43.1034	0.795429	8.20327	1609.37	6.51087	0.475031	5.61384	0.101841	1.97284		0	0	0	0	0		0	0	0	0	0	6691.92	53.6491	3.92931	43.1034	0.795429	8.20327	1609.37	6.51087	0.475031	5.61384	0.101841
243	Hohhot	Shanghai Hongqiao		0	0	0	0	0		0	0	0	0	0		0	0	0	0	0		0	0	0	0	0	31512.4	263.641	23.6861	210.586	3.51887	38.6294	6375.72	26.5452	2.30094	22.945	0.400475	7.81566		0	0	0	0	0		0	0	0	0
244	Hohhot	Shanghai Pudong	15254.4	133.163	14.0754	105.772	1.5892	18.6996	2536.52	11.0133	1.16774	9.55297	0.157529	3.10938		0	0	0	0	0		0	0	0	0	0		0	0	0	0	0		0	0	0	0	0	7750.76	62.1379	4.55103	49.9236	0.921288	9.50125	1279.74	5.1773	0.377734	4.46401	0.080982
245	Chongqing	Hefei		0	0	0	0	0		0	0	0	0	0		0	0	0	0	0		0	0	0	0	0	18860.3	164.641	17.4027	130.775	1.96486	23.1199	3843.47	16.688	1.76943	14.4752	0.238696	4.71151		0	0	0	0	0		0	0	0	0
246	Fuzhou	Nanjing		0	0	0	0	0		0	0	0	0	0		0	0	0	0	0		0	0	0	0	0		0	0	0	0	0		0	0	0	0	0	7766.34	62.2628	4.56017	50.0239	0.923139	9.52035	2472.02	10.0008	0.729655	8.62296	0.15643
247	Haikou	Kunming		0	0	0	0	0		0	0	0	0	0	9299.13	81.1767	8.58041	64.4789	0.96878	11.3993	2185.19	9.48788	1.006	8.2298	0.13571	2.67871		0	0	0	0	0		0	0	0	0	0	8601.08	68.9549	5.05031	55.4006	1.02236	10.5436	2204.96	8.92041	0.65083	7.69141	0.139531
248	Ningbo	Qingdao		0	0	0	0	0		0	0	0	0	0		0	0	0	0	0		0	0	0	0	0	15345.1	133.955	14.1591	106.401	1.59865	18.8108	3831.75	16.6371	1.76403	14.4311	0.237968	4.69714	14049.7	112.637	8.2496	90.4959	1.67001	17.2228	3866.43	15.642	1.14124	13.487	0.244669
249	Chongqing	Qingdao		0	0	0	0	0		0	0	0	0	0		0	0	0	0	0		0	0	0	0	0	11451.3	99.9638	10.5662	79.4015	1.19299	14.0375	2774.74	12.0477	1.27741	10.4502	0.172323	3.40141		0	0	0	0	0		0	0	0	0
250	Chifeng	Hohhot	9146.22	83.7431	7.17659	54.533	1.01219	11.2119	3473.87	15.2767	1.29294	10.5945	0.207035	4.25844		0	0	0	0	0		0	0	0	0	0		0	0	0	0	0		0	0	0	0	0		0	0	0	0	0		0	0	0	0
251	Changchun	Qingdao		0	0	0	0	0		0	0	0	0	0	30932.2	264.981	26.1676	210.993	3.32639	37.9181	7171.77	30.6043	3.00347	26.5084	0.447521	8.79149		0	0	0	0	0		0	0	0	0	0		0	0	0	0	0		0	0	0	0
252	Kunming	Puer		0	0	0	0	0		0	0	0	0	0		0	0	0	0	0		0	0	0	0	0	14689	144.576	13.2739	83.3426	1.55303	18.0064	9192.37	42.3656	3.84611	25.6164	0.527535	11.2684		0	0	0	0	0		0	0	0	0
253	Chongqing	Wenzhou	9497.4	82.9074	8.76336	65.8536	0.989435	11.6424	1753.08	7.61171	0.807069	6.60241	0.108874	2.14901		0	0	0	0	0		0	0	0	0	0		0	0	0	0	0		0	0	0	0	0	10231	82.0221	6.00736	65.8992	1.2161	12.5417	1768.94	7.15645	0.522132	6.17048	0.111939
254	Haikou	Xi'an		0	0	0	0	0		0	0	0	0	0		0	0	0	0	0		0	0	0	0	0	5538.61	48.3493	5.11054	38.404	0.577011	6.78949	1661.28	7.21312	0.764806	6.25667	0.103173	2.03648	13780.9	110.481	8.09173	88.7641	1.63805	16.8932	2514.47	10.1726	0.742186	8.77105	0.159116
255	Guangzhou	Harbin		0	0	0	0	0		0	0	0	0	0	53325.8	452.203	47.7981	359.186	5.39669	65.3693	5500.95	23.8846	2.53248	20.7176	0.341633	6.74333		0	0	0	0	0		0	0	0	0	0	12564.7	100.731	7.37762	80.9305	1.49349	15.4024	2220.29	8.98243	0.655355	7.74489	0.140501
256	Hangzhou	Wuhan		0	0	0	0	0		0	0	0	0	0	9969.25	79.9235	5.85366	64.2131	1.18499	12.2208	3613.39	14.6183	1.06655	12.6043	0.228656	4.42946	5697.19	49.7336	5.25686	39.5035	0.593531	6.98388	1790.49	7.77414	0.824291	6.7433	0.111197	2.19487		0	0	0	0	0		0	0	0	0
257	Changsha	Jiinan		0	0	0	0	0		0	0	0	0	0	9221.94	80.5028	8.50919	63.9436	0.960738	11.3047	1753.81	7.61488	0.807405	6.60516	0.108919	2.1499		0	0	0	0	0		0	0	0	0	0	16208.5	129.944	9.51719	104.401	1.92661	19.8692	3539.37	14.3189	1.0447	12.3461	0.223972
258	Nanjing	Sanya		0	0	0	0	0		0	0	0	0	0	10515.9	91.7987	9.70317	72.916	1.09555	12.8909	1273.3	5.52854	0.58619	4.79546	0.0790773	1.56087	19721.4	172.158	18.1972	136.745	2.05457	24.1754	3819.89	16.5856	1.75857	14.3864	0.237232	4.6826	18142.2	145.446	10.6526	116.856	2.15645	22.2395	2569.64	10.3957	0.75847	8.96349	0.162607
259	Dalian	Jinan		0	0	0	0	0		0	0	0	0	0	4020.58	35.0976	3.70983	27.8781	0.418862	4.92861	1520.67	6.6026	0.700073	5.72711	0.0944401	1.86411		0	0	0	0	0		0	0	0	0	0	4323.81	34.664	2.53882	27.8501	0.513946	5.30033	1534.43	6.2077	0.452912	5.35244	0.0970992
260	Guilin	Nanjing		0	0	0	0	0		0	0	0	0	0	7683.98	61.6025	4.51182	49.4934	0.91335	9.41939	1728.58	6.99316	0.510218	6.02968	0.109385	2.11898		0	0	0	0	0		0	0	0	0	0		0	0	0	0	0		0	0	0	0
261	Changsha	Taiyuan		0	0	0	0	0		0	0	0	0	0	7254.73	58.1612	4.25977	46.7286	0.862328	8.8932	1657.04	6.70373	0.489102	5.78013	0.104858	2.03128	7254.73	58.1612	4.25977	46.7286	0.862328	8.8932	1657.04	6.70373	0.489102	5.78013	0.104858	2.03128	14111.8	129.086	11.0516	84.1907	1.56259	17.2989	3314.08	14.574	1.23346	10.1072	0.197512
262	Zhengzhou	Hohhot		0	0	0	0	0		0	0	0	0	0	4053.46	32.4966	2.38008	26.1088	0.481811	4.96892	1386.75	5.61022	0.40932	4.83728	0.0877536	1.69994		0	0	0	0	0		0	0	0	0	0	8106.92	64.9932	4.76015	52.2176	0.963622	9.93784	2773.49	11.2204	0.81864	9.67456	0.175507
263	Kunming	Wenzhou	17903.5	156.288	16.5198	124.14	1.86518	21.9469	2702.18	11.7326	1.24401	10.1769	0.167817	3.31246		0	0	0	0	0		0	0	0	0	0	40245.6	343.189	27.1921	250.594	4.63596	49.335	6816.59	28.5369	2.22204	22.5823	0.421315	8.35609		0	0	0	0	0		0	0	0	0
264	Chengdu	Wuxi		0	0	0	0	0		0	0	0	0	0		0	0	0	0	0		0	0	0	0	0	23797.4	207.739	21.9581	165.008	2.4792	29.172	3639.19	15.801	1.67538	13.7058	0.226009	4.46109		0	0	0	0	0		0	0	0	0
265	Chengdu	Xining	14830.1	129.459	13.6839	102.83	1.54499	18.1794	3134.45	13.6095	1.44301	11.8049	0.194663	3.84236		0	0	0	0	0		0	0	0	0	0	26104.5	227.879	24.0869	181.005	2.71956	32.0001	6268.91	27.219	2.88603	23.6098	0.389326	7.68472		0	0	0	0	0		0	0	0	0
266	Shenzhen	Taiyuan		0	0	0	0	0		0	0	0	0	0	9851.53	85.9989	9.09012	68.3091	1.02633	12.0765	1313.27	5.70207	0.60459	4.94599	0.0815594	1.60986	9146.17	73.3249	5.37037	58.9116	1.08715	11.2118	1325.15	5.36103	0.391139	4.62242	0.0838558	1.62443	18292.3	146.65	10.7407	117.823	2.1743	22.4236	2650.3	10.7221	0.782278	9.24485	0.167712
267	Guiyang	Sanya		0	0	0	0	0		0	0	0	0	0		0	0	0	0	0		0	0	0	0	0		0	0	0	0	0		0	0	0	0	0	14330.1	114.884	8.4142	92.3016	1.70333	17.5665	3312.61	13.4015	0.977768	11.5551	0.209623
268	Chongqing	Ningbo	17760.4	148.691	13.3981	118.758	1.98111	21.7715	2978.16	12.4877	1.12395	10.8005	0.186716	3.65077		0	0	0	0	0		0	0	0	0	0		0	0	0	0	0		0	0	0	0	0		0	0	0	0	0		0	0	0	0
269	Chongqing	Zhuhai	8295.36	66.5039	4.8708	53.4313	0.98602	10.1688	1801.14	7.28671	0.531636	6.28279	0.113977	2.20792		0	0	0	0	0		0	0	0	0	0		0	0	0	0	0		0	0	0	0	0		0	0	0	0	0		0	0	0	0
270	Wuhan	Xi'an	6714.22	58.6117	6.19529	46.5555	0.699485	8.23061	1883.32	8.17718	0.867026	7.0929	0.116962	2.30866	11748.9	94.191	6.89863	75.6761	1.39652	14.4024	3800.72	15.3762	1.12184	13.2578	0.240511	4.6591	25602	186.189	23.2471	219.816	2.34501	31.3842	8436.58	29.2538	3.71401	40.0873	0.517219	10.342		0	0	0	0	0		0	0	0	0
271	Guiyang	Xiamen		0	0	0	0	0		0	0	0	0	0	8156.15	65.3878	4.78906	52.5347	0.969473	9.99819	1724.83	6.97797	0.50911	6.01659	0.109147	2.11437		0	0	0	0	0		0	0	0	0	0		0	0	0	0	0		0	0	0	0
272	Fuzhou	Changsha		0	0	0	0	0		0	0	0	0	0		0	0	0	0	0		0	0	0	0	0	6571.06	57.362	6.06319	45.5628	0.68457	8.05512	1823.31	7.91666	0.839403	6.86693	0.113236	2.23511	5515.51	57.0487	5.4631	30.133	0.563264	6.76118	1839.82	8.73833	0.826467	4.80435	0.102874
273	Zhengzhou	Harbin		0	0	0	0	0		0	0	0	0	0	20274	176.982	18.7071	140.577	2.11214	24.8529	3271.6	14.205	1.50615	12.3214	0.203181	4.01048		0	0	0	0	0		0	0	0	0	0	10542.5	84.5189	6.19023	67.9052	1.25312	12.9234	1650.6	6.67769	0.487202	5.75768	0.104451
274	Zhengzhou	Qingdao		0	0	0	0	0		0	0	0	0	0		0	0	0	0	0		0	0	0	0	0	5363.79	46.8232	4.94923	37.1918	0.558798	6.57519	1637.79	7.11115	0.753994	6.16822	0.101714	2.00769		0	0	0	0	0		0	0	0	0
275	Changsha	Qingdao		0	0	0	0	0		0	0	0	0	0	10314.7	90.0424	9.51753	71.5209	1.07459	12.6443	1676.33	7.27848	0.771737	6.31337	0.104108	2.05493		0	0	0	0	0		0	0	0	0	0		0	0	0	0	0		0	0	0	0
276	Changsha	Nanning		0	0	0	0	0		0	0	0	0	0		0	0	0	0	0		0	0	0	0	0		0	0	0	0	0		0	0	0	0	0	5881.56	47.1525	3.45348	37.8838	0.699106	7.20989	1633.71	6.60934	0.482215	5.69874	0.103381
277	Hefei	Xiamen		0	0	0	0	0		0	0	0	0	0	6982.24	60.9514	6.44259	48.4138	0.727407	8.55916	1692.41	7.3483	0.779139	6.37393	0.105106	2.07464	14776.2	128.989	13.6342	102.456	1.53938	18.1134	3384.83	14.6966	1.55828	12.7479	0.210212	4.14928	6464.07	51.8224	3.79552	41.6358	0.768346	7.92396	1707.73	6.9088	0.504063	5.95695	0.108066
278	Wenzhou	Wuhan		0	0	0	0	0		0	0	0	0	0	6121.96	49.0797	3.59464	39.4322	0.727681	7.50458	1940.82	7.85178	0.572863	6.77001	0.122815	2.37915	12243.9	98.1595	7.18928	78.8645	1.45536	15.0092	3881.64	15.7036	1.14573	13.54	0.245631	4.75829	6121.96	49.0797	3.59464	39.4322	0.727681	7.50458	1940.82	7.85178	0.572863	6.77001	0.122815
279	Chongqing	Taiyuan		0	0	0	0	0		0	0	0	0	0		0	0	0	0	0		0	0	0	0	0	16842	147.022	15.5403	116.78	1.75459	20.6457	3483.83	15.1265	1.60386	13.1207	0.216361	4.27065	7400.38	59.3289	4.34529	47.6667	0.87964	9.07174	1757.68	7.11088	0.518807	6.13119	0.111227
280	Haikou	Zhuhai		0	0	0	0	0		0	0	0	0	0	7288.47	58.4317	4.27958	46.9459	0.866338	8.93455	2956.85	11.9622	0.87276	10.3141	0.18711	3.62464		0	0	0	0	0		0	0	0	0	0	7288.47	58.4317	4.27958	46.9459	0.866338	8.93455	2956.85	11.9622	0.87276	10.3141	0.18711
281	Zhengzhou	Yinchuan		0	0	0	0	0		0	0	0	0	0	13361.4	107.119	7.84546	86.0626	1.5882	16.3791	3340.63	13.5149	0.986041	11.6529	0.211396	4.09511	7635.75	66.6562	7.04559	52.9452	0.795489	9.36026	1655.34	7.18731	0.76207	6.23429	0.102804	2.02919	6680.72	53.5594	3.92273	43.0313	0.794099	8.18955	1670.32	6.75744	0.49302	5.82644	0.105698
282	Fuzhou	Xi'an		0	0	0	0	0		0	0	0	0	0		0	0	0	0	0		0	0	0	0	0	27532.7	240.347	25.4048	190.908	2.86835	33.7509	4677.36	20.3087	2.15332	17.6158	0.290484	5.73373		0	0	0	0	0		0	0	0	0
283	Chongqing	Shijiazhuang		0	0	0	0	0		0	0	0	0	0		0	0	0	0	0		0	0	0	0	0		0	0	0	0	0		0	0	0	0	0		0	0	0	0	0		0	0	0	0
284	Chengdu	Lijiang	8559.79	74.7226	7.89822	59.3524	0.891756	10.493	2404.26	10.4391	1.10686	9.05488	0.149315	2.94726		0	0	0	0	0		0	0	0	0	0		0	0	0	0	0		0	0	0	0	0		0	0	0	0	0		0	0	0	0
285	Ordos	Beijing	29522.5	236.682	17.3348	190.158	3.50917	36.1901	10027.9	40.569	2.9599	34.9797	0.63457	12.2927		0	0	0	0	0		0	0	0	0	0		0	0	0	0	0		0	0	0	0	0		0	0	0	0	0		0	0	0	0
286	Guangzhou	Dalian		0	0	0	0	0		0	0	0	0	0	58849.9	513.729	54.3015	408.057	6.13096	72.141	7722.87	33.532	3.55539	29.0857	0.479624	9.46706		0	0	0	0	0		0	0	0	0	0	7810.16	62.6141	4.58591	50.3062	0.928348	9.57407	1948.19	7.88161	0.575039	6.79573	0.123282
287	Baoshan	Kunming		0	0	0	0	0		0	0	0	0	0		0	0	0	0	0		0	0	0	0	0	17918.3	185.335	17.748	97.8932	1.82988	21.9651	9838.05	46.7265	4.41937	25.6903	0.550098	12.0599		0	0	0	0	0		0	0	0	0
288	Chengdu	Shijiazhuang		0	0	0	0	0		0	0	0	0	0		0	0	0	0	0		0	0	0	0	0		0	0	0	0	0		0	0	0	0	0		0	0	0	0	0		0	0	0	0
289	Nanchang	Shanghai Hongqiao		0	0	0	0	0		0	0	0	0	0		0	0	0	0	0		0	0	0	0	0	6567.85	57.334	6.06023	45.5406	0.684236	8.05118	2102.58	9.1292	0.967968	7.91869	0.130579	2.57744		0	0	0	0	0		0	0	0	0
290	Nanchang	Shanghai Pudong		0	0	0	0	0		0	0	0	0	0		0	0	0	0	0		0	0	0	0	0	13135.7	114.668	12.1205	91.0811	1.36847	16.1024	4205.16	18.2584	1.93594	15.8374	0.261159	5.15488		0	0	0	0	0		0	0	0	0
291	Guangzhou	Nanchang		0	0	0	0	0		0	0	0	0	0	12795.1	105.775	9.01847	84.6254	1.45498	15.6848	4442.47	18.4086	1.55444	15.9055	0.279389	5.44578	4747.85	41.4463	4.3809	32.9209	0.494629	5.82014	1471.94	6.39103	0.67764	5.54359	0.0914139	1.80438		0	0	0	0	0		0	0	0	0
292	Harbin	Shenzhen		0	0	0	0	0		0	0	0	0	0	40941	357.394	37.7768	283.879	4.26522	50.1875	4941.22	21.4543	2.2748	18.6095	0.306871	6.05718		0	0	0	0	0		0	0	0	0	0	10481	84.026	6.15413	67.5092	1.24581	12.8481	1661.98	6.72371	0.490559	5.79736	0.10517
293	Chengdu	Shenyang	6684.6	58.3532	6.16796	46.3501	0.696399	8.1943	784.465	3.40607	0.361146	2.95443	0.0487187	0.961634	22176	188.584	18.1067	150.306	2.41337	27.1844	3936.52	16.6229	1.55072	14.3856	0.246337	4.82558	13016.7	113.629	12.0106	90.2558	1.35607	15.9565	1568.93	6.81215	0.722291	5.90887	0.0974374	1.92327		0	0	0	0	0		0	0	0	0
294	Changchun	Hangzhou	12849.5	112.17	11.8564	89.0967	1.33866	15.7515	1709.56	7.42274	0.787032	6.43849	0.106171	2.09566	13807.4	120.532	12.7403	95.7389	1.43845	16.9258	3419.11	14.8455	1.57406	12.877	0.212342	4.19131		0	0	0	0	0		0	0	0	0	0	12059	96.6774	7.08073	77.6737	1.43339	14.7825	1725.03	6.97878	0.509169	6.01729	0.10916
295	Jinan	Xiamen		0	0	0	0	0		0	0	0	0	0		0	0	0	0	0		0	0	0	0	0	10646.6	92.939	9.8237	73.8217	1.10915	13.051	1775.99	7.71117	0.817615	6.68868	0.110297	2.17709		0	0	0	0	0		0	0	0	0
296	Zhengzhou	Wenzhou		0	0	0	0	0		0	0	0	0	0	8890.74	71.2771	5.22039	57.2663	1.05679	10.8987	1914.91	7.74697	0.565216	6.67964	0.121176	2.34739	10116.9	88.3151	9.33495	70.1489	1.05397	12.4017	1897.74	8.23979	0.873664	7.14721	0.117858	2.32633		0	0	0	0	0		0	0	0	0
297	Hangzhou	Lanzhou	15792.6	137.862	14.5721	109.504	1.64527	19.3594	2586.36	11.2297	1.19069	9.7407	0.160624	3.17049		0	0	0	0	0		0	0	0	0	0	8841.77	77.1842	8.15841	61.3076	0.921133	10.8387	1293.18	5.61487	0.595344	4.87035	0.0803122	1.58524		0	0	0	0	0		0	0	0	0
298	Chengdu	Haikou	10120.1	88.3429	9.33789	70.171	1.0543	12.4056	1495.3	6.49247	0.688396	5.63158	0.0928649	1.83301		0	0	0	0	0		0	0	0	0	0		0	0	0	0	0		0	0	0	0	0	29110	165.924	8.14719	396.796	3.37721	35.6844	4370.21	10.6577	0.591791	23.3166	0.278723
299	Sanya	Tianjin	10675.8	85.588	6.26853	68.7641	1.26897	13.0869	1149.88	4.65198	0.339407	4.01106	0.072765	1.40958		0	0	0	0	0		0	0	0	0	0		0	0	0	0	0		0	0	0	0	0	13092.7	104.964	7.68767	84.3317	1.55625	16.0497	2299.77	9.30396	0.678813	8.02212	0.14553
300	Guangzhou	Yiwu		0	0	0	0	0		0	0	0	0	0	37340.7	299.361	21.9254	240.516	4.43847	45.774	9045.13	36.593	2.66981	31.5515	0.572378	11.088		0	0	0	0	0		0	0	0	0	0		0	0	0	0	0		0	0	0	0
301	Guilin	Beijing	35337.2	188.969	32.6061	245.023	3.68142	43.318	5676.46	12.3233	2.61328	21.3786	0.352533	6.95848	20768.3	166.499	12.1945	133.771	2.4686	25.4587	2863.92	11.5863	0.84533	9.98999	0.181229	3.51072		0	0	0	0	0		0	0	0	0	0		0	0	0	0	0		0	0	0	0
302	Kunming	Shijiazhuang		0	0	0	0	0		0	0	0	0	0		0	0	0	0	0		0	0	0	0	0		0	0	0	0	0		0	0	0	0	0		0	0	0	0	0		0	0	0	0
303	Guiyang	Wenzhou	10238.9	89.3808	9.44759	70.9954	1.06669	12.5514	1819.04	7.89808	0.837433	6.85081	0.11297	2.22986	10130.6	81.2171	5.94841	65.2524	1.20417	12.4186	1835.5	7.4257	0.541776	6.40263	0.116151	2.25004		0	0	0	0	0		0	0	0	0	0		0	0	0	0	0		0	0	0	0
304	Hangzhou	Changsha		0	0	0	0	0		0	0	0	0	0		0	0	0	0	0		0	0	0	0	0		0	0	0	0	0		0	0	0	0	0	7741.69	62.0651	4.5457	49.8651	0.920209	9.49013	2286.63	9.25079	0.674934	7.97628	0.144698
305	Changchun	Jinan		0	0	0	0	0		0	0	0	0	0	10350	90.3502	9.55006	71.7654	1.07826	12.6875	2002.99	8.69679	0.922119	7.54361	0.124394	2.45536	11376.5	99.3109	10.4972	78.883	1.1852	13.9458	2002.99	8.69679	0.922119	7.54361	0.124394	2.45536		0	0	0	0	0		0	0	0	0
306	Hangzhou	Guilin		0	0	0	0	0		0	0	0	0	0	6953.7	55.7478	4.08302	44.7896	0.826546	8.52418	1515.97	6.13302	0.447463	5.28805	0.095931	1.85835		0	0	0	0	0		0	0	0	0	0		0	0	0	0	0		0	0	0	0
307	Tianjin	Wuhan	8895.77	77.6555	8.20823	61.682	0.926758	10.9049	1920.06	8.33673	0.883942	7.23129	0.119244	2.3537	7817.63	62.674	4.59029	50.3543	0.929236	9.58323	1937.44	7.83811	0.571866	6.75822	0.122602	2.375		0	0	0	0	0		0	0	0	0	0		0	0	0	0	0		0	0	0	0
308	Wenzhou	Xi'an	7704.07	67.2526	7.10863	53.4189	0.802607	9.44401	1336.79	5.80421	0.615419	5.03458	0.0830203	1.6387		0	0	0	0	0		0	0	0	0	0	17238.4	144.569	13.1213	115.439	1.91776	21.1316	2685.67	11.2613	1.01356	9.73979	0.168378	3.29222	8299.16	66.5344	4.87303	53.4559	0.986473	10.1735	1348.89	5.45706	0.398145	4.70522	0.0853578
309	Chongqing	Nanchang		0	0	0	0	0		0	0	0	0	0		0	0	0	0	0		0	0	0	0	0		0	0	0	0	0		0	0	0	0	0		0	0	0	0	0		0	0	0	0
310	Yinchuan	Shanghai Hongqiao		0	0	0	0	0		0	0	0	0	0		0	0	0	0	0		0	0	0	0	0	8905.1	77.737	8.21684	61.7467	0.92773	10.9163	1163.36	5.0512	0.535578	4.38142	0.0722497	1.4261		0	0	0	0	0		0	0	0	0
311	Yinchuan	Shanghai Pudong	24783.4	216.347	22.868	171.845	2.58193	30.3807	3102.29	13.4699	1.42821	11.6838	0.192666	3.80294		0	0	0	0	0		0	0	0	0	0		0	0	0	0	0		0	0	0	0	0		0	0	0	0	0		0	0	0	0
312	Zhengzhou	Lanzhou		0	0	0	0	0		0	0	0	0	0	7975.69	63.9411	4.6831	51.3723	0.948024	9.77698	2088.57	8.44951	0.616473	7.28539	0.132165	2.56026	9075.63	79.2256	8.37418	62.9291	0.945495	11.1253	2069.83	8.98703	0.952893	7.79536	0.128546	2.5373	7975.69	63.9411	4.6831	51.3723	0.948024	9.77698	2088.57	8.44951	0.616473	7.28539	0.132165
313	Shenyang	Wuhan	12224.7	106.715	11.2798	84.764	1.27356	14.9856	1707.16	7.41235	0.785931	6.42948	0.106022	2.09272	23666.5	206.596	21.8373	164.1	2.46556	29.0115	3414.33	14.8247	1.57186	12.859	0.212045	4.18545	11555.6	92.6414	6.78513	74.431	1.37355	14.1654	3445.23	13.938	1.01691	12.0177	0.218015	4.22332	12306.5	98.6614	7.22604	79.2678	1.4628	15.0859	1722.61	6.96902	0.508457	6.00887	0.109007
314	Changsha	Ningbo		0	0	0	0	0		0	0	0	0	0	7795.34	62.4952	4.5772	50.2107	0.926586	9.5559	2233.12	9.03433	0.659142	7.78964	0.141313	2.73747		0	0	0	0	0		0	0	0	0	0	7795.34	62.4952	4.5772	50.2107	0.926586	9.5559	2233.12	9.03433	0.659142	7.78964	0.141313
315	Fuzhou	Guiyang		0	0	0	0	0		0	0	0	0	0		0	0	0	0	0		0	0	0	0	0		0	0	0	0	0		0	0	0	0	0		0	0	0	0	0		0	0	0	0
316	Changsha	Lanzhou		0	0	0	0	0		0	0	0	0	0	15774.5	137.703	14.5553	109.378	1.64338	19.3371	2939.1	12.7613	1.35308	11.0692	0.182531	3.60289	7255.25	63.3346	6.6945	50.3068	0.755849	8.89382	1469.55	6.38065	0.676539	5.53458	0.0912654	1.80144	8576.33	68.7564	5.03578	55.2411	1.01942	10.5133	1482.85	5.99902	0.437686	5.17251	0.093835
317	Shenzhen	Wenzhou		0	0	0	0	0		0	0	0	0	0	19613.9	171.219	18.098	136	2.04337	24.0436	4624.34	20.0784	2.12891	17.4161	0.287191	5.66873		0	0	0	0	0		0	0	0	0	0	8778.96	70.381	5.15476	56.5463	1.0435	10.7617	2333.09	9.43877	0.688649	8.13836	0.147639
318	Kunming	Qingdao		0	0	0	0	0		0	0	0	0	0	7763.71	67.7732	7.16366	53.8325	0.80882	9.51712	874.912	3.79879	0.402785	3.29507	0.0543358	1.07251	38512.5	301.508	35.5386	308.825	3.60318	47.2105	6559.86	25.775	2.92132	26.5287	0.393342	8.04139		0	0	0	0	0		0	0	0	0
319	Fuzhou	Kunming		0	0	0	0	0		0	0	0	0	0		0	0	0	0	0		0	0	0	0	0	13267.3	115.817	12.2419	91.9936	1.38218	16.2637	1621.45	7.04017	0.746469	6.10666	0.100699	1.98765		0	0	0	0	0		0	0	0	0
320	Hefei	Beijing	33597.8	275.957	22.8377	220.974	3.85746	41.1857	8024.59	33.0547	2.69778	28.5454	0.505455	9.83692		0	0	0	0	0		0	0	0	0	0	9268.91	80.9129	8.55253	64.2693	0.965631	11.3623	1992.62	8.65178	0.917347	7.50457	0.12375	2.44265		0	0	0	0	0		0	0	0	0
321	Zhengzhou	Fuzhou		0	0	0	0	0		0	0	0	0	0	10684.1	85.6547	6.27342	68.8177	1.26996	13.0971	2403.49	9.72358	0.709429	8.38393	0.152094	2.94632		0	0	0	0	0		0	0	0	0	0	21368.3	171.309	12.5468	137.635	2.53992	26.1942	4806.99	19.4472	1.41886	16.7679	0.304187
322	Beijing	Taiyuan	4189.58	33.5879	2.46	26.9856	0.497991	5.13578	1908.34	7.72039	0.563277	6.65672	0.12076	2.33933		0	0	0	0	0		0	0	0	0	0	21546.8	176.152	14.2584	141.145	2.49083	26.4131	9524.58	39.0931	3.12377	33.7496	0.600494	11.6757		0	0	0	0	0		0	0	0	0
323	Nanjing	Qingdao		0	0	0	0	0		0	0	0	0	0		0	0	0	0	0		0	0	0	0	0	6059.99	52.9006	5.59162	42.0191	0.631327	7.42862	2263.33	9.82716	1.04197	8.5241	0.140563	2.7745		0	0	0	0	0		0	0	0	0
324	Nanning	Shenzhen		0	0	0	0	0		0	0	0	0	0	10189.8	81.6915	5.98315	65.6335	1.2112	12.4911	3721.68	15.0565	1.09851	12.9821	0.235509	4.56222		0	0	0	0	0		0	0	0	0	0		0	0	0	0	0		0	0	0	0
325	Enshi	Wuhan		0	0	0	0	0		0	0	0	0	0	9685.67	77.65	5.68715	62.3865	1.15128	11.8731	3773.5	15.2661	1.11381	13.1628	0.238788	4.62573	9685.67	77.65	5.68715	62.3865	1.15128	11.8731	3773.5	15.2661	1.11381	13.1628	0.238788	4.62573		0	0	0	0	0		0	0	0	0
326	Chongqing	Fuzhou	6279.72	50.3445	3.68727	40.4484	0.746434	7.69798	1022.58	4.13694	0.30183	3.56698	0.0647089	1.25352		0	0	0	0	0		0	0	0	0	0		0	0	0	0	0		0	0	0	0	0		0	0	0	0	0		0	0	0	0
327	Shijiazhuang	Shenzhen		0	0	0	0	0		0	0	0	0	0		0	0	0	0	0		0	0	0	0	0		0	0	0	0	0		0	0	0	0	0	9920.15	79.5299	5.82483	63.8969	1.17915	12.1606	2307.28	9.33434	0.68103	8.04831	0.146005
328	Chengdu	Fuzhou	6834.73	59.6637	6.30649	47.3911	0.71204	8.37834	1001.89	4.35013	0.461243	3.77331	0.0622219	1.22817		0	0	0	0	0		0	0	0	0	0	6880.51	55.161	4.04004	44.3181	0.817846	8.43445	1010.96	4.08994	0.298401	3.52646	0.0639738	1.23928		0	0	0	0	0		0	0	0	0
329	Zhengzhou	Quanzhou		0	0	0	0	0		0	0	0	0	0		0	0	0	0	0		0	0	0	0	0		0	0	0	0	0		0	0	0	0	0		0	0	0	0	0		0	0	0	0
330	Hohhot	Tongliao	6518.65	67.4245	6.45671	35.6134	0.665708	7.99087	1696.67	8.05844	0.762162	4.43054	0.0948697	2.07985		0	0	0	0	0		0	0	0	0	0		0	0	0	0	0		0	0	0	0	0		0	0	0	0	0		0	0	0	0
331	Guangzhou	Lanzhou		0	0	0	0	0		0	0	0	0	0	15700.3	159.865	14.6248	93.91	1.62631	19.2462	2656.34	14.5416	1.36761	8.62748	0.170149	3.25627	16158.2	135.396	12.2451	108.126	1.79996	19.8075	2187.47	9.17224	0.825542	7.93301	0.137143	2.6815	8846.68	70.9239	5.19452	56.9825	1.05155	10.8447	2197.32	8.88948	0.648573	7.66475	0.139047
332	Dali	Kunming	11157.2	0	6.55119	71.8648	1.32619	13.677	2566.98	0	0.757685	8.95421	0.162439	3.14673	28504.8	248.832	26.3017	197.648	2.96962	34.9425	5087.92	22.0913	2.34233	19.162	0.315982	6.23701	24280.7	115.881	11.097	61.2082	1.14414	29.7644	5133.96	12.1921	1.15312	6.70321	0.143534	6.29345		0	0	0	0	0		0	0	0	0
333	Dalian	Wuhan		0	0	0	0	0		0	0	0	0	0	27264	233.434	23.0063	185.886	2.93446	33.4214	4676.75	19.9573	1.95858	17.2863	0.291831	5.73299	6722.46	53.894	3.94724	43.3002	0.79906	8.24071	2354.21	9.52421	0.694883	8.21203	0.148975	2.88591		0	0	0	0	0		0	0	0	0
334	Guangzhou	Shijiazhuang		0	0	0	0	0		0	0	0	0	0	10565	92.2267	9.74841	73.2559	1.10065	12.951	1505.35	6.53609	0.693021	5.66942	0.0934888	1.84533		0	0	0	0	0		0	0	0	0	0	22764.7	182.504	13.3668	146.63	2.7059	27.906	4556.92	18.4355	1.34505	15.8956	0.288363
335	Changchun	Tianjin		0	0	0	0	0		0	0	0	0	0	7750.31	67.6562	7.1513	53.7395	0.807424	9.50069	1683.31	7.30878	0.774949	6.33964	0.104541	2.06348		0	0	0	0	0		0	0	0	0	0		0	0	0	0	0		0	0	0	0
336	Zhengzhou	Zhuhai		0	0	0	0	0		0	0	0	0	0	14610.8	117.135	8.57905	94.1099	1.7367	17.9106	2808.53	11.3622	0.828983	9.79681	0.177725	3.44283		0	0	0	0	0		0	0	0	0	0	7305.4	58.5674	4.28953	47.0549	0.86835	8.95531	1404.27	5.68111	0.414492	4.8984	0.0888624
337	Chengdu	Yinchuan	17054.5	148.877	15.7364	118.254	1.77673	20.9062	3299.83	14.3275	1.51915	12.4277	0.204934	4.04508		0	0	0	0	0		0	0	0	0	0		0	0	0	0	0		0	0	0	0	0		0	0	0	0	0		0	0	0	0
338	Chongqing	Wuxi		0	0	0	0	0		0	0	0	0	0		0	0	0	0	0		0	0	0	0	0	22638	197.618	20.8883	156.969	2.35842	27.7507	3911.29	16.9825	1.80065	14.7306	0.242908	4.79464		0	0	0	0	0		0	0	0	0
339	Guiyang	Lijiang		0	0	0	0	0		0	0	0	0	0		0	0	0	0	0		0	0	0	0	0		0	0	0	0	0		0	0	0	0	0		0	0	0	0	0		0	0	0	0
340	Hohhot	Xi'an		0	0	0	0	0		0	0	0	0	0	5215.25	45.5264	4.81217	36.1618	0.543322	6.39309	1272.6	5.52551	0.585869	4.79283	0.0790339	1.56001	4728.9	41.2809	4.36341	32.7895	0.492655	5.79691	1272.6	5.52551	0.585869	4.79283	0.0790339	1.56001		0	0	0	0	0		0	0	0	0
341	Guangzhou	Lijiang		0	0	0	0	0		0	0	0	0	0	8325.1	72.6739	7.68167	57.7251	0.867306	10.2053	2419.06	10.5033	1.11366	9.11059	0.150234	2.96539	7983.12	82.5719	7.90726	43.6143	0.815264	9.78609	2440.95	11.5935	1.0965	6.3741	0.136486	2.99223		0	0	0	0	0		0	0	0	0
342	Chongqing	Lijiang		0	0	0	0	0		0	0	0	0	0	8608.9	89.0445	8.52709	47.0331	0.879171	10.5532	2408.66	11.4401	1.082	6.28978	0.134681	2.95264		0	0	0	0	0		0	0	0	0	0		0	0	0	0	0		0	0	0	0
343	Hailar	Beijing	21645	197.995	16.9513	129.134	2.39675	26.5335	4545.1	19.9875	1.69163	13.8615	0.270878	5.57159		0	0	0	0	0		0	0	0	0	0		0	0	0	0	0		0	0	0	0	0	11127.5	89.2092	6.53376	71.6736	1.32266	13.6406	2272.55	9.19383	0.670778	7.92716	0.143807
344	Kunming	Nanning		0	0	0	0	0		0	0	0	0	0	9574.83	80.2417	7.26105	64.0795	1.06638	11.7373	3323.92	13.9375	1.25444	12.0544	0.208393	4.07461	4690.22	37.6015	2.75396	30.2102	0.557498	5.74949	1669.44	6.75391	0.492763	5.8234	0.105643	2.04648		0	0	0	0	0		0	0	0	0
345	Chongqing	Yinchuan	6223.99	49.8977	3.65455	40.0894	0.739809	7.62966	1435.06	5.80567	0.42358	5.0058	0.0908107	1.75916	6729.12	58.7418	6.20903	46.6587	0.701037	8.24887	1422.19	6.175	0.654734	5.3562	0.0883239	1.74338	7082.34	61.8253	6.53496	49.108	0.737836	8.68187	1422.19	6.175	0.654734	5.3562	0.0883239	1.74338		0	0	0	0	0		0	0	0	0
346	Wuhan	Zhuhai	8821.59	77.0079	8.13978	61.1676	0.919029	10.8139	2054.02	8.91836	0.945613	7.7358	0.127564	2.51791	15504.9	124.303	9.10402	99.8687	1.84297	19.0066	4145.22	16.7699	1.22353	14.4595	0.26231	5.0814		0	0	0	0	0		0	0	0	0	0	7752.44	62.1513	4.55201	49.9344	0.921487	9.50331	2072.61	8.38495	0.611763	7.22973	0.131155
347	Dalian	Shenzhen	6748.67	0	3.96263	43.469	0.802175	8.27284	1618.66	0	0.477774	5.64626	0.102429	1.98423	30081.1	262.593	27.7562	208.578	3.13384	36.8748	4010.36	17.4126	1.84626	15.1037	0.249061	4.91609		0	0	0	0	0		0	0	0	0	0	13930.2	111.679	8.17943	89.7261	1.6558	17.0763	2427.99	9.8227	0.716661	8.46939	0.153644
348	Zhengzhou	Xining		0	0	0	0	0		0	0	0	0	0		0	0	0	0	0		0	0	0	0	0	8568.12	74.7953	7.9059	59.4101	0.892623	10.5032	1837.45	7.97806	0.845912	6.92018	0.114114	2.25244		0	0	0	0	0		0	0	0	0
349	Shanghai Hongqiao	Jinan		0	0	0	0	0		0	0	0	0	0		0	0	0	0	0		0	0	0	0	0	7719.67	67.3888	7.12303	53.5271	0.804232	9.46313	1976.58	8.58211	0.90996	7.44413	0.122754	2.42298		0	0	0	0	0		0	0	0	0
350	Shanghai Pudong	Jinan		0	0	0	0	0		0	0	0	0	0		0	0	0	0	0		0	0	0	0	0	15629.7	136.44	14.4217	108.374	1.6283	19.1597	3953.15	17.1642	1.81992	14.8883	0.245508	4.84596		0	0	0	0	0		0	0	0	0
351	Kunming	Zhuhai		0	0	0	0	0		0	0	0	0	0	5252.5	42.1093	3.08412	33.8319	0.624333	6.43876	1240.94	5.02034	0.366282	4.32867	0.0785268	1.5212		0	0	0	0	0		0	0	0	0	0		0	0	0	0	0		0	0	0	0
352	Guiyang	Tianjin	14326.3	114.854	8.41198	92.2772	1.70288	17.5618	2029.16	8.20918	0.598939	7.07817	0.128406	2.48744		0	0	0	0	0		0	0	0	0	0		0	0	0	0	0		0	0	0	0	0	7163.14	57.4269	4.20599	46.1386	0.85144	8.78091	1014.58	4.10459	0.299469	3.53909	0.0642029
353	Nanning	Xiamen		0	0	0	0	0		0	0	0	0	0	5425.05	43.4926	3.18543	34.9434	0.644844	6.65028	1316.5	5.32604	0.388586	4.59225	0.0833085	1.61383		0	0	0	0	0		0	0	0	0	0		0	0	0	0	0		0	0	0	0
354	Chongqing	Guiyang		0	0	0	0	0		0	0	0	0	0	5793.08	59.9197	5.73803	31.6494	0.59161	7.10144	3380.06	16.0538	1.51836	8.82642	0.188997	4.14343		0	0	0	0	0		0	0	0	0	0		0	0	0	0	0		0	0	0	0
355	Shanghai Hongqiao	Weihai		0	0	0	0	0		0	0	0	0	0		0	0	0	0	0		0	0	0	0	0	14715.2	128.456	13.5779	102.033	1.53303	18.0386	3521.97	15.2921	1.62142	13.2644	0.21873	4.3174		0	0	0	0	0		0	0	0	0
356	Shanghai Pudong	Weihai		0	0	0	0	0		0	0	0	0	0		0	0	0	0	0		0	0	0	0	0		0	0	0	0	0		0	0	0	0	0		0	0	0	0	0		0	0	0	0
357	Chongqing	Tianjin	7749.77	62.13	4.55045	49.9172	0.92117	9.50004	1243.28	5.02983	0.366975	4.33685	0.0786753	1.52408		0	0	0	0	0		0	0	0	0	0		0	0	0	0	0		0	0	0	0	0		0	0	0	0	0		0	0	0	0
358	Lhasa	Xi'an		0	0	0	0	0		0	0	0	0	0		0	0	0	0	0		0	0	0	0	0	25818.3	225.38	23.8228	179.02	2.68974	31.6493	3453.6	14.9952	1.58994	13.0069	0.214483	4.23359		0	0	0	0	0		0	0	0	0
359	Shenyang	Jinan		0	0	0	0	0		0	0	0	0	0	6521.87	56.9326	6.0178	45.2217	0.679445	7.99481	1639.59	7.11894	0.75482	6.17498	0.101825	2.00988		0	0	0	0	0		0	0	0	0	0	6262.3	50.2049	3.67705	40.3362	0.744363	7.67663	1654.43	6.69315	0.48833	5.77101	0.104693
360	Wuhan	Lanzhou		0	0	0	0	0		0	0	0	0	0	8999.58	78.5617	8.30401	62.4018	0.937572	11.0321	1706.29	7.40854	0.785527	6.42618	0.105968	2.09165	8186.44	65.6307	4.80685	52.7298	0.973074	10.0353	1721.73	6.96544	0.508196	6.00578	0.108951	2.11058	8186.44	65.6307	4.80685	52.7298	0.973074	10.0353	1721.73	6.96544	0.508196	6.00578	0.108951
361	Kunming	Wuxi		0	0	0	0	0		0	0	0	0	0		0	0	0	0	0		0	0	0	0	0	26424	230.668	24.3818	183.221	2.75285	32.3918	5232.73	22.72	2.409	19.7074	0.324975	6.41453		0	0	0	0	0		0	0	0	0
362	Jiamusi	Beijing	24367.6	195.355	14.308	156.955	2.89644	29.871	4684.02	18.9497	1.38256	16.3389	0.296406	5.74189		0	0	0	0	0		0	0	0	0	0		0	0	0	0	0		0	0	0	0	0	12183.8	97.6776	7.15399	78.4773	1.44822	14.9355	2342.01	9.47485	0.691281	8.16946	0.148203
363	Zhangjiajie	Shanghai		0	0	0	0	0		0	0	0	0	0		0	0	0	0	0		0	0	0	0	0	8298.03	72.4376	7.65669	57.5374	0.864486	10.1721	1501.44	6.51913	0.691222	5.6547	0.0932462	1.84054		0	0	0	0	0		0	0	0	0
364	Guilin	Xiamen		0	0	0	0	0		0	0	0	0	0		0	0	0	0	0		0	0	0	0	0		0	0	0	0	0		0	0	0	0	0		0	0	0	0	0		0	0	0	0
365	Nanchang	Zhuhai		0	0	0	0	0		0	0	0	0	0	2667.47	21.3851	1.56627	17.1815	0.317067	3.26992	845.658	3.4212	0.249609	2.94985	0.0535135	1.03665	3048.8	26.6144	2.81316	21.1399	0.317622	3.73736	838.074	3.63884	0.385825	3.15633	0.052048	1.02735		0	0	0	0	0		0	0	0	0
366	Guiyang	Jinan		0	0	0	0	0		0	0	0	0	0		0	0	0	0	0		0	0	0	0	0		0	0	0	0	0		0	0	0	0	0		0	0	0	0	0		0	0	0	0
367	Beihai	Shanghai		0	0	0	0	0		0	0	0	0	0		0	0	0	0	0		0	0	0	0	0	12885.9	103.306	7.56621	82.9993	1.53167	15.7961	2007.84	8.12292	0.592646	7.0038	0.127057	2.4613		0	0	0	0	0		0	0	0	0
368	Kunming	Sanya		0	0	0	0	0		0	0	0	0	0	8612.34	75.1814	7.94671	59.7168	0.89723	10.5574	1745.17	7.57738	0.803428	6.57263	0.108383	2.13932	9064.43	79.1278	8.36385	62.8514	0.944328	11.1116	1745.17	7.57738	0.803428	6.57263	0.108383	2.13932		0	0	0	0	0		0	0	0	0
369	Hohhot	Xilin Hot	4705.49	41.0765	4.34181	32.6272	0.490216	5.76821	1936.34	8.40741	0.891437	7.2926	0.120255	2.37366		0	0	0	0	0		0	0	0	0	0		0	0	0	0	0		0	0	0	0	0		0	0	0	0	0		0	0	0	0
370	Sanya	Jinan		0	0	0	0	0		0	0	0	0	0		0	0	0	0	0		0	0	0	0	0		0	0	0	0	0		0	0	0	0	0	13644.8	102.526	7.50908	82.3726	1.5201	16.7264	2798.02	11.3197	0.82588	9.76013	0.17706
371	Qingdao	Xiamen		0	0	0	0	0		0	0	0	0	0	11301.1	98.6524	10.4276	78.3599	1.17734	13.8534	1867.5	8.10852	0.859745	7.03334	0.11598	2.28927		0	0	0	0	0		0	0	0	0	0		0	0	0	0	0		0	0	0	0
372	Guangzhou	Zhanjiang		0	0	0	0	0		0	0	0	0	0	22327	276.807	28.6638	28.6638	1.96368	27.3695	8053.06	52.2	5.39386	24.7902	0.520225	9.87182		0	0	0	0	0		0	0	0	0	0		0	0	0	0	0		0	0	0	0
373	Mianyang	Shanghai		0	0	0	0	0		0	0	0	0	0		0	0	0	0	0		0	0	0	0	0		0	0	0	0	0		0	0	0	0	0		0	0	0	0	0		0	0	0	0
374	Shenyang	Wuxi		0	0	0	0	0		0	0	0	0	0		0	0	0	0	0		0	0	0	0	0	10018.1	87.4526	9.24379	69.4639	1.04368	12.2806	2003.09	8.69722	0.922165	7.54398	0.1244	2.45548		0	0	0	0	0		0	0	0	0
375	Changsha	Urumqi		0	0	0	0	0		0	0	0	0	0	33294.8	282.691	26.9751	225.36	3.6326	40.8143	4375.49	18.7368	1.86874	16.2339	0.272773	5.36368		0	0	0	0	0		0	0	0	0	0	21569.3	172.921	12.6649	138.93	2.56382	26.4407	2644.27	10.6977	0.780497	9.2238	0.16733
376	Hohhot	Hangzhou	10411.2	90.8845	9.60654	72.1898	1.08464	12.7626	1870.53	8.12165	0.861137	7.04473	0.116168	2.29298		0	0	0	0	0		0	0	0	0	0		0	0	0	0	0		0	0	0	0	0	6096.52	48.8758	3.5797	39.2684	0.724657	7.4734	1887.45	7.63589	0.557112	6.58387	0.119439
377	Changsha	Jieyang		0	0	0	0	0		0	0	0	0	0	5950.13	47.7022	3.49374	38.3254	0.707256	7.29394	1611.34	6.51885	0.475613	5.62072	0.101966	1.97526	6800.71	59.3667	6.27509	47.1552	0.708495	8.33663	1596.89	6.93354	0.735163	6.01417	0.0991737	1.95754		0	0	0	0	0		0	0	0	0
378	Diqing	Kunming		0	0	0	0	0		0	0	0	0	0		0	0	0	0	0		0	0	0	0	0	14036.6	145.185	13.9032	76.6863	1.43347	17.2067	6302.31	29.9333	2.83107	16.4574	0.352395	7.72567		0	0	0	0	0		0	0	0	0
379	Haikou	Jieyang		0	0	0	0	0		0	0	0	0	0	4955.71	39.7299	2.90985	31.9203	0.589056	6.07494	1299.13	5.25579	0.38346	4.53168	0.0822096	1.59254	4955.71	39.7299	2.90985	31.9203	0.589056	6.07494	1299.13	5.25579	0.38346	4.53168	0.0822096	1.59254		0	0	0	0	0		0	0	0	0
380	Shanghai Hongqiao	Zhanjiang		0	0	0	0	0		0	0	0	0	0		0	0	0	0	0		0	0	0	0	0		0	0	0	0	0		0	0	0	0	0		0	0	0	0	0		0	0	0	0
381	Shanghai Pudong	Zhanjiang		0	0	0	0	0		0	0	0	0	0		0	0	0	0	0		0	0	0	0	0	6599.71	57.6121	6.08963	45.7615	0.687555	8.09024	1107.01	4.80654	0.509637	4.1692	0.0687503	1.35703		0	0	0	0	0		0	0	0	0
382	Beijing	Jieyang	16034.2	128.546	9.41483	103.278	1.90589	19.6555	2149.58	8.69635	0.634483	7.49822	0.136026	2.63506	32068.4	257.092	18.8297	206.556	3.81178	39.311	4299.16	17.3927	1.26897	14.9964	0.272052	5.27011		0	0	0	0	0		0	0	0	0	0		0	0	0	0	0		0	0	0	0
383	Zhengzhou	Lijiang		0	0	0	0	0		0	0	0	0	0		0	0	0	0	0		0	0	0	0	0		0	0	0	0	0		0	0	0	0	0		0	0	0	0	0		0	0	0	0
384	Harbin	Shijiazhuang		0	0	0	0	0		0	0	0	0	0	9729.09	84.93	8.97714	67.4601	1.01357	11.9264	1731.68	7.51881	0.797218	6.52183	0.107545	2.12278		0	0	0	0	0		0	0	0	0	0	9539.87	76.4811	5.60154	61.4474	1.13395	11.6944	1747.36	7.06911	0.51576	6.09517	0.110573
[truncated: 409 more columns]
