# Supplementary material for: Accounting for the aircraft emissions of China’s domestic routes during 2014–2019
Source: Sci Data. 2022 Jul 6;9:383. doi: 10.1038/s41597-022-01494-0 (PMC9258460; doi:10.1038/s41597-022-01494-0)
Supplement: Supplementary file 5 — Supplementary Table S5 [file 41597_2022_1494_MOESM5_ESM.xlsx]

## Sheet: S5-2018 emissions(tons)
No.	Chinese cities/airports	Chinese cities/airports	Air China												China Southern Airlines												China Eastern Airlines												Hainan Airlines
			CCD						LTO						CCD						LTO						CCD						LTO						CCD						LTO
			CO2	CO	HC	NOx	PM2.5	SO2	CO2	CO	HC	NOx	PM2.5	SO2	CO2	CO	HC	NOx	PM2.5	SO2	CO2	CO	HC	NOx	PM2.5	SO2	CO2	CO	HC	NOx	PM2.5	SO2	CO2	CO	HC	NOx	PM2.5	SO2	CO2	CO	HC	NOx	PM2.5	SO2	CO2	CO	HC	NOx	PM2.5
1	Beijing	Shanghai	339925	1839.45	152.212	3802.9	28.3073	416.696	79696.2	242.969	21.3465	492.815	5.12049	97.6953	23835.9	125.448	19.2926	221.293	1.70514	29.2191	5601.57	14.8539	2.27995	29.8259	0.326218	6.86667	453135	2831.54	373.068	5005.64	35.7829	555.474	119982	385.363	51.4738	656.502	7.37172	147.079	88150.6	471.587	20.9141	1209.22	9.92376	108.059	22735.5	53.7601	2.7267	125.011	1.40854
2	Guangzhou	Shanghai	65393.4	352.433	54.2005	621.7	4.79043	80.1623	15170.2	41.9036	6.43186	84.1403	0.920278	18.5964	309221	1954.41	184.865	3785.78	26.9022	379.058	59029.8	214.924	21.6688	410.872	4.12341	72.3616	93541.7	714.443	58.7111	572.211	10.0238	114.668	18482.9	75.9831	6.12934	65.6063	1.16481	22.6573	40794.7	194.152	18.9814	526.501	3.66823	50.0081	8959.1	20.178	2.34366	52.6682	0.556668
3	Shanghai	Shenzhen	10369.2	92.4626	9.77334	73.4433	1.10347	12.7111	1803.75	7.8317	0.830394	6.79323	0.11202	2.21112	164371	1023.26	130.721	1267.73	12.9898	201.493	34989.4	116.594	15.2943	171.588	2.14077	42.8917	181513	1238.73	140.346	1258.05	15.6175	222.507	35095.5	130.107	15.0673	155.051	2.16453	43.0217	16167.4	124.548	11.372	91.0794	1.51777	19.8187	3318.73	7.77183	0.708523	6.19434	0.110857
4	Guangzhou	Beijing	369883	2598.05	287.31	4611.38	31.7125	453.42	53831	213.243	23.6394	391.392	3.8139	65.9886	537827	2834.14	258.022	6742.92	49.5723	659.294	66633.1	203.931	20.8107	467.543	4.9983	81.682	27609.8	161.219	24.7938	284.393	2.19136	33.8454	5538.02	15.2973	2.34801	30.7162	0.335956	6.78877	154515	763.287	43.7902	2313.99	16.5651	189.411	23672.9	52.4277	3.82572	143.737	1.50132
5	Chengdu	Beijing	361127	2187.17	262.217	3460.83	28.6967	442.686	67972.1	233.179	28.143	417.504	4.50146	83.3234	121932	633.843	97.4785	1150.06	8.86163	149.471	23513.7	68.4344	10.5041	141.339	1.54588	28.8242	13156.3	94.1103	6.89272	77.7716	1.43519	16.1276	2016.37	8.15742	0.595162	7.2345	0.131242	2.47176	67038.4	348.487	53.5937	632.304	4.87213	82.1788	14865	41.0606	6.30248	84.8034	0.92753
6	Beijing	Shenzhen	201955	2059.92	223.049	3898.61	27.3279	247.566	42685.7	156.339	17.6385	295.424	2.96734	52.3262	257231	1715.74	224.035	2223.47	22.0056	315.327	40216.7	139.111	18.5454	197.216	2.60219	49.2995	0	0	0	0	0	0	0	0	0	0	0	0	163783	452.311	69.5608	797.887	6.14802	200.773	25646.2	63.8149	7.87594	100.834	1.25088
7	Chengdu	Shanghai	168632	1107.65	142.318	1388.74	14.0892	206.717	29585.7	97.3862	12.9046	146.442	1.80906	36.2676	42652.2	327.837	28.0221	262.267	4.50329	52.2851	5985.35	24.802	2.0943	36.0866	0.376422	7.33712	157421	1087.82	121.54	996.274	13.2084	192.975	22765.9	82.4685	9.38881	87.0257	1.28361	27.9075	0	0	0	0	0	0	0	0	0	0	0
8	Chongqing	Shanghai	45959.8	332.041	24.319	266.773	4.92302	56.3396	7777.16	31.4633	2.29555	27.1285	0.492141	9.53361	0	0	0	0	0	0	0	0	0	0	0	0	84335	681.404	66.6358	542.757	8.61221	103.382	13522.8	57.5627	5.58312	49.8486	0.8444	16.5769	24848.9	95.3045	2.44934	374.638	2.45054	30.4609	3687.18	5.86772	0.188695	23.2637	0.236128
9	Guangzhou	Chengdu	87669.7	678.335	71.7003	538.803	8.09539	107.47	14017.8	60.8641	6.45341	52.7936	0.870567	17.1837	117968	778.204	89.0274	852.501	10.1121	144.611	23142.5	87.2561	10.0131	106.889	1.48003	28.3692	10889.7	84.1166	8.89116	66.814	1.00387	13.3491	2002.55	8.69486	0.921915	7.54194	0.124367	2.45481	18577.4	144.492	13.1929	105.663	1.7608	22.7731	3684.5	8.6284	0.786613	6.87705	0.123075
10	Chengdu	Shenzhen	80396.1	651.078	68.8192	517.153	7.7701	98.5534	12498.9	54.2692	5.75416	47.0732	0.776238	15.3218	72329.1	462.154	60.7221	606.493	5.92483	88.6644	14497.3	46.6261	6.29816	72.9908	0.885457	17.7714	14151	114.639	12.1174	91.0578	1.36812	17.347	2083.16	9.04487	0.959026	7.84553	0.129373	2.55363	48556.1	236.191	25.4613	600.41	4.23826	59.5223	9151.75	20.6119	2.39406	53.8007	0.568638
11	Hangzhou	Beijing	211302	1488.34	180.025	1640.07	18.5452	259.024	44911.2	159.673	19.862	208.956	2.75696	55.0543	0	0	0	0	0	0	0	0	0	0	0	0	63289.2	448.281	53.9725	488.938	5.57709	77.5829	12355.2	44.8131	5.48451	56.485	0.759254	15.1456	55803.2	324.383	43.7935	499.553	4.50252	68.4062	13457	40.0912	5.41244	69.9556	0.822304
12	Guangzhou	Hangzhou	34060.1	282.519	29.8624	224.406	3.37164	41.7524	6206.18	26.9466	2.85715	23.3736	0.38543	7.60782	87864.1	718.847	71.7816	572.164	8.95319	107.708	20724.7	88.7477	8.85135	76.8925	1.292	25.4053	30746	166.666	17.6167	132.383	1.98903	37.6899	6206.18	17.9644	1.90477	15.5824	0.256954	7.60782	25305.5	194.128	14.2181	155.969	2.87825	31.0207	6262.34	25.335	1.84843	21.8445	0.396283
13	Shanghai	Xi'an	9653.82	75.9755	8.03065	60.3475	0.906708	11.8341	1826.52	7.93059	0.840879	6.87901	0.113435	2.23904	0	0	0	0	0	0	0	0	0	0	0	0	203047	1493.16	172.012	1472.05	18.3088	248.904	39158.7	156.49	18.3739	178.546	2.52578	48.0025	18310.6	133.148	9.75184	106.975	1.97411	22.4461	3686.1	14.9125	1.08801	12.858	0.233258
14	Chongqing	Shenzhen	36357.2	256.233	21.0579	196.714	3.46416	44.5683	7714.69	24.942	1.97662	20.9439	0.378265	9.45703	22722.8	166.641	17.614	132.363	1.98872	27.8547	3999.31	17.3646	1.84117	15.0621	0.248374	4.90254	0	0	0	0	0	0	0	0	0	0	0	0	69098.8	287.546	10.4658	927.98	6.68925	84.7046	13497.2	26.4313	1.18305	79.4665	0.862833
15	Xishuangbanna	Kunming	0	0	0	0	0	0	0	0	0	0	0	0	8204.54	72.2979	6.9234	38.1876	0.713825	10.0575	3733.9	17.7344	1.67731	9.75043	0.208782	4.5772	54147.1	464.404	45.1359	263.064	4.72283	66.3761	24236.9	113.606	10.9288	67.5638	1.37812	29.7107	0	0	0	0	0	0	0	0	0	0	0
16	Chongqing	Beijing	176103	1099.21	97.7095	1435.3	16.9881	215.876	30047	100.727	9.19265	134.201	1.87968	36.833	35027	253.532	33.9241	345.071	3.27142	42.9377	6553.26	21.0766	2.84699	32.9944	0.400257	8.0333	24936.3	279.137	23.6416	223.369	3.85373	30.5681	5684.04	31.2415	2.54979	26.9796	0.477728	6.96776	25915	93.9264	2.41392	369.221	2.41511	31.7678	3603.87	5.73514	0.184432	22.7381	0.230793
17	Beijing	Xi'an	68752.8	535.939	50.569	427.408	6.93776	84.2804	15491	65.5297	6.16652	56.7182	0.96893	18.9896	26389.7	174.382	23.4442	239.578	2.25394	32.3497	6715.11	21.5972	2.9173	33.8092	0.410142	8.2317	104012	860.907	96.9325	803.485	10.4789	127.503	24083.6	97.0094	10.9133	99.222	1.4888	29.5228	44569.7	270.879	36.6292	417.861	3.75896	54.6357	11517.9	34.314	4.6325	59.8749	0.703809
18	Guangzhou	Chongqing	35143	314.295	26.7667	206.718	3.83574	43.0799	8481.92	37.3	3.15688	25.868	0.505504	10.3975	37902.5	321.317	31.563	255.898	4.04856	46.4627	8424.87	35.9517	3.52826	31.1402	0.525714	10.3276	0	0	0	0	0	0	0	0	0	0	0	0	47670.9	73.9508	5.41622	59.4145	1.09643	58.4372	10163.1	21.3775	1.03748	58.1405	0.649237
19	Shanghai	Qingdao	0	0	0	0	0	0	0	0	0	0	0	0	5238.9	37.5349	3.96745	29.8141	0.447949	6.42209	1711.56	7.43145	0.787955	6.44605	0.106295	2.09812	57228.5	411.358	43.4807	326.743	4.90923	70.1535	17115.6	74.3145	7.87955	64.4605	1.06295	20.9812	0	0	0	0	0	0	0	0	0	0	0
20	Shanghai	Xiamen	0	0	0	0	0	0	0	0	0	0	0	0	0	0	0	0	0	0	0	0	0	0	0	0	24036	196.349	20.7542	155.961	2.34327	29.4645	5836.5	25.3416	2.68696	21.9813	0.362472	7.15466	0	0	0	0	0	0	0	0	0	0	0
21	Kunming	Beijing	63265.7	586.74	66.2956	536.3	6.73152	77.5541	10318.9	47.5004	5.29128	46.3563	0.704938	12.6493	77704	417.732	64.2428	736.889	5.678	95.2533	11813.5	32.6316	5.00869	65.5227	0.716649	14.4816	187811	1776.07	156.771	1386.55	22.8816	230.227	30896.4	142.307	12.5351	118.072	2.07912	37.8742	34885.1	183.344	8.98503	439.61	3.7358	42.7639	4641.33	11.3189	0.628505	24.7631	0.296015
22	Hangzhou	Shenzhen	38352.5	286.985	30.3345	227.953	3.42494	47.0143	7020.99	30.4845	3.23226	26.4423	0.436034	8.60666	83149.3	623.655	65.9207	495.371	7.44283	101.928	16382.3	71.1304	7.54195	61.6987	1.01741	20.0822	0	0	0	0	0	0	0	0	0	0	0	0	20474.5	141.656	10.375	113.811	2.10026	25.0987	4723.02	19.1075	1.39407	16.475	0.298874
23	Kunming	Shanghai	6701.89	67.3127	7.11498	53.4666	0.803324	8.21549	998.637	4.33599	0.459744	3.76104	0.0620197	1.22418	15535	143.192	15.1355	113.738	1.70889	19.0435	1997.27	8.67198	0.919489	7.52209	0.124039	2.44835	172141	1906.62	186.621	1466.13	23.1097	211.018	26561	151.453	14.8663	126.843	2.16544	32.5598	0	0	0	0	0	0	0	0	0	0	0
24	Beijing	Sanya	142844	451.073	47.6787	358.289	5.38321	175.105	12482.4	62.1701	6.54261	85.25	0.898964	15.3015	115780	951.806	100.606	756.022	11.3591	141.929	10600.9	46.0283	4.88037	39.925	0.658364	12.9951	0	0	0	0	0	0	0	0	0	0	0	0	58700.9	276.722	42.557	488.145	3.76133	71.9583	6571.62	18.1523	2.78623	36.4489	0.398657
25	Chengdu	Kunming	19066.4	149.608	15.8136	118.834	1.78545	23.3725	6262.53	27.1913	2.88309	23.5858	0.38893	7.6769	0	0	0	0	0	0	0	0	0	0	0	0	45701.5	341.814	26.2503	259.77	4.80058	56.023	14744.8	61.1345	4.67665	49.5861	0.917542	18.0749	0	0	0	0	0	0	0	0	0	0	0
26	Dalian	Shanghai	6396.73	50.7767	3.71893	40.7956	0.752841	7.84141	1655.29	6.69666	0.488586	5.77403	0.104747	2.02914	52696.2	428.603	45.3035	340.441	5.11504	64.5975	11483.1	49.8587	5.28651	43.2475	0.713152	14.0766	56189.6	443.642	46.8931	352.386	5.29451	68.8798	13123.6	56.9813	6.04172	49.4257	0.815031	16.0875	14047.6	120.771	8.84539	97.0315	1.79062	17.2203	3310.58	20.09	1.46576	17.3221	0.314242
27	Guangzhou	Xi'an	0	0	0	0	0	0	0	0	0	0	0	0	94710.2	669.544	53.934	511.227	9.21321	116.1	16706.3	69.6727	5.59547	57.018	1.03935	20.4794	52929.7	413.73	43.7315	328.627	4.93754	64.8837	8287.52	35.9837	3.81534	31.2123	0.514691	10.1592	49129.6	81.6447	5.97972	65.596	1.21051	60.2254	8362.52	8.45787	0.617083	7.2926	0.132296
28	Harbin	Beijing	56735.8	500.707	45.959	399.672	6.59624	69.5495	13627.4	57.1409	5.14294	49.4208	0.854369	16.7051	57397.8	524.273	55.4159	416.431	6.25678	70.3609	13566	58.9024	6.24541	51.092	0.842509	16.6299	28123	251.285	24.239	200.25	3.20579	34.4745	6803.47	28.864	2.75521	24.9889	0.425208	8.34002	8472.58	71.5345	5.23925	57.4731	1.06061	10.3861	2281.46	9.2299	0.673411	7.95827	0.144372
29	Guangzhou	Nanjing	0	0	0	0	0	0	0	0	0	0	0	0	76253.8	585.954	57.5158	466.668	7.38673	93.4755	16198.7	69.1251	6.78386	59.8739	1.0108	19.8571	20204.1	158.246	16.7267	125.695	1.88854	24.7672	4040.53	17.5436	1.86015	15.2173	0.250934	4.95307	35735.3	269.63	22.1589	206.999	3.64528	43.806	7794.2	25.1991	1.99699	21.1597	0.382164
30	Shanghai	Shenyang	0	0	0	0	0	0	0	0	0	0	0	0	66637.4	500.698	52.924	397.706	5.97543	81.6872	11438.2	49.6638	5.26584	43.0784	0.710364	14.0215	32279.1	241.934	25.5725	192.169	2.88729	39.5693	5719.12	24.8319	2.63292	21.5392	0.355182	7.01077	0	0	0	0	0	0	0	0	0	0	0
31	Changsha	Beijing	61541.2	438.791	51.9329	460.499	5.42809	75.4401	10717.2	38.872	4.7574	48.9965	0.658596	13.1376	85047.3	686.766	72.5915	545.5	8.19601	104.255	13690.7	59.4439	6.30283	51.5617	0.850254	16.7827	0	0	0	0	0	0	0	0	0	0	0	0	77835.5	388.87	31.8489	977.268	7.43151	95.4144	14308.5	33.292	3.02176	81.0096	0.898442
32	Shanghai	Sanya	0	0	0	0	0	0	0	0	0	0	0	0	53036.5	293.042	30.9747	232.764	3.49723	65.0146	6274.81	25.476	2.70121	22.0979	0.364394	7.69196	32657.8	189.904	20.073	150.842	2.26636	40.0335	4183.21	16.984	1.80081	14.7319	0.24293	5.12797	0	0	0	0	0	0	0	0	0	0	0
33	Guangzhou	Haikou	0	0	0	0	0	0	0	0	0	0	0	0	48043.1	250.733	26.5026	199.158	2.9923	58.8936	18820.8	81.718	8.66455	70.8823	1.16885	23.0714	0	0	0	0	0	0	0	0	0	0	0	0	27714.5	224.209	16.4212	180.136	3.32423	33.9737	11394.7	46.0983	3.36331	39.7471	0.721057
34	Beijing	Xiamen	71035.7	569.607	48.4284	455.753	7.84739	87.0789	10232.5	42.4011	3.58038	36.6355	0.643526	12.5434	0	0	0	0	0	0	0	0	0	0	0	0	13919.1	225.518	23.8374	179.13	2.69138	17.0626	3390.37	22.081	2.34124	19.1531	0.315835	4.15607	23334.3	181.445	13.2892	145.779	2.69019	28.6043	3421.05	13.8402	1.00978	11.9334	0.216485
35	Nanjing	Shenzhen	0	0	0	0	0	0	0	0	0	0	0	0	51038.5	338.433	35.7725	268.818	4.03893	62.5654	8048.05	34.9439	3.70509	30.3104	0.499818	9.86567	38372.2	255.595	27.0165	203.02	3.05032	47.0384	6036.03	26.2079	2.77882	22.7328	0.374864	7.39926	48023.4	277.83	19.0522	456.472	4.61443	58.8694	9582.27	23.0097	1.58662	38.2833	0.498694
36	Dalian	Beijing	40638.1	307.16	22.4967	246.783	4.55412	49.8161	15813.6	63.9755	4.66763	55.1613	1.00069	19.385	39580.8	292.369	30.9035	232.229	3.48919	48.52	13712.8	59.5396	6.31298	51.6448	0.851623	16.8098	5079.76	38.3951	2.81208	30.8478	0.569265	6.22702	1976.7	7.99694	0.583454	6.89517	0.125086	2.42313	5079.76	38.3951	2.81208	30.8478	0.569265	6.22702	1976.7	7.99694	0.583454	6.89517	0.125086
37	Beijing	Yulin	93769.4	751.029	66.5167	557.424	9.45278	114.947	17821.3	44.7353	3.94857	36.1198	0.64792	21.8461	159072	628.096	57.165	492.945	8.18647	194.998	17058.4	36.934	3.33295	31.4334	0.54706	20.911	0	0	0	0	0	0	0	0	0	0	0	0	76030	404.046	43.7984	494.035	5.77295	93.2012	7851.75	26.2097	2.87517	36.298	0.485534
38	Harbin	Shanghai	14826.5	117.123	12.38	93.0312	1.39777	18.175	1894.45	8.22554	0.872152	7.13484	0.117654	2.32231	29205.7	230.276	24.3403	182.909	2.74816	35.8018	3788.91	16.4511	1.7443	14.2697	0.235307	4.64462	76719.2	984.004	104.01	781.597	11.7433	94.0461	13261.2	90.4809	9.59368	78.4833	1.29419	16.2562	0	0	0	0	0	0	0	0	0	0	0
39	Shenzhen	Xi'an	0	0	0	0	0	0	0	0	0	0	0	0	55678.1	554.887	53.6232	442.163	7.07022	68.2528	11217.4	55.6832	5.40082	48.2209	0.816828	13.7508	26270.1	315.437	33.3419	250.553	3.76449	32.2032	5591.81	32.3721	3.43241	28.0797	0.463034	6.8547	47436.6	343.704	37.1308	375.075	4.55384	58.15	9932.17	28.4069	3.2469	38.5966	0.513954
40	Shanghai	Wuhan	0	0	0	0	0	0	0	0	0	0	0	0	26396.3	190.505	13.9528	153.058	2.82453	32.3578	7815.09	31.6167	2.30675	27.2608	0.494541	9.5801	38907.6	284.597	22.3524	228.23	4.08519	47.6947	11705.1	47.9279	3.77483	41.3682	0.738425	14.3487	0	0	0	0	0	0	0	0	0	0	0
41	Shanghai	Wuhan	0	0	0	0	0	0	0	0	0	0	0	0	0	0	0	0	0	0	0	0	0	0	0	0	35267.3	333.384	24.4173	267.851	4.94292	43.2324	13676.4	55.3293	4.03681	47.7064	0.865446	16.7652	0	0	0	0	0	0	0	0	0	0	0
42	Chengdu	Hangzhou	73194.5	458.055	60.0184	597.785	5.86658	89.7252	13659.6	43.9322	5.93427	68.7736	0.834297	16.7446	0	0	0	0	0	0	0	0	0	0	0	0	40811.3	322.832	34.1235	256.426	3.85274	50.0285	5888.39	25.5668	2.71085	22.1767	0.365694	7.21826	0	0	0	0	0	0	0	0	0	0	0
43	Guangzhou	Kunming	0	0	0	0	0	0	0	0	0	0	0	0	67328.3	465.259	49.1782	369.557	5.55251	82.5342	13291.9	57.7123	6.11922	50.0597	0.825485	16.2939	85216.2	549.479	42.4769	440.841	7.94791	104.462	16750.2	68.2571	5.21858	58.8904	1.058	20.5332	0	0	0	0	0	0	0	0	0	0	0
44	Changchun	Shanghai	23578.2	177.256	18.736	140.795	2.11541	28.9032	3394.84	14.7401	1.56289	12.7856	0.210834	4.16155	57812.7	427.094	45.1441	339.242	5.09703	70.8695	8487.1	36.8502	3.90722	31.9639	0.527085	10.4039	12166.7	93.976	9.93331	74.6454	1.12153	14.9145	1697.42	7.37004	0.781444	6.39278	0.105417	2.08078	0	0	0	0	0	0	0	0	0	0	0
45	Shanghai	Tianjin	32955.6	266.031	19.4843	213.738	3.94432	40.3985	7910.76	32.0038	2.33499	27.5945	0.500595	9.69739	0	0	0	0	0	0	0	0	0	0	0	0	26383	224.787	23.7601	178.549	2.68266	32.3416	5879.86	25.5298	2.70692	22.1446	0.365165	7.20781	0	0	0	0	0	0	0	0	0	0	0
46	Changsha	Shanghai	0	0	0	0	0	0	0	0	0	0	0	0	26020.2	208.706	22.0604	165.776	2.49075	31.8968	5606.04	24.3409	2.58086	21.1133	0.348159	6.87214	30480.1	239.156	23.3492	190.505	3.0261	37.3639	7491.63	31.9692	3.13742	27.6907	0.46748	9.18359	8067.69	59.4516	4.35428	47.7653	0.88146	9.88975	1885.59	7.62835	0.556562	6.57737	0.119321
47	Chongqing	Hangzhou	41656.7	306.355	27.5974	244.685	4.08243	51.0647	7543.5	31.6305	2.84689	27.3571	0.472939	9.24718	0	0	0	0	0	0	0	0	0	0	0	0	0	0	0	0	0	0	0	0	0	0	0	0	10448.1	73.6997	5.39783	59.2127	1.09271	12.8078	1894.37	7.66387	0.559153	6.60799	0.119876
48	Beijing	Wuhan	56108.6	531.02	56.1291	421.79	6.3373	68.7806	13070.4	64.8577	6.87685	56.2577	0.92769	16.0223	42182.4	327.203	28.8708	261.505	4.41411	51.7091	9386.7	39.0814	3.38758	33.7809	0.589601	11.5067	31396	234.739	17.1925	188.597	3.48036	38.4867	7536.4	30.4893	2.22449	26.2887	0.476905	9.23847	7849	58.6848	4.29812	47.1492	0.87009	9.62167	1884.1	7.62232	0.556122	6.57216	0.119226
49	Beijing	Qingdao	28264.5	196.704	15.7901	157.649	2.79317	34.6479	9805.35	40.2454	3.21585	34.7444	0.618195	12.0199	0	0	0	0	0	0	0	0	0	0	0	0	29667.1	221.136	23.3742	175.649	2.63908	36.3674	9734.87	42.2679	4.48166	36.6632	0.604577	11.9335	0	0	0	0	0	0	0	0	0	0	0
50	Chongqing	Kunming	0	0	0	0	0	0	0	0	0	0	0	0	16317.8	137.087	19.6581	109.256	1.75221	20.0031	5259.24	22.3126	3.71433	19.317	0.328696	6.44703	30364.3	291.216	23.1892	201.305	3.24304	37.222	10518.5	55.4847	4.01081	40.1464	0.730027	12.8941	0	0	0	0	0	0	0	0	0	0	0
51	Urumqi	Xi'an	0	0	0	0	0	0	0	0	0	0	0	0	47178.2	355.842	30.2444	284.718	4.90323	57.8333	6014.99	24.9248	2.10467	21.5356	0.378286	7.37345	61819.6	484.255	47.5019	385.681	6.10748	75.7814	7989.92	34.0956	3.3461	29.5325	0.498574	9.79442	46654.4	340.496	24.9382	273.565	5.04837	57.1911	6033.02	24.4072	1.78074	21.0445	0.381771
52	Zhengzhou	Kunming	0	0	0	0	0	0	0	0	0	0	0	0	57099.6	486.178	40.2957	333.323	6.17736	69.9954	9974.43	43.1613	3.55872	31.2944	0.6018	12.2271	36373.2	288.141	24.44	230.563	3.97484	44.588	5966.77	24.725	2.0878	21.3629	0.375254	7.31434	0	0	0	0	0	0	0	0	0	0	0
53	Guiyang	Shanghai	13437.1	105.693	11.1718	83.9521	1.26136	16.4719	1928.43	8.37308	0.887797	7.26282	0.119764	2.36397	50935.4	367.83	26.9402	295.527	5.45364	62.439	7783.55	31.4891	2.29744	27.1508	0.492545	9.54144	13855.1	109.401	11.5638	86.8978	1.30562	16.9842	1928.43	8.37308	0.887797	7.26282	0.119764	2.36397	0	0	0	0	0	0	0	0	0	0	0
54	Kunming	Dehong	0	0	0	0	0	0	0	0	0	0	0	0	0	0	0	0	0	0	0	0	0	0	0	0	36643.7	354.483	33.9461	187.237	3.49995	44.9196	15967	75.8362	7.17255	41.6949	0.892798	19.5731	0	0	0	0	0	0	0	0	0	0	0
55	Kashgar	Urumqi	15450.4	111.589	10.1887	81.6023	1.35985	18.9399	3248.98	7.60848	0.693631	6.06415	0.108527	3.98275	76229.3	623.188	55.9051	379.171	6.6217	93.4455	13961.6	68.793	6.01378	46.6304	0.890159	17.1148	9056.73	64.9621	6.86652	51.5996	0.775271	11.1022	1765.83	7.66709	0.81294	6.65044	0.109666	2.16464	17178.1	113.847	8.33821	91.468	1.68795	21.0578	3563.63	14.417	1.05186	12.4307	0.225507
56	Haikou	Beijing	34847.4	280.455	29.6442	222.766	3.347	42.7175	3409.05	14.8018	1.56943	12.8391	0.211717	4.17898	52561.5	422.519	44.6605	335.608	5.04243	64.4324	5113.58	22.2027	2.35415	19.2587	0.317576	6.26847	17522.8	140.84	14.8868	111.869	1.68081	21.4803	1704.53	7.4009	0.784716	6.41955	0.105859	2.08949	103224	814.172	72.8235	811.465	11.8692	126.537	14546.3	60.3826	5.3457	65.4396	1.01827
57	Chengdu	Lhasa	53578.4	389.398	46.5858	418.721	4.83427	65.6789	10818.1	40.4313	4.82967	48.1127	0.665884	13.2613	0	0	0	0	0	0	0	0	0	0	0	0	29029.1	334.665	35.3742	265.825	3.99396	35.5852	5008.64	28.9961	3.07445	25.1512	0.414745	6.13983	0	0	0	0	0	0	0	0	0	0	0
58	Kunming	Shenzhen	0	0	0	0	0	0	0	0	0	0	0	0	41290.5	344.665	36.4313	273.769	4.11331	50.6158	7975.64	34.6295	3.67176	30.0377	0.495322	9.77692	27630.5	212.842	15.5887	171.004	3.1557	33.8708	6035.87	24.4187	1.78158	21.0545	0.381951	7.39905	9210.18	70.9473	5.19624	57.0013	1.0519	11.2903	2011.96	8.13957	0.59386	7.01816	0.127317
59	Hangzhou	Xi'an	23498.6	192.655	20.3638	153.027	2.29919	28.8057	4943.63	21.4648	2.27591	18.6186	0.307021	6.06014	0	0	0	0	0	0	0	0	0	0	0	0	34739.9	285.154	30.1409	226.498	3.40308	42.5858	6591.51	28.6197	3.03455	24.8248	0.409361	8.08019	22285.2	168.815	12.3641	135.631	2.50294	27.3182	4988.37	20.181	1.4724	17.4006	0.315666
60	Guangzhou	Tianjin	47474.9	381.293	30.265	277.76	5.13886	58.197	6680.41	28.202	2.2291	21.8383	0.410438	8.18916	59006.8	593.536	50.0601	434.181	7.62661	72.3333	9519.47	48.6435	4.01975	39.0065	0.707695	11.6694	0	0	0	0	0	0	0	0	0	0	0	0	12264.8	92.4811	6.77339	74.3023	1.37117	15.0347	1670.1	6.75657	0.492957	5.82569	0.105684
61	Haikou	Shenzhen	0	0	0	0	0	0	0	0	0	0	0	0	26275	197.652	20.8919	156.996	2.35882	32.2091	9209.6	39.9872	4.23984	34.685	0.571956	11.2896	0	0	0	0	0	0	0	0	0	0	0	0	24871.1	171.634	12.5706	137.896	2.54473	30.4882	9292.95	37.5956	2.74296	32.4159	0.58806
62	Kunming	Nanjing	0	0	0	0	0	0	0	0	0	0	0	0	0	0	0	0	0	0	0	0	0	0	0	0	121876	939.294	104.584	852.963	11.3925	149.401	17446.8	69.7993	7.89487	72.4167	1.07809	21.3871	0	0	0	0	0	0	0	0	0	0	0
63	Zhengzhou	Shenzhen	0	0	0	0	0	0	0	0	0	0	0	0	0	0	0	0	0	0	0	0	0	0	0	0	57706.5	509.077	53.8097	404.362	6.07544	70.7393	10712.9	46.0972	4.88768	39.9847	0.659349	13.1324	32302.3	267.584	25.8976	202.095	3.23518	39.5977	6049.37	18.3684	1.81161	15.2889	0.26237
64	Kunming	Xi'an	0	0	0	0	0	0	0	0	0	0	0	0	20470.7	174.333	18.4271	138.474	2.08053	25.0939	4028.61	17.4918	1.85466	15.1725	0.250194	4.93846	57550.9	492.102	49.9725	381.933	5.90861	70.5486	11763.4	43.6628	4.50055	37.2623	0.624186	14.4201	9177.34	72.3951	5.30228	58.1646	1.07337	11.25	2032.53	8.22283	0.599935	7.08994	0.128619
65	Guangzhou	Zhengzhou	0	0	0	0	0	0	0	0	0	0	0	0	79504.2	595.953	43.6481	478.808	8.8359	97.4601	15567.1	62.9783	4.59487	54.3015	0.98509	19.0829	0	0	0	0	0	0	0	0	0	0	0	0	19876.1	148.988	10.912	119.702	2.20897	24.365	3891.77	15.7446	1.14872	13.5754	0.246272
66	Guiyang	Beijing	69960.2	561.393	50.9334	441.441	7.34371	85.7605	11678.3	42.1775	3.80614	35.8961	0.624727	14.3158	68774.2	534.38	39.1384	429.338	7.92299	84.3067	10058	40.6906	2.96877	35.0845	0.636471	12.3295	0	0	0	0	0	0	0	0	0	0	0	0	43012.4	249.55	29.7694	337.547	3.52388	52.7266	6954.88	21.7926	2.68961	34.4344	0.427171
67	Chengdu	Nanjing	13655.3	124.562	13.1663	98.9401	1.48655	16.7393	2208.02	9.58702	1.01651	8.3158	0.137128	2.7067	0	0	0	0	0	0	0	0	0	0	0	0	71626	550.792	66.3147	600.746	6.85243	87.8026	12099.2	43.8845	5.37086	55.3145	0.743521	14.8317	0	0	0	0	0	0	0	0	0	0	0
68	Shanghai	Zhuhai	0	0	0	0	0	0	0	0	0	0	0	0	15562.4	105.977	7.76186	85.1455	1.57127	19.0771	2827.31	11.4382	0.834525	9.86229	0.178913	3.46585	12031.2	40.3145	9.3826	70.507	1.05935	14.7485	1867.97	4.05527	0.859959	7.03509	0.116009	2.28984	0	0	0	0	0	0	0	0	0	0	0
69	Chongqing	Nanjing	18313	154.073	13.1432	101.071	1.87556	22.4489	4023.66	17.6944	1.49756	12.2712	0.239801	4.93239	0	0	0	0	0	0	0	0	0	0	0	0	30113.9	241.928	25.5719	192.164	2.88722	36.915	5981.36	25.9705	2.75365	22.5268	0.371468	7.33223	0	0	0	0	0	0	0	0	0	0	0
70	Changchun	Beijing	65105	401.816	49.042	530.638	5.49938	79.8088	15445.1	50.7357	6.11554	74.1762	0.949966	18.9333	57335	425.612	49.101	421.016	5.22119	70.2839	14074	55.2931	6.49211	63.0862	0.89244	17.2526	0	0	0	0	0	0	0	0	0	0	0	0	8090.01	59.5112	4.35865	47.8132	0.882343	9.91711	1953.63	7.90362	0.576645	6.81471	0.123626
71	Zhengzhou	Shanghai	0	0	0	0	0	0	0	0	0	0	0	0	22450.6	182.402	14.8382	128.474	2.37914	27.521	5949.9	25.4671	2.06173	19.0154	0.361904	7.29367	16500.9	134.738	14.2418	107.023	1.60799	20.2275	3931.02	17.0681	1.80973	14.8049	0.244134	4.81884	0	0	0	0	0	0	0	0	0	0	0
72	Fuzhou	Beijing	39824.9	295.357	21.6322	237.299	4.37911	48.8193	6161.76	24.928	1.81874	21.4936	0.389918	7.55338	0	0	0	0	0	0	0	0	0	0	0	0	0	0	0	0	0	0	0	0	0	0	0	0	26550	196.905	14.4215	158.199	2.91941	32.5462	4107.84	16.6187	1.21249	14.3291	0.259945
73	Yulin	Xi'an	0	0	0	0	0	0	0	0	0	0	0	0	4817.8	39.5496	4.18041	31.4143	0.471993	5.90589	1907.15	8.28069	0.878	7.18268	0.118443	2.33788	38762.9	152.279	16.096	120.956	1.81733	47.5174	15257.2	33.1227	3.512	28.7307	0.47377	18.703	0	0	0	0	0	0	0	0	0	0	0
74	Zhengzhou	Haikou	0	0	0	0	0	0	0	0	0	0	0	0	35023.1	262.718	23.8018	209.793	3.48886	42.933	4711.42	19.7554	1.77807	17.0863	0.295382	5.77548	0	0	0	0	0	0	0	0	0	0	0	0	68163.9	488.922	35.809	392.815	7.249	83.5585	9465.29	38.2928	2.79383	33.0171	0.598966
75	Guangzhou	Ningbo	8567.51	64.5792	4.72984	51.885	0.957485	10.5025	1959.71	7.92821	0.57844	6.83591	0.124011	2.40231	43119.7	347.365	32.798	268.523	4.36421	52.8581	9417.33	33.1615	3.12953	28.1344	0.484603	11.5442	18122.7	142.335	12.9487	113.647	1.88544	22.2157	3901.85	16.3608	1.47254	14.1503	0.244626	4.78307	17135	129.158	9.45967	103.77	1.91497	21.0049	3919.42	15.8564	1.15688	13.6718	0.248022
76	Hangzhou	Guiyang	11962.5	92.2966	9.7558	73.3115	1.10149	14.6641	1964.48	8.5296	0.904392	7.39859	0.122003	2.40816	35165.8	242.626	17.7701	194.933	3.59729	43.1079	5946.78	24.0583	1.75529	20.7437	0.376314	7.28985	0	0	0	0	0	0	0	0	0	0	0	0	0	0	0	0	0	0	0	0	0	0	0
77	Kunming	Wuhan	0	0	0	0	0	0	0	0	0	0	0	0	39772.1	350.659	32.6986	230.85	4.038	48.7546	8223.82	36.7766	3.3996	25.6403	0.487652	10.0812	42731.3	448.268	37.6015	1198.02	5.5972	52.3821	10302.9	54.3694	4.60154	37.7058	0.736835	12.6298	0	0	0	0	0	0	0	0	0	0	0
78	Nanchang	Beijing	50235.6	368.946	30.0273	295.578	5.20238	61.5812	9317.16	38.2417	3.05575	33.0146	0.587417	11.4214	0	0	0	0	0	0	0	0	0	0	0	0	31522.3	245.218	25.9197	194.777	2.92649	38.6416	5550.12	24.0981	2.55512	20.9027	0.344686	6.8036	19191.6	138.178	10.1203	111.017	2.0487	23.526	3733.56	15.1045	1.10202	13.0235	0.236261
79	Yinchuan	Xi'an	4045.92	32.7675	3.46355	26.0274	0.391055	4.95967	1886.39	8.19051	0.868439	7.10446	0.117153	2.31242	5332.96	43.1797	4.56411	34.2977	0.515315	6.53739	1886.39	8.19051	0.868439	7.10446	0.117153	2.31242	34662.4	280.208	29.6182	222.57	3.34407	42.4908	13204.7	57.3336	6.07907	49.7313	0.820069	16.187	4731.03	35.1555	2.57482	28.245	0.521233	5.79953	1903.46	7.70064	0.561836	6.63969	0.120451
80	Zhengzhou	Chengdu	18349.6	154.5	16.3307	122.72	1.84384	22.4938	4012.04	17.4199	1.84703	15.11	0.249165	4.91814	31352.7	249.43	20.4996	199.772	3.49936	38.4337	8078.54	33.2769	2.71591	28.7373	0.508853	9.90305	0	0	0	0	0	0	0	0	0	0	0	0	0	0	0	0	0	0	0	0	0	0	0
81	Shanghai	Taiyuan	0	0	0	0	0	0	0	0	0	0	0	0	0	0	0	0	0	0	0	0	0	0	0	0	50032.8	402.15	29.4538	323.101	5.96249	61.3325	12381.6	50.091	3.65462	43.1898	0.78351	15.1779	8338.79	67.0251	4.90897	53.8501	0.993748	10.2221	2063.6	8.3485	0.609103	7.19829	0.130585
82	Guangzhou	Wenzhou	6748.41	74.3273	7.11774	39.2595	0.733862	8.27253	2015.78	9.57407	0.90551	5.26384	0.112713	2.47103	37614.8	330.335	24.194	265.402	4.89771	46.11	10078.9	40.7752	2.97494	35.1574	0.637794	12.3552	7522.96	66.067	4.8388	53.0803	0.979542	9.222	2015.78	8.15503	0.594988	7.03148	0.127559	2.47103	7522.96	66.067	4.8388	53.0803	0.979542	9.222	2015.78	8.15503	0.594988	7.03148	0.127559
83	Chengdu	Wuhan	19016.5	160.102	16.9228	127.169	1.91069	23.3113	4165.53	18.0863	1.91769	15.6881	0.258697	5.1063	15348.2	156.226	13.3049	102.753	1.90662	18.8145	4203.23	18.4841	1.56439	12.8189	0.250503	5.15251	32362.4	294.069	21.5378	236.264	4.36001	39.6713	8406.45	34.0092	2.4813	29.3236	0.531963	10.305	0	0	0	0	0	0	0	0	0	0	0
84	Guangzhou	Wuhan	7748.94	64.7926	6.84861	51.4649	0.773249	9.49902	2009.62	8.72559	0.925173	7.56859	0.124806	2.46349	82806.4	527.822	49.4887	764.653	8.24113	101.508	23105.2	74.6674	7.41499	114.907	1.49246	28.3234	15714.3	120.944	8.85802	97.17	1.79317	19.2634	4055.62	16.4074	1.19708	14.1469	0.25664	4.97157	0	0	0	0	0	0	0	0	0	0	0
85	Chengdu	Sanya	18847.5	173.882	18.3794	138.115	2.07515	23.1042	2940.37	12.7668	1.35367	11.074	0.18261	3.60445	0	0	0	0	0	0	0	0	0	0	0	0	0	0	0	0	0	0	0	0	0	0	0	0	0	0	0	0	0	0	0	0	0	0	0
86	Chengdu	Urumqi	39572.2	314.444	33.2369	249.764	3.75264	48.5094	4998.95	21.705	2.30137	18.8269	0.310456	6.12794	38990.6	311.13	28.4079	227.522	3.7915	47.7966	9197.61	21.539	1.96362	17.1672	0.307232	11.2749	0	0	0	0	0	0	0	0	0	0	0	0	12731.9	92.6459	6.78546	74.4347	1.37362	15.6073	1681.39	6.80226	0.49629	5.86509	0.106399
87	Guangzhou	Wuxi	0	0	0	0	0	0	0	0	0	0	0	0	20361.3	145.899	13.4246	116.449	1.91912	24.9598	3566.41	14.9543	1.34595	12.9339	0.223596	4.37188	32768.9	242.83	25.6672	192.88	2.89798	40.1696	5325.52	23.1229	2.45172	20.0569	0.330738	6.52828	0	0	0	0	0	0	0	0	0	0	0
88	Nanning	Shanghai	11677.7	92.4372	9.77066	73.4231	1.10317	14.3151	1685.4	7.31786	0.775912	6.34753	0.104671	2.06605	22885.9	166.698	12.2091	133.931	2.47155	28.0546	3401.31	13.7604	1.00395	11.8645	0.215236	4.16949	12416.9	203.819	21.5438	161.894	2.43243	15.2212	3370.81	21.9536	2.32774	19.0426	0.314013	4.13209	0	0	0	0	0	0	0	0	0	0	0
89	Nanjing	Xi'an	0	0	0	0	0	0	0	0	0	0	0	0	0	0	0	0	0	0	0	0	0	0	0	0	45567.8	385.329	40.7295	306.068	4.5986	55.8591	9964.28	43.264	4.58727	37.5272	0.618825	12.2147	16325.6	136.107	9.96861	109.353	2.018	20.0126	4021.78	16.2705	1.18709	14.0289	0.254499
90	Hangzhou	Kunming	22941.1	164.954	17.4357	131.024	1.9686	28.1223	2777.88	12.0613	1.27886	10.462	0.172518	3.40526	11109.6	167.227	5.70616	134.356	2.4794	13.6186	2803.02	17.0099	0.413678	14.6664	0.266064	3.43607	41841.7	457.568	37.8605	363.447	5.46071	51.2916	6944.7	36.1839	2.55772	31.386	0.517555	8.51314	0	0	0	0	0	0	0	0	0	0	0
91	Fuzhou	Shanghai	0	0	0	0	0	0	0	0	0	0	0	0	0	0	0	0	0	0	0	0	0	0	0	0	39602.9	305.81	32.2051	336.756	3.34089	48.5471	12758.6	61.1169	6.44487	75.4866	0.881155	15.6402	0	0	0	0	0	0	0	0	0	0	0
92	Beijing	Lanzhou	50777.1	373.027	34.8852	297.574	4.85666	62.245	9980.08	42.1433	3.93147	36.4712	0.624526	12.2341	0	0	0	0	0	0	0	0	0	0	0	0	43483.3	322.819	31.8502	257.055	4.05504	53.3039	7973.27	34.0246	3.33913	29.4709	0.497534	9.77401	10005.7	69.9936	5.12639	56.2351	1.03776	12.2655	2006.82	8.11878	0.592343	7.00023	0.126992
93	Harbin	Qingdao	0	0	0	0	0	0	0	0	0	0	0	0	25708.7	229.761	19.5374	183.835	3.16512	31.515	6162.74	25.537	2.15637	22.0646	0.387578	7.55458	19521.1	183.795	19.4272	145.989	2.19344	23.9298	4083.85	17.7317	1.88009	15.3805	0.253625	5.00618	8416.81	73.1438	5.35711	58.7661	1.08447	10.3177	2060.41	8.33559	0.608161	7.18716	0.130383
94	Nanjing	Beijing	44601.3	337.58	29.4999	269.88	4.57964	54.6744	9920.17	41.3025	3.5801	35.7008	0.62311	12.1606	0	0	0	0	0	0	0	0	0	0	0	0	71159.7	514.132	59.4404	511.146	6.3115	87.2309	16733	64.9237	7.52535	71.7305	1.03214	20.5121	0	0	0	0	0	0	0	0	0	0	0
95	Guiyang	Nanjing	0	0	0	0	0	0	0	0	0	0	0	0	43414.3	295.826	24.4167	236.902	4.14101	53.2193	7169.49	29.5324	2.4103	25.5037	0.451594	8.78871	11297	84.7248	8.95545	67.2971	1.01112	13.8484	1780.29	7.72985	0.819595	6.70489	0.110564	2.18236	0	0	0	0	0	0	0	0	0	0	0
96	Hotan	Urumqi	0	0	0	0	0	0	0	0	0	0	0	0	57702.7	428.502	32.9076	325.65	6.01806	70.7348	11877.4	49.2458	3.76719	39.9432	0.73911	14.5599	0	0	0	0	0	0	0	0	0	0	0	0	0	0	0	0	0	0	0	0	0	0	0
97	Shanghai	Urumqi	0	0	0	0	0	0	0	0	0	0	0	0	98400.7	579.579	46.5043	416.09	7.70122	120.624	10534.1	35.0269	2.91119	27.3899	0.506358	12.9131	33409.8	253.757	26.8223	201.56	3.0284	40.9553	2730.44	11.8553	1.25702	10.2833	0.169572	3.3471	35572	415.153	30.4061	333.547	6.15526	43.6058	4132.72	22.2925	1.62645	19.2212	0.348693
98	Kunming	Lijiang	0	0	0	0	0	0	0	0	0	0	0	0	6034.55	47.4919	5.01992	37.7229	0.566778	7.39744	3093.83	13.4331	1.42431	11.6519	0.192141	3.79257	13719.3	128.568	12.3119	67.9092	1.2694	16.8177	7804.58	37.0684	3.50591	20.3803	0.436396	9.56723	0	0	0	0	0	0	0	0	0	0	0
99	Haikou	Changsha	0	0	0	0	0	0	0	0	0	0	0	0	17161	155.439	16.43	123.466	1.85504	21.0368	3987.78	17.3146	1.83586	15.0187	0.247659	4.88841	8137.43	69.163	5.06555	55.5677	1.02545	9.97525	2011.94	8.13949	0.593855	7.01809	0.127316	2.46633	33146.3	138.326	10.1311	111.135	2.05089	40.6322	7839.33	22.3509	1.38297	38.1093	0.498975
100	Zhengzhou	Urumqi	0	0	0	0	0	0	0	0	0	0	0	0	76452.3	585.624	56.4184	466.705	7.47747	93.7189	7707.15	32.6979	3.12118	28.3081	0.481686	9.44779	53534.5	434.335	45.9094	344.994	5.18345	65.6252	5122.65	22.2421	2.35832	19.2928	0.318138	6.27958	25158.5	168.897	12.3702	135.698	2.50416	30.8404	2584.5	10.4559	0.762857	9.01533	0.163548
101	Changsha	Xi'an	0	0	0	0	0	0	0	0	0	0	0	0	25832.6	178.978	17.2373	142.636	2.28573	31.6668	5584.42	23.6921	2.26153	20.5114	0.349019	6.84564	17111.3	123.59	13.0635	98.1676	1.47495	20.9758	3711.75	16.1161	1.70878	13.9791	0.230516	4.55004	26233.2	138.214	17.085	194.072	1.94256	32.1579	6474.57	20.2876	2.50386	32.0563	0.39767
102	Hohhot	Beijing	41269.1	300.075	21.9777	241.09	4.44906	50.5896	17628.4	71.3177	5.20331	61.492	1.11553	21.6098	0	0	0	0	0	0	0	0	0	0	0	0	0	0	0	0	0	0	0	0	0	0	0	0	0	0	0	0	0	0	0	0	0	0	0
103	Urumqi	Lanzhou	0	0	0	0	0	0	0	0	0	0	0	0	42348	331.419	31.5118	264.237	4.26881	51.9122	6475.16	27.4712	2.62226	23.7831	0.404689	7.93756	0	0	0	0	0	0	0	0	0	0	0	0	14676.9	108.422	7.9409	87.1095	1.60752	17.9917	2171.37	8.78451	0.640915	7.57423	0.137405
104	Nanning	Beijing	60490.5	459.232	41.6898	366.696	6.09104	74.1521	7690.33	32.2462	2.90231	27.8896	0.482145	9.42717	43715.8	316.602	23.1882	254.369	4.69411	53.5889	5793.73	23.4391	1.71011	20.2098	0.366629	7.10223	0	0	0	0	0	0	0	0	0	0	0	0	45567.5	269.026	32.8727	373.193	3.78696	55.8588	6677.08	20.9221	2.58217	33.059	0.410108
105	Chongqing	Changsha	5628.91	41.4303	3.03439	33.2864	0.614266	6.90018	1824.8	7.3824	0.538618	6.3653	0.115474	2.23692	11180.3	85.8207	7.72648	68.5459	1.14403	13.7053	3633.23	15.2344	1.37117	13.1762	0.227785	4.45378	0	0	0	0	0	0	0	0	0	0	0	0	5628.91	41.4303	3.03439	33.2864	0.614266	6.90018	1824.8	7.3824	0.538618	6.3653	0.115474
106	Chongqing	Xi'an	0	0	0	0	0	0	0	0	0	0	0	0	0	0	0	0	0	0	0	0	0	0	0	0	10103.7	84.6058	8.94287	67.2026	1.0097	12.3855	3713.98	16.1258	1.70981	13.9875	0.230654	4.55277	11559.1	64.3353	9.8941	113.489	0.874475	14.1696	4604.66	12.7191	1.95228	25.5394	0.279335
107	Shenzhen	Wuxi	0	0	0	0	0	0	0	0	0	0	0	0	11273.9	83.2417	8.79869	66.1191	0.993425	13.8201	2106.54	9.14639	0.96979	7.93359	0.130825	2.58229	10921.9	80.9507	8.55653	64.2994	0.966083	13.3886	2106.54	9.14639	0.96979	7.93359	0.130825	2.58229	0	0	0	0	0	0	0	0	0	0	0
108	Chongqing	Sanya	0	0	0	0	0	0	0	0	0	0	0	0	23915	182.493	19.2896	144.955	2.17792	29.3161	3791.75	16.4634	1.74561	14.2804	0.235484	4.64811	0	0	0	0	0	0	0	0	0	0	0	0	0	0	0	0	0	0	0	0	0	0	0
109	Shenzhen	Tianjin	42662.5	353.603	25.8982	284.096	5.24271	52.2977	6294.8	25.4663	1.85801	21.9577	0.398336	7.71646	0	0	0	0	0	0	0	0	0	0	0	0	0	0	0	0	0	0	0	0	0	0	0	0	0	0	0	0	0	0	0	0	0	0	0
110	Beijing	Shenyang	27289.2	223.21	20.0241	175.069	2.93223	33.4524	11489.7	41.4965	3.74469	35.3165	0.614641	14.0846	30523.2	258.165	27.2882	205.061	3.081	37.4168	9806.83	42.5803	4.51479	36.9342	0.609046	12.0217	0	0	0	0	0	0	0	0	0	0	0	0	0	0	0	0	0	0	0	0	0	0	0
111	Guangzhou	Sanya	0	0	0	0	0	0	0	0	0	0	0	0	60793.7	472.016	48.5545	375.3	5.75233	74.5238	17171.3	74.0431	7.61918	64.1888	1.06845	21.0493	0	0	0	0	0	0	0	0	0	0	0	0	5739.41	41.2126	3.01845	33.1116	0.61104	7.03564	1731.1	7.00334	0.510961	6.03847	0.109544
112	Chengdu	Tianjin	25133.9	194.68	17.5379	155.49	2.59422	30.8103	3997.67	16.7626	1.50871	14.4979	0.250634	4.90053	0	0	0	0	0	0	0	0	0	0	0	0	0	0	0	0	0	0	0	0	0	0	0	0	0	0	0	0	0	0	0	0	0	0	0
113	Chengdu	Changsha	16960.8	141.222	14.9272	112.173	1.68537	20.7914	3867.41	16.7919	1.78045	14.5654	0.240183	4.74086	8028.46	66.8088	7.06173	53.0664	0.797311	9.84167	1933.71	8.39597	0.890224	7.28268	0.120092	2.37043	0	0	0	0	0	0	0	0	0	0	0	0	0	0	0	0	0	0	0	0	0	0	0
114	Xi'an	Xining	0	0	0	0	0	0	0	0	0	0	0	0	10959.4	88.4229	7.99486	70.6147	1.17568	13.4345	3361.48	14.095	1.26861	12.1907	0.210748	4.12066	24689.7	207.096	21.8901	164.497	2.47153	30.2658	8365.85	36.3237	3.8514	31.5073	0.519556	10.2553	16208.2	124.908	9.14835	100.355	1.85195	19.8687	5064.94	20.4907	1.495	17.6676	0.320511
115	Haikou	Shanghai	12269.3	101.667	10.7463	80.7545	1.21332	15.0403	1626.75	7.0632	0.74891	6.12663	0.101028	1.99415	24453.1	203.334	21.4925	161.509	2.42663	29.9757	3253.5	14.1264	1.49782	12.2533	0.202056	3.9883	0	0	0	0	0	0	0	0	0	0	0	0	20783	165.58	13.5876	127.199	2.24153	25.4767	4634.55	13.65	1.1235	11.3123	0.203852
116	Chongqing	Haikou	0	0	0	0	0	0	0	0	0	0	0	0	7896.29	62.0612	6.5599	49.2954	0.740652	9.67964	1610.84	6.99413	0.741587	6.06672	0.10004	1.97465	0	0	0	0	0	0	0	0	0	0	0	0	35936.4	269.75	21.6825	209.033	3.71798	44.0525	7840.07	26.6681	2.07206	22.5414	0.407572
117	Guangzhou	Jinan	0	0	0	0	0	0	0	0	0	0	0	0	34040.6	267.838	25.244	213.607	3.4697	41.7286	5919.39	25.1133	2.39719	21.7417	0.369954	7.25627	12960.3	104.779	11.0752	83.226	1.25045	15.8874	1967.2	8.54138	0.905641	7.40881	0.122171	2.41148	0	0	0	0	0	0	0	0	0	0	0
118	Kunming	Xiamen	0	0	0	0	0	0	0	0	0	0	0	0	0	0	0	0	0	0	0	0	0	0	0	0	24900	182.289	13.351	146.457	2.70271	30.5236	3854.85	15.5952	1.13782	13.4466	0.243936	4.72546	0	0	0	0	0	0	0	0	0	0	0
119	Beijing	Yantai	16438.7	120.758	10.0904	96.6701	1.67939	20.1513	6747.78	27.9613	2.36108	24.1592	0.424372	8.27174	0	0	0	0	0	0	0	0	0	0	0	0	11356.4	88.2555	9.32865	70.1016	1.05326	13.9212	4471.54	19.415	2.05857	16.8406	0.277702	5.48143	0	0	0	0	0	0	0	0	0	0	0
120	Chengdu	Jinan	13506.6	114.928	12.1479	91.2876	1.37157	16.557	2077.04	9.01833	0.956212	7.82251	0.128993	2.54614	0	0	0	0	0	0	0	0	0	0	0	0	11530.5	97.8683	10.3447	77.7371	1.16798	14.1346	2077.04	9.01833	0.956212	7.82251	0.128993	2.54614	0	0	0	0	0	0	0	0	0	0	0
121	Nanjing	Xiamen	0	0	0	0	0	0	0	0	0	0	0	0	0	0	0	0	0	0	0	0	0	0	0	0	26569.5	211.394	22.3444	167.911	2.52282	32.5702	6005.5	26.0753	2.76476	22.6178	0.372967	7.36182	0	0	0	0	0	0	0	0	0	0	0
122	Zhengzhou	Xiamen	10483	78.4937	5.74894	63.0644	1.16379	12.8505	2173.05	8.79129	0.641409	7.58008	0.137511	2.66382	0	0	0	0	0	0	0	0	0	0	0	0	0	0	0	0	0	0	0	0	0	0	0	0	20965.9	156.987	11.4979	126.129	2.32758	25.701	4346.09	17.5826	1.28282	15.1602	0.275022
123	Changsha	Kunming	0	0	0	0	0	0	0	0	0	0	0	0	16427.2	137.599	14.5443	109.295	1.64214	20.1373	3657.05	15.8786	1.6836	13.7731	0.227119	4.48298	15142.2	117.342	8.59422	94.2763	1.73977	18.562	3690.14	14.9289	1.0892	12.8721	0.233513	4.52355	7571.09	58.671	4.29711	47.1382	0.869886	9.28099	1845.07	7.46443	0.544602	6.43603	0.116757
124	Yinchuan	Beijing	38365.1	287.737	23.1717	230.587	4.07923	47.0298	8799.81	36.1183	2.88607	31.1814	0.5548	10.7872	8003.8	59.764	6.31708	47.4707	0.713236	9.81144	1747.31	7.58667	0.804413	6.58069	0.108516	2.14194	16086.6	131.189	13.8668	104.204	1.56564	19.7197	3494.62	15.1733	1.60883	13.1614	0.217031	4.28388	0	0	0	0	0	0	0	0	0	0	0
125	Beijing	Zhuhai	57001.9	469.331	46.1123	373.774	5.91262	69.8756	7033.03	30.0123	2.94537	25.9956	0.438863	8.62143	49817	430.84	31.5551	346.151	6.38785	61.068	7080.66	28.6456	2.08997	24.699	0.448066	8.67981	0	0	0	0	0	0	0	0	0	0	0	0	0	0	0	0	0	0	0	0	0	0	0
126	Chongqing	Tianjin	8910.77	64.1332	4.69717	51.5267	0.950871	10.9232	1514.75	6.12808	0.447102	5.28379	0.0958538	1.85685	9093.59	73.1902	7.73624	58.1352	0.873468	11.1474	1501.16	6.51792	0.691094	5.65365	0.0932288	1.8402	0	0	0	0	0	0	0	0	0	0	0	0	0	0	0	0	0	0	0	0	0	0	0
127	Hefei	Shenzhen	8892.57	63.0089	4.61482	50.6234	0.934202	10.9009	2030.65	8.2152	0.599378	7.08337	0.1285	2.48927	19933.3	153.05	16.1775	121.568	1.82653	24.4352	4024.87	17.4756	1.85294	15.1584	0.249962	4.93388	0	0	0	0	0	0	0	0	0	0	0	0	0	0	0	0	0	0	0	0	0	0	0
128	Shanghai	Lanzhou	10970.8	86.2606	9.11779	68.5171	1.02945	13.4486	1466.09	6.36564	0.674948	5.52157	0.0910508	1.79721	0	0	0	0	0	0	0	0	0	0	0	0	45355.6	357.59	37.7974	284.034	4.26755	55.5991	5864.38	25.4626	2.69979	22.0863	0.364203	7.18883	0	0	0	0	0	0	0	0	0	0	0
129	Chongqing	Xiamen	8456.08	54.765	4.01103	44	0.811974	10.3659	1450.73	5.86909	0.428207	5.06048	0.0918027	1.77838	0	0	0	0	0	0	0	0	0	0	0	0	0	0	0	0	0	0	0	0	0	0	0	0	0	0	0	0	0	0	0	0	0	0	0
130	Chongqing	Jinan	0	0	0	0	0	0	0	0	0	0	0	0	0	0	0	0	0	0	0	0	0	0	0	0	9389.78	85.3574	9.02232	67.7997	1.01867	11.5104	1846.26	8.01629	0.849967	6.95335	0.114661	2.26323	0	0	0	0	0	0	0	0	0	0	0
131	Dalian	Nanjing	7108.63	50.1063	3.66982	40.257	0.742901	8.71409	1760.03	7.12038	0.5195	6.13938	0.111375	2.15753	21430.5	160.098	15.296	127.624	2.05556	26.2705	5248.51	22.267	2.1255	19.2776	0.328025	6.43388	28042.9	214.745	22.6987	170.573	2.56282	34.3763	6976.97	30.2934	3.212	26.2765	0.4333	8.5527	7108.63	50.1063	3.66982	40.257	0.742901	8.71409	1760.03	7.12038	0.5195	6.13938	0.111375
132	Guilin	Shanghai	11080.3	90.2915	9.54385	71.7188	1.07756	13.5828	1597.45	6.93597	0.73542	6.01627	0.0992084	1.95823	8232.31	62.0423	4.54403	49.8468	0.919871	10.0916	1611.9	6.52112	0.475779	5.62269	0.102002	1.97595	11647.9	172.841	7.48403	137.288	2.06273	14.2785	3194.89	20.8079	0.73542	18.0488	0.297625	3.91645	0	0	0	0	0	0	0	0	0	0	0
133	Zhengzhou	Chongqing	7538.69	69.8371	6.68774	36.8878	0.689528	9.24128	1979.99	9.40411	0.889436	5.1704	0.110712	2.42717	40914	325.901	27.0149	223.396	4.14016	50.1543	9899.96	42.839	3.53215	31.0608	0.597307	12.1358	0	0	0	0	0	0	0	0	0	0	0	0	0	0	0	0	0	0	0	0	0	0	0
134	Changsha	Tianjin	9034.47	67.8562	4.96984	54.5178	1.00607	11.0749	1816.04	7.34696	0.536032	6.33474	0.114919	2.22618	10076	81.7017	8.63591	64.8959	0.975045	12.3516	1799.75	7.81434	0.828553	6.77817	0.111772	2.20622	0	0	0	0	0	0	0	0	0	0	0	0	9034.47	67.8562	4.96984	54.5178	1.00607	11.0749	1816.04	7.34696	0.536032	6.33474	0.114919
135	Chengdu	Qingdao	14909.3	123.871	13.0932	98.3907	1.4783	18.2765	2042.86	8.86989	0.940474	7.69376	0.12687	2.50423	0	0	0	0	0	0	0	0	0	0	0	0	13790.4	114.502	12.1029	90.9494	1.36649	16.905	2042.86	8.86989	0.940474	7.69376	0.12687	2.50423	0	0	0	0	0	0	0	0	0	0	0
136	Changsha	Xiamen	0	0	0	0	0	0	0	0	0	0	0	0	0	0	0	0	0	0	0	0	0	0	0	0	0	0	0	0	0	0	0	0	0	0	0	0	0	0	0	0	0	0	0	0	0	0	0
137	Urumqi	Yining	4457	32.8818	2.40829	26.4183	0.487523	5.4636	1822.49	7.37308	0.537938	6.35727	0.115328	2.2341	32565.3	350.253	25.5279	201.351	3.42954	39.9201	13958.5	71.7741	4.91932	45.1601	0.874291	17.111	4395.61	35.2313	3.72396	27.9843	0.420457	5.38834	1806.15	7.84212	0.831499	6.80227	0.11217	2.21406	0	0	0	0	0	0	0	0	0	0	0
138	Tianjin	Xi'an	7974.88	58.2105	4.26338	46.7681	0.863058	9.77599	1809.46	7.32038	0.534092	6.31182	0.114503	2.21813	0	0	0	0	0	0	0	0	0	0	0	0	0	0	0	0	0	0	0	0	0	0	0	0	0	0	0	0	0	0	0	0	0	0	0
139	Shanghai	Shijiazhuang	0	0	0	0	0	0	0	0	0	0	0	0	0	0	0	0	0	0	0	0	0	0	0	0	0	0	0	0	0	0	0	0	0	0	0	0	0	0	0	0	0	0	0	0	0	0	0
140	Shanghai	Yantai	0	0	0	0	0	0	0	0	0	0	0	0	0	0	0	0	0	0	0	0	0	0	0	0	33940.8	263.567	26.2406	209.807	3.28968	41.6063	10037.1	42.9809	4.28675	37.2394	0.625723	12.3039	0	0	0	0	0	0	0	0	0	0	0
141	Zhengzhou	Hangzhou	0	0	0	0	0	0	0	0	0	0	0	0	22642.6	201.75	17.922	123.649	2.29942	27.7564	6615.83	29.8699	2.63219	19.2099	0.386168	8.10999	0	0	0	0	0	0	0	0	0	0	0	0	8231.59	62.0757	4.54648	49.8736	0.920366	10.0907	2205.28	8.92167	0.650922	7.6925	0.13955
142	Nanchang	Xi'an	0	0	0	0	0	0	0	0	0	0	0	0	0	0	0	0	0	0	0	0	0	0	0	0	16716.1	138.324	14.6209	109.871	1.65079	20.4913	3852.53	16.7273	1.7736	14.5093	0.239259	4.72261	7704.2	63.0129	4.61511	50.6266	0.934261	9.44418	1943.7	7.86343	0.573713	6.78005	0.122998
143	Shenzhen	Jinan	0	0	0	0	0	0	0	0	0	0	0	0	0	0	0	0	0	0	0	0	0	0	0	0	0	0	0	0	0	0	0	0	0	0	0	0	10805.8	81.2261	7.4164	59.3987	0.989839	13.2463	3226.36	7.55553	0.688804	6.02195	0.107772
144	Guangzhou	Urumqi	23844	177.594	13.0071	142.685	2.6331	29.2291	1827.61	7.3938	0.539449	6.37513	0.115652	2.24037	136395	710.376	52.0285	570.739	10.5324	167.199	13975.4	45.1833	3.58071	37.9405	0.68524	17.1317	28030	402.952	13.0071	323.745	5.97437	34.3605	3655.23	22.1814	0.539449	19.1254	0.346955	4.48075	23844	177.594	13.0071	142.685	2.6331	29.2291	1827.61	7.3938	0.539449	6.37513	0.115652
145	Guiyang	Xi'an	0	0	0	0	0	0	0	0	0	0	0	0	0	0	0	0	0	0	0	0	0	0	0	0	6971.84	54.5613	5.76715	43.3382	0.651146	8.54641	1622.29	7.04381	0.746854	6.10981	0.100751	1.98867	6778.7	48.5543	3.55616	39.0101	0.719891	8.30965	1636.97	6.62252	0.483177	5.71011	0.103588
146	Shenzhen	Wuhan	8459.26	68.2657	7.21571	54.2236	0.814697	10.3698	2041.81	8.86535	0.939992	7.68982	0.126805	2.50295	34798.4	270.618	24.4682	216.116	3.59817	42.6575	8204.2	34.4009	3.09624	29.7531	0.514362	10.0571	17154.8	127.427	9.33283	102.379	1.88929	21.0292	4120.58	16.6702	1.21625	14.3735	0.260751	5.0512	0	0	0	0	0	0	0	0	0	0	0
147	Zhengzhou	Shenyang	0	0	0	0	0	0	0	0	0	0	0	0	19289.8	138.797	12.5668	110.839	1.84392	23.6463	3797.07	15.9215	1.433	13.7704	0.238057	4.65463	0	0	0	0	0	0	0	0	0	0	0	0	0	0	0	0	0	0	0	0	0	0	0
148	Kunming	Tianjin	20210.1	150.768	11.0424	121.132	2.23536	24.7745	2726.95	11.0322	0.804904	9.51224	0.172562	3.34283	0	0	0	0	0	0	0	0	0	0	0	0	20210.1	150.768	11.0424	121.132	2.23536	24.7745	2726.95	11.0322	0.804904	9.51224	0.172562	3.34283	0	0	0	0	0	0	0	0	0	0	0
149	Ningbo	Beijing	27706.3	201.259	14.7404	161.698	2.98397	33.9637	5631.74	22.7838	1.6623	19.6448	0.356378	6.90365	0	0	0	0	0	0	0	0	0	0	0	0	42581.8	334.337	35.3396	265.565	3.99005	52.1988	7441.64	32.3109	3.42592	28.0265	0.462158	9.12231	13122.8	172.303	4.91346	138.434	2.55465	16.0865	3754.49	22.7838	0.554099	19.6448	0.356378
150	Kunming	Jinan	0	0	0	0	0	0	0	0	0	0	0	0	0	0	0	0	0	0	0	0	0	0	0	0	30352.2	470.547	21.7984	373.757	5.61561	37.2072	6245.78	40.6779	1.43769	35.2841	0.581835	7.65638	0	0	0	0	0	0	0	0	0	0	0
151	Changsha	Sanya	0	0	0	0	0	0	0	0	0	0	0	0	21974	159.651	16.8752	126.811	1.90531	26.9368	3455.62	15.004	1.59087	13.0145	0.214609	4.23606	23397.5	150.851	15.945	119.821	1.80029	28.6818	3455.62	15.004	1.59087	13.0145	0.214609	4.23606	8961.81	60.0335	4.3969	48.2328	0.890087	10.9858	1743.44	7.05329	0.514605	6.08153	0.110326
152	Aksu	Urumqi	7370.16	50.107	4.57505	36.6421	0.610615	9.03469	3550.71	8.31509	0.75805	6.62734	0.118606	4.35263	43182.1	304.017	25.4904	205.638	3.72613	52.9346	11116.9	49.7088	4.09845	36.5049	0.690961	13.6276	0	0	0	0	0	0	0	0	0	0	0	0	0	0	0	0	0	0	0	0	0	0	0
153	Hangzhou	Taiyuan	8618.94	72.7592	7.69068	57.7928	0.868323	10.5655	1867.04	8.1065	0.859531	7.03159	0.115951	2.2887	0	0	0	0	0	0	0	0	0	0	0	0	25463.9	204.275	17.453	163.42	2.80666	31.2149	5634.9	23.3498	1.97168	20.1748	0.354383	6.90753	8173.88	63.7555	4.6695	51.2232	0.945271	10.0199	1883.93	7.62165	0.556073	6.57159	0.119216
154	Hangzhou	Qingdao	0	0	0	0	0	0	0	0	0	0	0	0	0	0	0	0	0	0	0	0	0	0	0	0	12646.5	95.6927	10.1148	76.009	1.14202	15.5026	3539.34	15.3675	1.62941	13.3298	0.219808	4.33869	0	0	0	0	0	0	0	0	0	0	0
155	Wuhan	Xiamen	8903.61	66.1362	6.99063	52.5322	0.789284	10.9145	2215.19	9.61814	1.01981	8.34279	0.137573	2.71548	18055.9	123.452	9.04171	99.1851	1.83036	22.1338	4470.47	18.0858	1.31953	15.594	0.282892	5.48011	9027.95	61.7259	4.52085	49.5926	0.91518	11.0669	2235.23	9.04288	0.659765	7.79701	0.141446	2.74006	0	0	0	0	0	0	0	0	0	0	0
156	Haikou	Hangzhou	0	0	0	0	0	0	0	0	0	0	0	0	14921	122.483	12.9466	97.2889	1.46174	18.2909	2346.59	10.1887	1.0803	8.83766	0.145733	2.87656	0	0	0	0	0	0	0	0	0	0	0	0	46414.2	469.008	24.2664	376.816	6.95375	56.8968	9471.29	47.8964	2.0967	41.2975	0.749182
157	Zhengzhou	Sanya	0	0	0	0	0	0	0	0	0	0	0	0	38501.9	435.547	29.8019	347.947	5.82854	47.1975	6412.97	33.4054	1.94488	28.8748	0.503971	7.86132	0	0	0	0	0	0	0	0	0	0	0	0	22898.9	185.983	13.6215	149.425	2.75748	28.0706	3220.93	13.0306	0.950708	11.2353	0.203821
158	Chongqing	Urumqi	14106.2	95.958	7.02804	77.0957	1.42272	17.292	1554.97	6.29079	0.458974	5.42408	0.0983988	1.90615	55179.8	396.806	32.5983	317.812	5.56819	67.642	6205.93	25.5633	2.08636	22.076	0.390901	7.60752	0	0	0	0	0	0	0	0	0	0	0	0	0	0	0	0	0	0	0	0	0	0	0
159	Guilin	Xi'an	9022.37	72.7413	7.68879	57.7786	0.86811	11.0601	1788.2	7.76419	0.823236	6.73467	0.111055	2.19206	7304.59	54.2785	3.9754	43.6091	0.80476	8.95432	1804.38	7.29981	0.532591	6.29409	0.114182	2.21189	8146.68	65.3535	6.9079	51.9105	0.779943	9.98659	1788.2	7.76419	0.823236	6.73467	0.111055	2.19206	7304.59	54.2785	3.9754	43.6091	0.80476	8.95432	1804.38	7.29981	0.532591	6.29409	0.114182
160	Guiyang	Wenzhou	14915.5	112.961	11.9401	89.7256	1.34811	18.2841	2018.14	8.76257	0.929094	7.60067	0.125335	2.47393	22163.4	168.58	12.3469	135.443	2.49946	27.1689	4072.8	16.477	1.20215	14.2069	0.257728	4.99264	0	0	0	0	0	0	0	0	0	0	0	0	0	0	0	0	0	0	0	0	0	0	0
161	Jinan	Xi'an	0	0	0	0	0	0	0	0	0	0	0	0	6345.46	44.2064	3.23771	35.5168	0.655426	7.77856	1588.53	6.42657	0.46888	5.54115	0.100523	1.9473	12516.1	94.7298	10.013	75.2442	1.13053	15.3428	3148.57	13.6708	1.44951	11.8581	0.19554	3.85966	0	0	0	0	0	0	0	0	0	0	0
162	Shanghai	Jieyang	0	0	0	0	0	0	0	0	0	0	0	0	12804.2	116.578	8.53826	93.6624	1.72844	15.6959	3329.19	13.4686	0.982663	11.613	0.210672	4.08108	21537.4	252.83	17.4719	201.356	3.18591	26.4015	6613.59	35.3851	2.01025	30.6582	0.515142	8.10725	0	0	0	0	0	0	0	0	0	0	0
163	Chongqing	Lhasa	11242.1	86.1901	9.11033	68.461	1.02861	13.7811	1735.31	7.53456	0.798889	6.53549	0.10777	2.12723	11242.1	86.1901	9.11033	68.461	1.02861	13.7811	1735.31	7.53456	0.798889	6.53549	0.10777	2.12723	0	0	0	0	0	0	0	0	0	0	0	0	0	0	0	0	0	0	0	0	0	0	0
164	Nanning	Xi'an	0	0	0	0	0	0	0	0	0	0	0	0	13297.4	71.5999	5.24403	57.5256	1.06158	16.3005	1887.81	7.63731	0.557216	6.58509	0.119461	2.31416	0	0	0	0	0	0	0	0	0	0	0	0	0	0	0	0	0	0	0	0	0	0	0
165	Qingdao	Xi'an	0	0	0	0	0	0	0	0	0	0	0	0	0	0	0	0	0	0	0	0	0	0	0	0	25783.4	195.151	20.6276	155.009	2.32897	31.6066	5223.42	22.6796	2.40472	19.6723	0.324397	6.40312	7848.81	54.9829	4.02699	44.175	0.815204	9.62144	1756.9	7.10772	0.518576	6.12846	0.111177
166	Tianjin	Xiamen	11943.7	89.4341	6.55023	71.8542	1.326	14.6411	1796.64	7.26848	0.530306	6.26707	0.113692	2.2024	0	0	0	0	0	0	0	0	0	0	0	0	0	0	0	0	0	0	0	0	0	0	0	0	0	0	0	0	0	0	0	0	0	0	0
167	Guangzhou	Xiamen	0	0	0	0	0	0	0	0	0	0	0	0	19656.6	151.566	14.3247	118.296	1.92043	24.096	9314.81	32.8005	3.09546	27.8281	0.479328	11.4185	0	0	0	0	0	0	0	0	0	0	0	0	0	0	0	0	0	0	0	0	0	0	0
168	Kunming	Tengchong	0	0	0	0	0	0	0	0	0	0	0	0	0	0	0	0	0	0	0	0	0	0	0	0	20902.6	222.519	21.3089	117.534	2.19701	25.6234	9932.19	47.1736	4.46166	25.9361	0.555361	12.1753	0	0	0	0	0	0	0	0	0	0	0
169	Guangzhou	Qingdao	0	0	0	0	0	0	0	0	0	0	0	0	39396.4	273.872	22.1406	219.452	3.87506	48.294	5703.75	23.4948	1.91754	20.2896	0.359269	6.99193	11396.4	84.5817	8.94033	67.1835	1.00942	13.9703	1416.32	6.14955	0.652036	5.33413	0.0879599	1.7362	10258.9	69.9104	5.1203	56.1683	1.03653	12.5759	1429.14	5.78174	0.421834	4.98517	0.0904365
170	Haikou	Nanchang	0	0	0	0	0	0	0	0	0	0	0	0	9143.9	74.4608	7.87054	59.1444	0.888631	11.209	1941.27	8.42882	0.893707	7.31117	0.120561	2.3797	0	0	0	0	0	0	0	0	0	0	0	0	17343.5	130.493	9.55742	104.842	1.93476	21.2605	3917.68	15.8494	1.15637	13.6658	0.247912
171	Hangzhou	Nanning	12827.7	82.8482	8.7571	65.8066	0.988729	15.7248	1906.81	8.27917	0.87784	7.18137	0.118421	2.33745	24827.6	174.675	15.8152	139.489	2.32055	30.4348	3830.87	16.0632	1.44576	13.8929	0.240176	4.69606	0	0	0	0	0	0	0	0	0	0	0	0	14184.5	195.306	5.97477	65.5416	2.89571	17.388	3848.12	23.352	0.567917	6.71156	0.365265
172	Beijing	Wenzhou	46563.9	330.377	39.6384	357.546	4.10546	57.0802	8821.87	31.9975	3.91606	40.3315	0.542124	10.8143	0	0	0	0	0	0	0	0	0	0	0	0	23907.1	244.389	9.7298	106.733	3.62343	29.3065	4873.52	26.2884	0.958997	11.3333	0.411196	5.97419	9968.66	66.4233	4.8649	53.3666	0.984826	12.2201	1624.51	6.57211	0.479498	5.66664	0.102799
173	Chifeng	Hohhot	3980.1	39.1528	3.74936	20.6804	0.386571	4.87899	1603.2	7.61449	0.720174	4.18646	0.0896432	1.96527	0	0	0	0	0	0	0	0	0	0	0	0	0	0	0	0	0	0	0	0	0	0	0	0	0	0	0	0	0	0	0	0	0	0	0
174	Guangzhou	Hefei	0	0	0	0	0	0	0	0	0	0	0	0	17077.8	163.65	14.9517	96.363	1.66976	20.9348	3648.44	18.4476	1.64388	12.1063	0.232871	4.47243	19348.5	158.46	16.7493	125.865	1.89109	23.7184	4231.63	18.3733	1.94812	15.9371	0.262803	5.18733	8674.28	65.8032	4.81948	52.8684	0.975632	10.6333	2134.96	8.63722	0.630168	7.44724	0.135101
175	Quanzhou	Shanghai	0	0	0	0	0	0	0	0	0	0	0	0	0	0	0	0	0	0	0	0	0	0	0	0	0	0	0	0	0	0	0	0	0	0	0	0	0	0	0	0	0	0	0	0	0	0	0
176	Harbin	Nanjing	0	0	0	0	0	0	0	0	0	0	0	0	16408.1	124.412	9.112	99.9562	1.84459	20.1138	2430.25	9.83181	0.717326	8.47725	0.153787	2.97911	17314.3	142.994	15.1146	113.581	1.70652	21.2247	2408.45	10.4573	1.10878	9.07065	0.149575	2.95239	16408.1	124.412	9.112	99.9562	1.84459	20.1138	2430.25	9.83181	0.717326	8.47725	0.153787
177	Xi'an	Xiamen	0	0	0	0	0	0	0	0	0	0	0	0	0	0	0	0	0	0	0	0	0	0	0	0	30934.5	264.371	20.2033	151.821	3.15506	37.9209	4755.3	24.7765	1.75137	14.3274	0.35439	5.82928	0	0	0	0	0	0	0	0	0	0	0
178	Shenyang	Qingdao	0	0	0	0	0	0	0	0	0	0	0	0	21109.7	173.25	18.3126	137.613	2.0676	25.8773	6457.88	28.0395	2.97303	24.3215	0.401062	7.91638	5141.38	42.1141	4.45148	33.4513	0.502598	6.30254	1614.47	7.00988	0.743257	6.08038	0.100266	1.97909	0	0	0	0	0	0	0	0	0	0	0
179	Sanya	Xi'an	0	0	0	0	0	0	0	0	0	0	0	0	7809.13	70.84	7.48782	56.2684	0.84542	9.57279	1149.55	4.99124	0.529221	4.32941	0.0713921	1.40917	9758.78	158.422	7.76011	125.835	1.89064	11.9628	2299.1	14.9737	0.529221	12.9882	0.214176	2.81835	16080.9	127.751	9.35655	102.639	1.89409	19.7127	2319.91	9.38543	0.684758	8.09237	0.146804
180	Beijing	Xining	25507.8	219.428	23.1937	174.292	2.6187	31.2687	3500.35	15.1982	1.61146	13.1829	0.217387	4.29089	24668.7	205.994	21.7736	163.621	2.45837	30.2401	3500.35	15.1982	1.61146	13.1829	0.217387	4.29089	25507.8	219.428	23.1937	174.292	2.6187	31.2687	3500.35	15.1982	1.61146	13.1829	0.217387	4.29089	12086.4	96.6467	7.07849	77.6491	1.43293	14.8161	1766.01	7.14458	0.521266	6.16025	0.111754
181	Hangzhou	Xiamen	0	0	0	0	0	0	0	0	0	0	0	0	0	0	0	0	0	0	0	0	0	0	0	0	12594.9	103.571	10.9475	82.267	1.23604	15.4394	3739.04	16.2345	1.72135	14.0819	0.23221	4.58349	0	0	0	0	0	0	0	0	0	0	0
182	Sanya	Shenzhen	0	0	0	0	0	0	0	0	0	0	0	0	22094.3	163.998	17.3346	130.264	1.95718	27.0843	5580.18	24.2286	2.56896	21.0159	0.346553	6.84045	0	0	0	0	0	0	0	0	0	0	0	0	18999.2	93.7258	14.4141	165.335	1.27396	23.2902	4612.28	12.7401	1.95551	25.5816	0.279797
183	Chengdu	Xiamen	8933.07	62.8721	6.64562	49.9395	0.75033	10.9506	1222.99	5.31009	0.563028	4.60598	0.0759527	1.49919	0	0	0	0	0	0	0	0	0	0	0	0	0	0	0	0	0	0	0	0	0	0	0	0	0	0	0	0	0	0	0	0	0	0	0
184	Hangzhou	Harbin	8294.82	145.126	7.66313	115.274	1.73196	10.1682	2429.7	15.8243	0.559283	13.726	0.226343	2.97844	27947.8	230.052	22.0936	183.356	2.94356	34.2597	3655.55	15.5088	1.48039	13.4267	0.228467	4.48114	8876.94	78.7127	8.31998	62.5217	0.939375	10.8818	1214.85	5.27477	0.559283	4.57535	0.0754475	1.48922	10340	151.559	5.0158	121.767	2.24709	12.6753	2451.69	14.8779	0.361828	12.8281	0.232715
185	Hangzhou	Shenyang	0	0	0	0	0	0	0	0	0	0	0	0	43534.5	201.78	21.3283	160.275	2.40809	53.3667	6624.63	19.1757	2.0332	16.633	0.274279	8.12079	0	0	0	0	0	0	0	0	0	0	0	0	15840.6	86.4232	6.3297	69.4352	1.28135	19.4182	2228.19	9.01439	0.657687	7.77245	0.141001
186	Hangzhou	Sanya	0	0	0	0	0	0	0	0	0	0	0	0	27180.5	208.993	22.0906	166.004	2.49416	33.3192	3746.03	16.2649	1.72457	14.1082	0.232645	4.59207	0	0	0	0	0	0	0	0	0	0	0	0	28340.1	199.317	14.5982	160.138	2.95518	34.7407	3779.94	15.2921	1.11571	13.1853	0.239195
187	Zhengzhou	Guiyang	0	0	0	0	0	0	0	0	0	0	0	0	7809.03	53.8984	3.94756	43.3037	0.799124	9.57268	1631.19	6.59916	0.481473	5.68997	0.103222	1.99959	0	0	0	0	0	0	0	0	0	0	0	0	0	0	0	0	0	0	0	0	0	0	0
188	Haikou	Wuhan	10056.4	79.5617	8.40971	63.196	0.949506	12.3276	1762.38	7.6521	0.811351	6.63744	0.109452	2.16041	30437	321.607	21.7199	236.579	4.12856	37.3111	7097.38	37.6817	2.1351	29.8909	0.546487	8.7003	14262.5	180.433	4.83967	144.966	2.6752	17.4837	3556.66	21.5833	0.524903	18.6097	0.3376	4.35993	18033.8	132.158	9.67933	106.18	1.95944	22.1067	3556.66	14.3889	1.04981	12.4064	0.225067
189	Changchun	Nanjing	0	0	0	0	0	0	0	0	0	0	0	0	43410.1	374.475	38.6732	273.109	4.28059	53.2141	7444.02	33.085	3.40611	25.8718	0.45071	9.12523	11270	90.4663	9.56233	71.8576	1.07964	13.8153	1856.8	8.06207	0.85482	6.99305	0.115316	2.27616	0	0	0	0	0	0	0	0	0	0	0
190	Sanya	Wuhan	0	0	0	0	0	0	0	0	0	0	0	0	13890.3	108.28	11.4453	86.0074	1.29224	17.0274	1935.61	8.40424	0.891101	7.28985	0.12021	2.37276	26142.1	275.409	12.3164	221.272	4.08335	32.0462	5859.38	31.6063	1.15299	27.2518	0.494378	7.18271	25532.4	168.163	12.3164	135.108	2.49327	31.2989	3906.26	15.8032	1.15299	13.6259	0.247189
191	Hohhot	Hailar	0	0	0	0	0	0	0	0	0	0	0	0	0	0	0	0	0	0	0	0	0	0	0	0	0	0	0	0	0	0	0	0	0	0	0	0	0	0	0	0	0	0	0	0	0	0	0
192	Qingdao	Wuhan	7702.77	58.3807	6.17087	46.372	0.696728	9.44242	1830.41	7.94746	0.842668	6.89364	0.113676	2.2438	6906.56	54.4876	3.99071	43.7771	0.807861	8.46639	1846.97	7.47212	0.545163	6.44266	0.116877	2.26411	13813.1	108.975	7.98143	87.5541	1.61572	16.9328	3693.95	14.9442	1.09033	12.8853	0.233754	4.52821	6906.56	54.4876	3.99071	43.7771	0.807861	8.46639	1846.97	7.47212	0.545163	6.44266	0.116877
193	Zhengzhou	Nanning	0	0	0	0	0	0	0	0	0	0	0	0	11232.9	192.216	7.32221	101.528	1.89782	13.7698	3146.08	22.4138	0.706629	12.3232	0.263871	3.85662	0	0	0	0	0	0	0	0	0	0	0	0	0	0	0	0	0	0	0	0	0	0	0
194	Nanchang	Shenzhen	0	0	0	0	0	0	0	0	0	0	0	0	15146.6	118.597	12.5358	94.2021	1.41537	18.5674	4166.96	18.0925	1.91835	15.6935	0.258786	5.10805	6929.44	54.0276	5.71075	42.9143	0.644777	8.49443	2083.48	9.04627	0.959175	7.84675	0.129393	2.55403	7026.21	50.4248	3.69315	40.5129	0.747623	8.61307	2102.33	8.50521	0.620537	7.33342	0.133036
195	Harbin	Jinan	0	0	0	0	0	0	0	0	0	0	0	0	10662.6	83.5998	8.83654	66.4036	0.997698	13.0707	1912.62	8.30442	0.880516	7.20326	0.118782	2.34458	0	0	0	0	0	0	0	0	0	0	0	0	0	0	0	0	0	0	0	0	0	0	0
196	Dalian	Hangzhou	0	0	0	0	0	0	0	0	0	0	0	0	9129.68	67.4744	7.13208	53.5951	0.805254	11.1916	1659.59	7.20578	0.764028	6.2503	0.103068	2.0344	0	0	0	0	0	0	0	0	0	0	0	0	7210.25	57.8052	4.2337	46.4426	0.85705	8.83867	1674.61	6.7748	0.494287	5.84141	0.10597
197	Chengdu	Nanning	7680.94	63.0369	6.66304	50.0704	0.752296	9.41565	1652.94	7.17693	0.760969	6.22528	0.102655	2.02626	6218.55	56.9803	4.17328	45.7798	0.844818	7.623	1667.9	6.74767	0.492308	5.81802	0.105545	2.04459	0	0	0	0	0	0	0	0	0	0	0	0	0	0	0	0	0	0	0	0	0	0	0
198	Chengdu	Lanzhou	7541	42.7978	4.52374	33.9944	0.510758	9.24412	1999.4	8.68121	0.920467	7.53009	0.124171	2.45096	0	0	0	0	0	0	0	0	0	0	0	0	17074.1	93.1607	8.42322	74.3982	1.23867	20.9303	4016.89	16.8432	1.51596	14.5676	0.251839	4.9241	0	0	0	0	0	0	0	0	0	0	0
199	Zhengzhou	Dalian	0	0	0	0	0	0	0	0	0	0	0	0	0	0	0	0	0	0	0	0	0	0	0	0	0	0	0	0	0	0	0	0	0	0	0	0	15435.9	106.351	7.7892	85.4454	1.57681	18.922	3520.05	14.2408	1.039	12.2788	0.22275
200	Dalian	Xi'an	6801.92	54.3762	3.98256	43.6876	0.806209	8.33812	1484.68	6.00643	0.438227	5.1789	0.093951	1.81999	22957.2	198.691	21.0017	157.821	2.37122	28.142	4414.1	19.1656	2.03213	16.6243	0.274134	5.41101	7172.28	62.0553	6.55927	49.2907	0.740581	8.79212	1471.37	6.38853	0.677375	5.54142	0.0913782	1.80367	6801.92	54.3762	3.98256	43.6876	0.806209	8.33812	1484.68	6.00643	0.438227	5.1789	0.093951
201	Kunming	Taiyuan	0	0	0	0	0	0	0	0	0	0	0	0	0	0	0	0	0	0	0	0	0	0	0	0	30660.9	258.997	21.0665	182.454	3.37874	37.5855	4729.42	20.2431	1.63881	15.1149	0.287668	5.79754	10680.1	82.934	6.07415	66.6318	1.22962	13.0922	1576.47	6.37778	0.465321	5.49909	0.0997596
202	Baoshan	Kunming	0	0	0	0	0	0	0	0	0	0	0	0	0	0	0	0	0	0	0	0	0	0	0	0	21185.9	218.153	20.8908	115.228	2.15391	25.9707	11632.1	55.2477	5.22529	30.3753	0.650415	14.2592	0	0	0	0	0	0	0	0	0	0	0
203	Haikou	Kunming	0	0	0	0	0	0	0	0	0	0	0	0	11318.1	95.038	10.0456	75.4889	1.1342	13.8743	2305.75	10.0113	1.0615	8.68386	0.143197	2.8265	0	0	0	0	0	0	0	0	0	0	0	0	8948.23	78.4902	5.74869	63.0615	1.16374	10.9692	2326.62	9.41257	0.686737	8.11576	0.147229
204	Dalian	Tianjin	4753.85	30.0283	2.19929	24.1257	0.445214	5.8275	1870.56	7.56753	0.552125	6.52493	0.118369	2.29302	4913.47	33.8016	3.57284	26.8487	0.403395	6.02317	1853.78	8.04894	0.853428	6.98167	0.115128	2.27245	0	0	0	0	0	0	0	0	0	0	0	0	4753.85	30.0283	2.19929	24.1257	0.445214	5.8275	1870.56	7.56753	0.552125	6.52493	0.118369
205	Dalian	Jinan	4867.87	32.279	2.36414	25.934	0.478585	5.96727	1636.97	6.62252	0.483177	5.71011	0.103588	2.00667	5224.41	40.3723	4.26738	32.0679	0.481812	6.40432	1622.29	7.04381	0.746854	6.10981	0.100751	1.98867	0	0	0	0	0	0	0	0	0	0	0	0	4867.87	32.279	2.36414	25.934	0.478585	5.96727	1636.97	6.62252	0.483177	5.71011	0.103588
206	Guangzhou	Taiyuan	0	0	0	0	0	0	0	0	0	0	0	0	38330.7	452.72	29.035	262.544	4.61511	46.9875	6620.02	39.8988	2.26925	24.1774	0.479306	8.11514	19842.6	151.028	11.0614	121.341	2.23922	24.324	2996.97	12.1246	0.884605	10.4541	0.189649	3.67383	19842.6	151.028	11.0614	121.341	2.23922	24.324	2996.97	12.1246	0.884605	10.4541	0.189649
207	Nanjing	Shenyang	0	0	0	0	0	0	0	0	0	0	0	0	37926.5	225.768	21.7135	179.933	2.88596	46.492	5801.82	24.6145	2.34957	21.3099	0.362606	7.11215	25310	155.361	16.4218	123.404	1.85412	31.0262	3856.25	16.7435	1.77531	14.5233	0.23949	4.72717	0	0	0	0	0	0	0	0	0	0	0
208	Guangzhou	Shenyang	0	0	0	0	0	0	0	0	0	0	0	0	76830.9	711.576	61.8902	565.207	8.49211	94.1829	9355.56	46.424	3.69174	40.2682	0.664024	11.4685	0	0	0	0	0	0	0	0	0	0	0	0	13476	189.614	6.00017	152.342	2.81132	16.5196	2697.21	16.3677	0.398062	14.1127	0.25602
209	Hangzhou	Tianjin	14600.6	108.659	9.73542	86.8003	1.45268	17.8981	3610.8	15.1404	1.3627	13.0948	0.226379	4.42629	0	0	0	0	0	0	0	0	0	0	0	0	0	0	0	0	0	0	0	0	0	0	0	0	0	0	0	0	0	0	0	0	0	0	0
210	Guiyang	Shenzhen	10693.4	89.0689	9.41463	70.7477	1.06297	13.1085	2533.48	11.0001	1.16634	9.54152	0.15734	3.10566	32856.8	259.91	22.2458	207.917	3.56754	40.2774	7646.29	31.6845	2.67547	27.3762	0.48088	9.37318	0	0	0	0	0	0	0	0	0	0	0	0	10506.7	80.511	5.89669	64.6851	1.1937	12.8796	2556.4	10.3422	0.754563	8.91732	0.16177
211	Baotou	Beijing	19604.3	149.583	10.9556	120.18	2.2178	24.0319	7628.66	30.8626	2.25172	26.6105	0.482744	9.35158	0	0	0	0	0	0	0	0	0	0	0	0	0	0	0	0	0	0	0	0	0	0	0	0	6534.77	49.861	3.65186	40.06	0.739265	8.01064	2542.89	10.2875	0.750574	8.87017	0.160915
212	Nanjing	Nanning	0	0	0	0	0	0	0	0	0	0	0	0	11540	82.1464	6.01647	65.999	1.21794	14.1463	1906.86	7.71442	0.562841	6.65157	0.120667	2.33752	11776.8	93.7473	9.90913	74.4637	1.1188	14.4366	1889.76	8.20517	0.869993	7.11718	0.117362	2.31656	0	0	0	0	0	0	0	0	0	0	0
213	Haikou	Nanjing	0	0	0	0	0	0	0	0	0	0	0	0	28719.5	200.047	21.1451	158.898	2.3874	35.2057	3452.6	14.9909	1.58948	13.0031	0.214422	4.23236	0	0	0	0	0	0	0	0	0	0	0	0	26656	170.315	12.474	136.836	2.52518	32.6762	3483.85	14.0943	1.02831	12.1525	0.220459
214	Harbin	Tianjin	8218.51	59.8389	4.38265	48.0765	0.887202	10.0746	1878.3	7.59886	0.55441	6.55194	0.118859	2.30251	9165.96	72.0485	7.61556	57.2283	0.859842	11.2361	1861.46	8.08227	0.856962	7.01057	0.115604	2.28186	8485.8	67.0364	7.08578	53.2472	0.800027	10.4023	1861.46	8.08227	0.856962	7.01057	0.115604	2.28186	8218.51	59.8389	4.38265	48.0765	0.887202	10.0746	1878.3	7.59886	0.55441	6.55194	0.118859
215	Hefei	Kunming	0	0	0	0	0	0	0	0	0	0	0	0	0	0	0	0	0	0	0	0	0	0	0	0	62619.2	487.689	51.549	387.373	5.82019	76.7616	8521.21	36.9983	3.92292	32.0924	0.529204	10.4457	0	0	0	0	0	0	0	0	0	0	0
216	Changsha	Nanjing	0	0	0	0	0	0	0	0	0	0	0	0	7881.93	60.6658	6.4124	48.187	0.723998	9.66204	2233.43	9.69733	1.02821	8.41148	0.138706	2.73784	15763.9	121.332	12.8248	96.374	1.448	19.3241	4466.86	19.3947	2.05641	16.823	0.277411	5.47568	6995.8	63.6995	6.1	33.6459	0.628929	8.57579	2253.64	10.7038	1.01236	5.88498	0.126013
217	Chongqing	Hefei	0	0	0	0	0	0	0	0	0	0	0	0	0	0	0	0	0	0	0	0	0	0	0	0	19034.8	76.3839	8.07382	60.672	0.911582	23.3338	4014.08	8.71439	0.923985	7.55887	0.124646	4.92065	0	0	0	0	0	0	0	0	0	0	0
218	Guiyang	Xiamen	0	0	0	0	0	0	0	0	0	0	0	0	9168.58	68.3559	5.00644	54.9193	1.01348	11.2393	1966.54	7.95583	0.580455	6.85973	0.124443	2.41067	0	0	0	0	0	0	0	0	0	0	0	0	0	0	0	0	0	0	0	0	0	0	0
219	Chengdu	Guiyang	10853.8	89.7672	9.48844	71.3023	1.0713	13.3051	4448.52	19.315	2.04797	16.7539	0.276272	5.4532	5289.53	40.2542	2.94825	32.3415	0.596829	6.48416	2244.39	9.0799	0.662466	7.82893	0.142025	2.75128	0	0	0	0	0	0	0	0	0	0	0	0	0	0	0	0	0	0	0	0	0	0	0
220	Kunming	Wenzhou	23244.1	190.639	20.1506	151.425	2.27513	28.4937	3130.57	13.5926	1.44122	11.7903	0.194422	3.8376	0	0	0	0	0	0	0	0	0	0	0	0	36571.4	369.782	19.3239	297.094	5.48257	44.831	6317.79	31.9491	1.3986	27.5474	0.49974	7.74465	0	0	0	0	0	0	0	0	0	0	0
221	Haikou	Guiyang	8726.94	70.1702	7.41703	55.7364	0.837426	10.6979	2171.23	9.42729	0.999574	8.17725	0.134843	2.6616	4550.47	36.7966	3.88942	29.2276	0.439138	5.57819	1085.62	4.71365	0.499787	4.08862	0.0674215	1.3308	0	0	0	0	0	0	0	0	0	0	0	0	4424.41	32.7454	2.3983	26.3087	0.485501	5.42365	1095.44	4.43172	0.323337	3.82115	0.0693198
222	Shenyang	Wuhan	12632.3	88.3058	9.33397	70.1416	1.05386	15.4853	1659.82	7.20679	0.764135	6.25118	0.103082	2.03469	21794	150.129	13.4881	119.917	2.00379	26.7161	3334.66	13.9825	1.25849	12.0934	0.209067	4.08779	11971.2	168.405	5.37157	135.302	2.49686	14.6748	3349.68	20.3272	0.494356	17.5267	0.317953	4.1062	11971.2	73.3412	5.37157	58.9247	1.08739	14.6748	1674.84	6.77575	0.494356	5.84223	0.105984
223	Hangzhou	Shijiazhuang	0	0	0	0	0	0	0	0	0	0	0	0	0	0	0	0	0	0	0	0	0	0	0	0	0	0	0	0	0	0	0	0	0	0	0	0	9314.05	70.1212	5.13574	56.3376	1.03965	11.4176	2354.21	9.52421	0.694883	8.21203	0.148975
224	Zhengzhou	Fuzhou	0	0	0	0	0	0	0	0	0	0	0	0	0	0	0	0	0	0	0	0	0	0	0	0	0	0	0	0	0	0	0	0	0	0	0	0	13264	112.814	9.62364	74.0054	1.37331	16.2596	3190.58	14.0308	1.1875	9.73054	0.190151
225	Guangzhou	Harbin	0	0	0	0	0	0	0	0	0	0	0	0	44374.8	440.702	36.0354	350.051	5.25944	54.3968	5340.55	27.8258	1.96691	24.1362	0.398006	6.5467	0	0	0	0	0	0	0	0	0	0	0	0	12139.4	182.866	6.26538	146.92	2.71126	14.8811	2155.55	13.0808	0.318123	11.2786	0.204606
226	Chengdu	Wenzhou	20586.7	162.981	17.2272	129.456	1.94505	25.2362	2676.37	11.6205	1.23212	10.0797	0.166214	3.28082	0	0	0	0	0	0	0	0	0	0	0	0	9329.51	67.9215	4.97463	54.5703	1.00704	11.4366	1350.29	5.46275	0.39856	4.71013	0.0854469	1.65525	0	0	0	0	0	0	0	0	0	0	0
227	Shanghai	Wenzhou	5633.22	43.3621	4.5834	34.4427	0.517493	6.90547	1982.66	8.6085	0.912759	7.46703	0.123131	2.43043	0	0	0	0	0	0	0	0	0	0	0	0	4409.24	31.02	2.27193	24.9225	0.459918	5.40506	2000.6	8.09363	0.590508	6.97854	0.126598	2.45243	0	0	0	0	0	0	0	0	0	0	0
228	Zhengzhou	Harbin	0	0	0	0	0	0	0	0	0	0	0	0	20643.9	184.234	19.4736	146.338	2.19869	25.3062	3084.75	13.3937	1.42013	11.6177	0.191576	3.78143	0	0	0	0	0	0	0	0	0	0	0	0	0	0	0	0	0	0	0	0	0	0	0
229	Chongqing	Wuhan	5834.17	43.9743	3.22072	35.3304	0.651986	7.1518	1641.05	6.63904	0.484382	5.72435	0.103846	2.01168	10213.9	98.9449	9.47517	52.2625	0.976921	12.5206	3282.1	15.5886	1.47436	8.57062	0.18352	4.02335	5834.17	43.9743	3.22072	35.3304	0.651986	7.1518	1641.05	6.63904	0.484382	5.72435	0.103846	2.01168	0	0	0	0	0	0	0	0	0	0	0
230	Hangzhou	Zhuhai	0	0	0	0	0	0	0	0	0	0	0	0	13675.9	109.136	7.99322	87.6835	1.61811	16.7646	3335.81	13.4953	0.984616	11.636	0.211091	4.08919	0	0	0	0	0	0	0	0	0	0	0	0	13675.9	109.136	7.99322	87.6835	1.61811	16.7646	3335.81	13.4953	0.984616	11.636	0.211091
231	Harbin	Yantai	0	0	0	0	0	0	0	0	0	0	0	0	7629.52	62.1343	6.56763	49.3535	0.741524	9.35263	1584.86	6.8813	0.729624	5.96885	0.0984265	1.94279	0	0	0	0	0	0	0	0	0	0	0	0	6426.93	48.2484	3.53375	38.7643	0.715355	7.87844	1599.2	6.46973	0.472029	5.57837	0.101198
232	Changchun	Qingdao	0	0	0	0	0	0	0	0	0	0	0	0	40218.4	361.32	36.1165	287.581	4.49698	49.3016	9318.88	39.9055	3.98002	34.5748	0.58095	11.4235	0	0	0	0	0	0	0	0	0	0	0	0	0	0	0	0	0	0	0	0	0	0	0
233	Sanya	Tianjin	12543.6	91.223	6.68125	73.2915	1.35252	15.3766	1408.02	5.6963	0.4156	4.9115	0.0891	1.72602	0	0	0	0	0	0	0	0	0	0	0	0	0	0	0	0	0	0	0	0	0	0	0	0	15025.3	211.488	6.68125	169.916	3.13563	18.4187	2816.04	17.0889	0.4156	14.7345	0.2673
234	Shenyang	Xi'an	0	0	0	0	0	0	0	0	0	0	0	0	31739.3	247.972	26.2107	196.964	2.95934	38.9075	4608.35	20.009	2.12156	17.3559	0.286199	5.64914	14461.5	113.449	11.2509	86.8699	1.36689	17.7276	3271.83	9.96628	0.982937	8.29542	0.142356	4.01076	0	0	0	0	0	0	0	0	0	0	0
235	Xi'an	Zhuhai	0	0	0	0	0	0	0	0	0	0	0	0	12608.7	77.3697	5.66662	62.1613	1.14712	15.4564	1845.45	7.46595	0.544713	6.43734	0.11678	2.26224	12867.4	88.296	9.33293	70.1337	1.05374	15.7735	1828.9	7.9409	0.841972	6.88795	0.113582	2.24195	25217.5	154.739	11.3332	124.323	2.29424	30.9128	3690.9	14.9319	1.08943	12.8747	0.233561
236	Chengdu	Shenyang	10137.5	85.3834	9.02507	67.8203	1.01898	12.427	1107.11	4.80695	0.50968	4.16956	0.068756	1.35714	26473.1	210.86	22.288	167.487	2.51645	32.452	3321.32	14.4208	1.52904	12.5087	0.206268	4.07143	21669.5	255.657	14.911	203.069	3.05106	26.5635	3321.32	19.2278	1.01936	16.6782	0.275024	4.07143	0	0	0	0	0	0	0	0	0	0	0
237	Hangzhou	Lanzhou	20632.9	167.295	17.6832	132.883	1.99654	25.2928	3015.29	13.0921	1.38816	11.3561	0.187263	3.69629	0	0	0	0	0	0	0	0	0	0	0	0	10955.7	88.7054	9.37621	70.459	1.05863	13.43	1507.65	6.54606	0.694078	5.67806	0.0936313	1.84814	10382.3	77.1777	5.65256	62.0071	1.14428	12.7271	1521.29	6.15454	0.449033	5.3066	0.0962676
238	Shenyang	Shenzhen	0	0	0	0	0	0	0	0	0	0	0	0	62542.3	667.855	70.6193	530.68	7.97334	76.6673	8896.47	49.6641	5.26588	43.0787	0.710369	10.9057	0	0	0	0	0	0	0	0	0	0	0	0	14635.9	195.268	14.3016	156.884	2.89514	17.9414	2564.85	15.5646	1.13559	13.4202	0.243457
239	Shenzhen	Qingdao	0	0	0	0	0	0	0	0	0	0	0	0	28728.9	196.707	20.792	156.245	2.34754	35.2172	3628.28	15.7536	1.67036	13.6647	0.225332	4.44772	12223.7	179.143	18.9355	142.294	2.13794	14.9844	2418.85	15.7536	1.67036	13.6647	0.225332	2.96514	10230.5	142.066	10.405	114.14	2.10634	12.541	2440.74	14.8114	1.08064	12.7708	0.231676
240	Lhasa	Xi'an	0	0	0	0	0	0	0	0	0	0	0	0	0	0	0	0	0	0	0	0	0	0	0	0	32086.7	248.828	26.3012	197.644	2.96956	39.3334	3964.78	17.2147	1.82527	14.9321	0.24623	4.86021	0	0	0	0	0	0	0	0	0	0	0
241	Zhengzhou	Zhuhai	0	0	0	0	0	0	0	0	0	0	0	0	20236.4	162.134	11.8748	130.263	2.40387	24.8067	3945.28	15.961	1.16451	13.762	0.249658	4.83631	0	0	0	0	0	0	0	0	0	0	0	0	10118.2	81.0668	5.9374	65.1316	1.20194	12.4033	1972.64	7.98052	0.582256	6.88101	0.124829
242	Guangzhou	Fuzhou	0	0	0	0	0	0	0	0	0	0	0	0	22230.1	182.115	15.5097	119.781	2.22258	27.2508	7000.69	30.7861	2.60558	21.3505	0.417225	8.58177	0	0	0	0	0	0	0	0	0	0	0	0	0	0	0	0	0	0	0	0	0	0	0
243	Nanning	Wuhan	0	0	0	0	0	0	0	0	0	0	0	0	13246.4	115.698	9.86962	75.897	1.40841	16.2381	3455.99	15.198	1.28628	10.54	0.205969	4.23652	0	0	0	0	0	0	0	0	0	0	0	0	0	0	0	0	0	0	0	0	0	0	0
244	Nanchang	Kunming	0	0	0	0	0	0	0	0	0	0	0	0	0	0	0	0	0	0	0	0	0	0	0	0	53334.9	433.25	45.7948	344.132	5.1705	65.3804	9140.76	39.6883	4.20815	34.4257	0.567681	11.2052	0	0	0	0	0	0	0	0	0	0	0
245	Chongqing	Lijiang	0	0	0	0	0	0	0	0	0	0	0	0	11589.8	95.59	9.15389	50.4904	0.943796	14.2074	3465.34	16.4589	1.55667	9.04913	0.193766	4.24798	5794.92	47.795	4.57695	25.2452	0.471898	7.10369	1732.67	8.22945	0.778336	4.52457	0.0968829	2.12399	0	0	0	0	0	0	0	0	0	0	0
246	Chengdu	Hefei	10592.6	83.5701	8.8334	66.38	0.997344	12.9849	1660.52	7.20982	0.764456	6.25381	0.103125	2.03554	0	0	0	0	0	0	0	0	0	0	0	0	38508.8	302.942	32.0211	240.627	3.61537	47.2059	6642.08	28.8393	3.05782	25.0152	0.412502	8.14217	0	0	0	0	0	0	0	0	0	0	0
247	Nanjing	Taiyuan	0	0	0	0	0	0	0	0	0	0	0	0	0	0	0	0	0	0	0	0	0	0	0	0	20399.7	151.14	13.6072	120.717	2.01476	25.0069	4730.3	19.8346	1.7852	17.1548	0.296566	5.79862	10270.6	72.9632	5.34388	58.6209	1.08179	12.5901	2375.8	9.61156	0.701256	8.28734	0.150341
248	Chongqing	Nanjning	0	0	0	0	0	0	0	0	0	0	0	0	12485.6	90.0739	6.59708	72.3682	1.33548	15.3055	3278.68	13.2642	0.967754	11.4368	0.207476	4.01916	0	0	0	0	0	0	0	0	0	0	0	0	0	0	0	0	0	0	0	0	0	0	0
249	Changsha	Qingdao	0	0	0	0	0	0	0	0	0	0	0	0	12800	86.7575	9.17031	68.9117	1.03538	15.6908	2022.39	8.78103	0.931052	7.61668	0.125599	2.47914	0	0	0	0	0	0	0	0	0	0	0	0	0	0	0	0	0	0	0	0	0	0	0
250	Fuzhou	Xi'an	0	0	0	0	0	0	0	0	0	0	0	0	0	0	0	0	0	0	0	0	0	0	0	0	17821.5	129.109	13.6469	102.552	1.54081	21.8465	2878	12.496	1.32495	10.8391	0.178736	3.52799	0	0	0	0	0	0	0	0	0	0	0
251	Hangzhou	Guilin	0	0	0	0	0	0	0	0	0	0	0	0	6350.4	61.0621	5.84744	32.2529	0.60289	7.78462	1565.32	7.43459	0.703159	4.08755	0.0875253	1.91884	0	0	0	0	0	0	0	0	0	0	0	0	7079.27	52.9267	3.87639	42.523	0.784718	8.6781	1565.32	6.33266	0.462028	5.46018	0.0990537
252	Chongqing	Zhuhai	11810.9	93.7228	7.99503	61.4815	1.14091	14.4783	2742.12	12.0587	1.02059	8.36286	0.163424	3.36142	6225.93	43.5169	3.18721	34.9628	0.645203	7.63204	1371.06	5.54677	0.404691	4.78257	0.0867611	1.68071	0	0	0	0	0	0	0	0	0	0	0	0	0	0	0	0	0	0	0	0	0	0	0
253	Urumqi	Wuhan	0	0	0	0	0	0	0	0	0	0	0	0	46981.5	221.681	19.8371	177.092	2.96588	57.5921	4204.89	18.4138	1.68787	13.8221	0.254094	5.15455	30798.5	468.023	34.2784	376.025	6.93915	37.7543	5623.33	34.1246	2.48972	29.4232	0.533768	6.89334	30798.5	221.485	16.2218	177.948	3.28385	37.7543	2811.66	11.3749	0.829907	9.80772	0.177923
254	Hohhot	Shanghai	19288.1	171.054	18.0805	135.869	2.0414	23.6442	2859.16	12.4142	1.31628	10.7681	0.177566	3.5049	0	0	0	0	0	0	0	0	0	0	0	0	26945.4	264.036	23.5924	210.939	3.53568	33.031	5744.2	29.9218	2.59362	25.8636	0.451415	7.04151	8740.98	58.7686	4.30426	47.2166	0.871334	10.7151	1442.52	5.83586	0.425782	5.03183	0.0912829
255	Chongqing	Fuzhou	9642.21	60.8688	4.45808	48.9039	0.902471	11.8199	1569.34	6.34893	0.463216	5.47422	0.0993083	1.92377	0	0	0	0	0	0	0	0	0	0	0	0	0	0	0	0	0	0	0	0	0	0	0	0	9642.21	60.8688	4.45808	48.9039	0.902471	11.8199	1569.34	6.34893	0.463216	5.47422	0.0993083
256	Xishuangbanna	Lijiang	0	0	0	0	0	0	0	0	0	0	0	0	0	0	0	0	0	0	0	0	0	0	0	0	0	0	0	0	0	0	0	0	0	0	0	0	0	0	0	0	0	0	0	0	0	0	0
257	Changsha	Jiinan	7732.35	51.4134	3.76556	41.3071	0.762281	9.47868	1712.51	6.92812	0.505474	5.97361	0.108368	2.09927	8623.75	61.9038	6.54327	49.1704	0.738774	10.5714	1697.15	7.36886	0.781319	6.39176	0.1054	2.08044	0	0	0	0	0	0	0	0	0	0	0	0	15464.7	102.827	7.53111	82.6143	1.52456	18.9574	3425.01	13.8562	1.01095	11.9472	0.216736
258	Guangzhou	Changchun	0	0	0	0	0	0	0	0	0	0	0	0	65363.9	489.301	51.7194	388.654	5.83943	80.1262	6682.39	29.0143	3.07638	25.167	0.415005	8.19159	14100.3	210.594	15.4241	169.198	3.12237	17.2849	2697.14	16.3674	1.19416	14.1124	0.256014	3.30629	0	0	0	0	0	0	0	0	0	0	0
259	Haikou	Nanning	0	0	0	0	0	0	0	0	0	0	0	0	3372.4	24.392	1.78649	19.5973	0.361648	4.13405	1556.22	6.29584	0.459342	5.42844	0.0984778	1.90768	2963.27	23.3295	2.46594	18.5307	0.278419	3.63251	1542.26	6.69635	0.710013	5.80842	0.095781	1.89057	6744.81	48.784	3.57298	39.1946	0.723296	8.2681	3112.43	12.5917	0.918684	10.8569	0.196956
260	Hangzhou	Wuhan	0	0	0	0	0	0	0	0	0	0	0	0	19497.5	133.928	9.80897	107.602	1.98568	23.901	6696.55	27.0916	1.97659	23.3591	0.42376	8.20895	0	0	0	0	0	0	0	0	0	0	0	0	0	0	0	0	0	0	0	0	0	0	0
261	Chengdu	Wuxi	0	0	0	0	0	0	0	0	0	0	0	0	0	0	0	0	0	0	0	0	0	0	0	0	13798.7	118.193	12.4931	93.881	1.41054	16.9151	2032.81	8.82627	0.935848	7.65592	0.126246	2.49191	0	0	0	0	0	0	0	0	0	0	0
262	Chengdu	Taiyuan	8525.33	71.0253	7.50741	56.4156	0.847631	10.4508	1907.5	8.2822	0.878161	7.184	0.118464	2.33831	0	0	0	0	0	0	0	0	0	0	0	0	17055	137.033	12.4071	109.43	1.82048	20.9068	3832.27	16.069	1.44629	13.898	0.240264	4.69778	0	0	0	0	0	0	0	0	0	0	0
263	Hefei	Xiamen	0	0	0	0	0	0	0	0	0	0	0	0	7324.28	58.2288	6.15481	46.2513	0.694915	8.97844	1612.03	6.99928	0.742133	6.07119	0.100114	1.9761	12816.2	101.591	10.7382	80.6938	1.2124	15.7107	3224.06	13.9986	1.48427	12.1424	0.200228	3.9522	6497.6	47.408	3.4722	38.0891	0.702895	7.96506	1626.62	6.58065	0.480122	5.67401	0.102933
264	Fuzhou	Guiyang	0	0	0	0	0	0	0	0	0	0	0	0	0	0	0	0	0	0	0	0	0	0	0	0	0	0	0	0	0	0	0	0	0	0	0	0	0	0	0	0	0	0	0	0	0	0	0
265	Chengdu	Haikou	10862.9	87.1063	9.20718	69.1888	1.03955	13.3163	1617.54	7.02321	0.74467	6.09194	0.100456	1.98286	0	0	0	0	0	0	0	0	0	0	0	0	0	0	0	0	0	0	0	0	0	0	0	0	28308.5	223.408	26.3964	262.508	2.85749	34.7019	6987.04	18.0486	2.33593	27.8011	0.342729
266	Korla	Urumqi	0	0	0	0	0	0	0	0	0	0	0	0	17271.2	121.976	11.8435	78.9686	1.30624	21.1719	14230.2	46.0823	4.43812	32.633	0.602605	17.444	0	0	0	0	0	0	0	0	0	0	0	0	0	0	0	0	0	0	0	0	0	0	0
267	Hohhot	Xi'an	0	0	0	0	0	0	0	0	0	0	0	0	5291.64	39.4075	4.16539	31.3015	0.470298	6.48674	1285.03	5.57948	0.591592	4.83965	0.079806	1.57525	9901.12	73.6218	7.78186	58.478	0.878618	12.1373	2570.06	11.159	1.18318	9.67931	0.159612	3.1505	0	0	0	0	0	0	0	0	0	0	0
268	Ningbo	Shenzhen	0	0	0	0	0	0	0	0	0	0	0	0	40232.2	303.428	32.0724	241.013	3.62117	49.3185	7384.43	32.0625	3.39958	27.811	0.458605	9.05218	14288.8	107.721	11.3862	85.563	1.28556	17.5159	2461.48	10.6875	1.13319	9.27035	0.152868	3.01739	11296.9	78.539	5.75226	63.1007	1.16446	13.8482	2483.75	10.0483	0.733118	8.66389	0.157172
269	Nanjing	Sanya	0	0	0	0	0	0	0	0	0	0	0	0	12845.5	103.564	10.9468	82.2613	1.23596	15.7466	1534.53	6.66281	0.706456	5.77933	0.0953012	1.88111	24530.2	317.662	33.577	252.32	3.79104	30.0703	4603.6	26.6512	2.82583	23.1173	0.381205	5.64332	21082.1	171.201	12.5389	137.548	2.53831	25.8434	3096.84	12.5286	0.914083	10.8025	0.195969
270	Chongqing	Taiyuan	0	0	0	0	0	0	0	0	0	0	0	0	0	0	0	0	0	0	0	0	0	0	0	0	14331.9	109.989	8.05566	88.3684	1.63075	17.5687	3452.47	13.9673	1.01905	12.043	0.218473	4.2322	7165.96	54.9943	4.02783	44.1842	0.815374	8.78437	1726.23	6.98366	0.509526	6.0215	0.109237
271	Haikou	Xi'an	0	0	0	0	0	0	0	0	0	0	0	0	0	0	0	0	0	0	0	0	0	0	0	0	15958.3	253.204	26.7638	201.121	3.02179	19.5625	3985.25	25.9553	2.75204	22.5137	0.371251	4.8853	15090.7	166.492	14.3043	125.336	2.16006	18.4989	4671.57	16.9456	1.47081	13.7713	0.247315
272	Zhengzhou	Wenzhou	0	0	0	0	0	0	0	0	0	0	0	0	6766.78	56.6266	5.42268	29.91	0.559096	8.29504	1647.86	7.8266	0.740236	4.30308	0.0921403	2.02002	8413.06	59.0968	6.24657	46.9408	0.705274	10.3131	1633.08	7.09066	0.751822	6.15045	0.101421	2.0019	7543.43	49.0821	3.59481	39.4341	0.727716	9.2471	1647.86	6.66657	0.486391	5.74809	0.104277
273	Chongqing	Qingdao	0	0	0	0	0	0	0	0	0	0	0	0	0	0	0	0	0	0	0	0	0	0	0	0	11141.5	73.4605	18.0459	135.609	2.03749	13.6578	2913.58	6.32525	2.012	16.4596	0.271419	3.57161	0	0	0	0	0	0	0	0	0	0	0
274	Chongqing	Wenzhou	9951.4	74.133	7.8359	58.8841	0.88472	12.1989	1762.85	7.65412	0.811565	6.6392	0.10948	2.16098	0	0	0	0	0	0	0	0	0	0	0	0	0	0	0	0	0	0	0	0	0	0	0	0	10293.1	72.9956	5.34625	58.647	1.08227	12.6178	1778.8	7.19633	0.525041	6.20486	0.112563
275	Guangzhou	Guiyang	0	0	0	0	0	0	0	0	0	0	0	0	36650.9	266.782	21.427	213.81	3.78724	44.9285	9414.48	38.6412	3.08766	33.3594	0.593553	11.5407	0	0	0	0	0	0	0	0	0	0	0	0	0	0	0	0	0	0	0	0	0	0	0
276	Jinan	Xiamen	0	0	0	0	0	0	0	0	0	0	0	0	0	0	0	0	0	0	0	0	0	0	0	0	0	0	0	0	0	0	0	0	0	0	0	0	0	0	0	0	0	0	0	0	0	0	0
277	Dalian	Qingdao	3783.17	28.205	2.06576	22.6608	0.418181	4.63759	2004.22	8.10828	0.591577	6.99117	0.126827	2.45687	3910.2	31.7492	3.3559	25.2185	0.378901	4.79331	1986.24	8.62408	0.914411	7.48054	0.123354	2.43483	3783.17	28.205	2.06576	22.6608	0.418181	4.63759	2004.22	8.10828	0.591577	6.99117	0.126827	2.45687	0	0	0	0	0	0	0	0	0	0	0
278	Harbin	Shenzhen	0	0	0	0	0	0	0	0	0	0	0	0	41987.5	434.618	45.9393	345.218	5.18682	51.4703	5190.87	30.051	3.1863	26.0663	0.429834	6.36321	0	0	0	0	0	0	0	0	0	0	0	0	11016	157.356	11.5249	126.425	2.33305	13.5039	1745.95	10.5951	0.773016	9.13539	0.165726
279	Kunming	Puer	0	0	0	0	0	0	0	0	0	0	0	0	0	0	0	0	0	0	0	0	0	0	0	0	13503.6	128.385	12.2944	67.8124	1.26759	16.5534	8615.22	40.9186	3.87006	22.4971	0.481723	10.5609	0	0	0	0	0	0	0	0	0	0	0
280	Guangzhou	Shijiazhuang	0	0	0	0	0	0	0	0	0	0	0	0	12227.7	88.9806	6.51701	71.4898	1.31927	14.9893	1745.48	7.06151	0.515205	6.08862	0.110454	2.13969	0	0	0	0	0	0	0	0	0	0	0	0	26368.8	291.621	21.3585	234.297	4.32372	32.3241	5236.43	28.2461	2.06082	24.3545	0.441817
281	Zhengzhou	Quanzhou	0	0	0	0	0	0	0	0	0	0	0	0	0	0	0	0	0	0	0	0	0	0	0	0	0	0	0	0	0	0	0	0	0	0	0	0	0	0	0	0	0	0	0	0	0	0	0
282	Fuzhou	Nanjing	6018.55	42.8295	3.13686	34.4106	0.635011	7.37783	1815.29	7.34395	0.535812	6.33215	0.114872	2.22527	0	0	0	0	0	0	0	0	0	0	0	0	0	0	0	0	0	0	0	0	0	0	0	0	6018.55	42.8295	3.13686	34.4106	0.635011	7.37783	1815.29	7.34395	0.535812	6.33215	0.114872
283	Wenzhou	Xi'an	8999.64	60.2037	6.36356	47.8199	0.718483	11.0322	1498.65	6.50701	0.689938	5.64419	0.0930728	1.83712	0	0	0	0	0	0	0	0	0	0	0	0	28938.4	196.445	18.8401	156.578	2.51587	35.4741	4509.52	19.1318	1.82623	16.5633	0.281839	5.52799	9308.67	59.2799	4.34171	47.6274	0.878914	11.411	1512.22	6.11783	0.446354	5.27495	0.0956934
284	Ningbo	Qingdao	0	0	0	0	0	0	0	0	0	0	0	0	0	0	0	0	0	0	0	0	0	0	0	0	15111.8	106.616	11.2694	84.6856	1.27238	18.5247	3649.42	15.8454	1.68009	13.7444	0.226645	4.47363	7060.66	45.669	3.34484	36.692	0.677112	8.65529	1841.22	7.44886	0.543466	6.4226	0.116513
285	Guangzhou	Lanzhou	0	0	0	0	0	0	0	0	0	0	0	0	12932.1	96.8855	7.09597	77.8409	1.43647	15.8528	1855.77	7.50772	0.547761	6.47336	0.117434	2.27489	13355	111.357	11.7705	88.451	1.32896	16.3712	1839.13	7.98533	0.846683	6.92649	0.114218	2.25449	12932.1	96.8855	7.09597	77.8409	1.43647	15.8528	1855.77	7.50772	0.547761	6.47336	0.117434
286	Hohhot	Tongliao	6256.74	63.7523	6.10505	33.6738	0.629451	7.66981	1740.32	8.26575	0.78177	4.54452	0.0973103	2.13336	6256.74	63.7523	6.10505	33.6738	0.629451	7.66981	1740.32	8.26575	0.78177	4.54452	0.0973103	2.13336	0	0	0	0	0	0	0	0	0	0	0	0	0	0	0	0	0	0	0	0	0	0	0
287	Changsha	Ningbo	0	0	0	0	0	0	0	0	0	0	0	0	7350.95	60.714	4.44675	48.7796	0.900177	9.01114	1995.45	8.0728	0.588988	6.96058	0.126273	2.44612	0	0	0	0	0	0	0	0	0	0	0	0	7350.95	60.714	4.44675	48.7796	0.900177	9.01114	1995.45	8.0728	0.588988	6.96058	0.126273
288	Wenzhou	Wuhan	0	0	0	0	0	0	0	0	0	0	0	0	6796.16	49.6227	3.63441	39.8685	0.735732	8.33105	2041.63	8.25963	0.60262	7.12167	0.129195	2.50273	13592.3	99.2455	7.26882	79.737	1.47146	16.6621	4083.26	16.5193	1.20524	14.2433	0.25839	5.00546	6796.16	49.6227	3.63441	39.8685	0.735732	8.33105	2041.63	8.25963	0.60262	7.12167	0.129195
289	Guangzhou	Yiwu	0	0	0	0	0	0	0	0	0	0	0	0	38868.3	65.5827	4.80333	52.6912	0.972362	47.6466	9549.21	38.6323	2.8186	33.3098	0.604276	11.7059	0	0	0	0	0	0	0	0	0	0	0	0	0	0	0	0	0	0	0	0	0	0	0
290	Chengdu	Shijiazhuang	0	0	0	0	0	0	0	0	0	0	0	0	0	0	0	0	0	0	0	0	0	0	0	0	0	0	0	0	0	0	0	0	0	0	0	0	0	0	0	0	0	0	0	0	0	0	0
291	Nanchang	Shanghai	0	0	0	0	0	0	0	0	0	0	0	0	0	0	0	0	0	0	0	0	0	0	0	0	20141.9	166.197	17.5671	132.01	1.98343	24.6909	6527.09	28.34	3.00489	24.5822	0.405361	8.00122	0	0	0	0	0	0	0	0	0	0	0
292	Tianjin	Wuhan	8476.53	70.6564	7.46842	56.1226	0.843229	10.3909	1893.27	8.2204	0.871608	7.13039	0.11758	2.32086	7600.34	65.9446	4.82984	52.982	0.977729	9.31686	1910.4	7.72874	0.563886	6.66392	0.120891	2.34186	0	0	0	0	0	0	0	0	0	0	0	0	0	0	0	0	0	0	0	0	0	0	0
293	Sanya	Jinan	0	0	0	0	0	0	0	0	0	0	0	0	0	0	0	0	0	0	0	0	0	0	0	0	0	0	0	0	0	0	0	0	0	0	0	0	17321.2	247.33	18.1146	198.713	3.66704	21.2331	3728.44	22.6257	1.65076	19.5085	0.353905
294	Chengdu	Xining	8130.14	52.8945	5.59098	42.0143	0.631255	9.96631	1848.9	8.02774	0.85118	6.96327	0.114824	2.26647	26961.2	155.813	16.4695	123.763	1.85951	33.0503	5546.69	24.0832	2.55354	20.8898	0.344473	6.7994	0	0	0	0	0	0	0	0	0	0	0	0	0	0	0	0	0	0	0	0	0	0	0
295	Qingdao	Xiamen	0	0	0	0	0	0	0	0	0	0	0	0	10120.2	73.0583	7.7223	58.0304	0.871894	12.4058	1627.03	7.06441	0.749038	6.12768	0.101046	1.99449	0	0	0	0	0	0	0	0	0	0	0	0	0	0	0	0	0	0	0	0	0	0	0
296	Yinchuan	Shanghai	23049	156.047	16.4942	123.949	1.8623	28.2546	2620.15	11.3765	1.20624	9.86795	0.162723	3.21191	0	0	0	0	0	0	0	0	0	0	0	0	22108	154.736	16.3556	122.907	1.84665	27.1011	2620.15	11.3765	1.20624	9.86795	0.162723	3.21191	0	0	0	0	0	0	0	0	0	0	0
297	Ordos	Beijing	29738.1	191.089	13.9955	153.527	2.83318	36.4544	9571.73	38.7234	2.82525	33.3884	0.605702	11.7335	0	0	0	0	0	0	0	0	0	0	0	0	0	0	0	0	0	0	0	0	0	0	0	0	0	0	0	0	0	0	0	0	0	0	0
298	Kunming	Shijiazhuang	0	0	0	0	0	0	0	0	0	0	0	0	0	0	0	0	0	0	0	0	0	0	0	0	0	0	0	0	0	0	0	0	0	0	0	0	0	0	0	0	0	0	0	0	0	0	0
299	Zhengzhou	Ningbo	0	0	0	0	0	0	0	0	0	0	0	0	15708.5	165.49	15.8476	87.4112	1.63394	19.2563	4493	21.3398	2.01831	11.7327	0.251227	5.50773	9765.12	78.8041	8.32963	62.5943	0.940465	11.9705	2226.35	9.66661	1.02495	8.38483	0.138266	2.72917	0	0	0	0	0	0	0	0	0	0	0
300	Chongqing	Nanchang	9580.77	72.0656	5.27814	57.8998	1.06848	11.7446	2225.38	9.003	0.656856	7.76263	0.140823	2.72797	0	0	0	0	0	0	0	0	0	0	0	0	0	0	0	0	0	0	0	0	0	0	0	0	0	0	0	0	0	0	0	0	0	0	0
301	Chongqing	Ningbo	7300.1	69.5259	6.65795	36.7234	0.686456	8.9488	1406.61	6.68081	0.631868	3.67312	0.0786513	1.72429	0	0	0	0	0	0	0	0	0	0	0	0	8845.78	72.5589	7.66951	57.6337	0.865934	10.8436	1394	6.05261	0.641758	5.25004	0.0865733	1.70883	0	0	0	0	0	0	0	0	0	0	0
302	Changchun	Jinan	0	0	0	0	0	0	0	0	0	0	0	0	9875.12	74.9665	7.924	59.5461	0.894666	12.1054	2086.11	9.05771	0.960388	7.85667	0.129557	2.55726	9875.12	74.9665	7.924	59.5461	0.894666	12.1054	2086.11	9.05771	0.960388	7.85667	0.129557	2.55726	0	0	0	0	0	0	0	0	0	0	0
303	Chongqing	Shijiazhuang	0	0	0	0	0	0	0	0	0	0	0	0	0	0	0	0	0	0	0	0	0	0	0	0	0	0	0	0	0	0	0	0	0	0	0	0	0	0	0	0	0	0	0	0	0	0	0
304	Zhengzhou	Hohhot	4468.63	35.6226	2.60902	28.6203	0.528158	5.47785	1448.65	5.86068	0.427593	5.05323	0.0916712	1.77583	3911.61	40.0765	3.8378	21.1683	0.39569	4.79504	1448.65	6.88048	0.650752	3.7829	0.0810019	1.77583	0	0	0	0	0	0	0	0	0	0	0	0	8937.25	71.2451	5.21805	57.2406	1.05632	10.9557	2897.31	11.7214	0.855186	10.1065	0.183342
305	Chengdu	Lijiang	9571.55	63.3407	6.69514	50.3117	0.755922	11.7333	3094.05	13.4341	1.42441	11.6528	0.192154	3.79284	0	0	0	0	0	0	0	0	0	0	0	0	0	0	0	0	0	0	0	0	0	0	0	0	0	0	0	0	0	0	0	0	0	0	0
306	Changchun	Tianjin	0	0	0	0	0	0	0	0	0	0	0	0	7647.54	61.0186	6.4497	48.4673	0.728209	9.37471	1756.34	7.62585	0.808567	6.61467	0.109076	2.153	0	0	0	0	0	0	0	0	0	0	0	0	0	0	0	0	0	0	0	0	0	0	0
307	Guangzhou	Dalian	0	0	0	0	0	0	0	0	0	0	0	0	57636	464.584	49.1067	369.02	5.54444	70.653	6746.26	29.2916	3.10579	25.4076	0.418972	8.26989	0	0	0	0	0	0	0	0	0	0	0	0	8969	139.198	10.195	111.836	2.06383	10.9946	2269.11	13.7699	1.00464	11.8727	0.215384
308	Zhengzhou	Qingdao	0	0	0	0	0	0	0	0	0	0	0	0	6551.6	44.5191	3.26062	35.7681	0.660063	8.03126	1992.07	8.05913	0.587991	6.94879	0.126059	2.44197	6461.36	47.7	5.04192	37.8883	0.569262	7.92064	1974.2	8.57181	0.908868	7.4352	0.122607	2.42007	0	0	0	0	0	0	0	0	0	0	0
309	Chengdu	Fuzhou	8613.63	66.4022	7.01874	52.7434	0.792458	10.559	1136.25	4.93349	0.523097	4.27932	0.070566	1.39287	0	0	0	0	0	0	0	0	0	0	0	0	0	0	0	0	0	0	0	0	0	0	0	0	0	0	0	0	0	0	0	0	0	0	0
310	Harbin	Xi'an	0	0	0	0	0	0	0	0	0	0	0	0	8480.46	72.6684	7.68109	57.7207	0.867241	10.3957	1006.54	4.37032	0.463385	3.79082	0.0625107	1.23387	25950.7	296.787	31.3705	235.739	3.54192	31.8116	4026.18	21.8516	2.31692	18.9541	0.312554	4.93548	0	0	0	0	0	0	0	0	0	0	0
311	Guiyang	Sanya	0	0	0	0	0	0	0	0	0	0	0	0	0	0	0	0	0	0	0	0	0	0	0	0	0	0	0	0	0	0	0	0	0	0	0	0	5703.21	46.585	3.41192	37.4279	0.690693	6.99126	1337.15	5.40959	0.394681	4.66429	0.0846153
312	Guilin	Beijing	36387.6	382.572	40.4381	303.878	4.5657	44.6056	5611.34	30.4549	3.22913	26.4166	0.435611	6.87865	20540.2	151.024	11.0611	121.337	2.23916	25.1791	2831.06	11.4534	0.835633	9.87539	0.17915	3.47045	0	0	0	0	0	0	0	0	0	0	0	0	0	0	0	0	0	0	0	0	0	0	0
313	Fuzhou	Changsha	0	0	0	0	0	0	0	0	0	0	0	0	0	0	0	0	0	0	0	0	0	0	0	0	6077.65	47.5967	5.03099	37.8062	0.568029	7.45028	1851.97	8.04107	0.852593	6.97483	0.115015	2.27023	0	0	0	0	0	0	0	0	0	0	0
314	Nanjing	Qingdao	0	0	0	0	0	0	0	0	0	0	0	0	0	0	0	0	0	0	0	0	0	0	0	0	4652.97	44.8448	4.74012	35.6203	0.535187	5.70383	1908.43	8.28624	0.878589	7.1875	0.118522	2.33945	0	0	0	0	0	0	0	0	0	0	0
315	Chongqing	Tianjin	8477.41	58.5194	4.28601	47.0164	0.867638	10.392	1359.34	5.49937	0.401232	4.7417	0.0860197	1.66635	0	0	0	0	0	0	0	0	0	0	0	0	0	0	0	0	0	0	0	0	0	0	0	0	0	0	0	0	0	0	0	0	0	0	0
316	Shenzhen	Taiyuan	0	0	0	0	0	0	0	0	0	0	0	0	14011.4	225.605	23.8465	179.199	2.69242	17.1758	3318.81	21.6149	2.29183	18.7488	0.309168	4.06835	11562.5	86.7482	6.35351	69.6963	1.28617	14.1739	1674.42	6.77404	0.494232	5.84076	0.105958	2.05258	11562.5	86.7482	6.35351	69.6963	1.28617	14.1739	1674.42	6.77404	0.494232	5.84076	0.105958
317	Nanchang	Zhuhai	0	0	0	0	0	0	0	0	0	0	0	0	0	0	0	0	0	0	0	0	0	0	0	0	0	0	0	0	0	0	0	0	0	0	0	0	6102.48	48.9288	3.58358	39.3109	0.725443	7.48071	1833.24	7.41658	0.541111	6.39477	0.116008
318	Dalian	Shenzhen	8006.02	122.073	8.94076	98.0777	1.80992	9.81416	1947.58	11.8187	0.862287	10.1904	0.184865	2.38743	36580.9	358.857	37.9314	285.041	4.28268	44.8426	4825.27	25.1411	2.6657	21.8074	0.359604	5.91505	0	0	0	0	0	0	0	0	0	0	0	0	15465.9	115.211	8.43818	92.5646	1.70818	18.9588	1947.58	7.87912	0.574858	6.79359	0.123243
319	Changsha	Taiyuan	0	0	0	0	0	0	0	0	0	0	0	0	0	0	0	0	0	0	0	0	0	0	0	0	6618.9	48.849	3.57774	39.2468	0.72426	8.11377	1533.34	6.20327	0.452588	5.34862	0.0970299	1.87964	13237.8	97.6979	7.15548	78.4937	1.44852	16.2275	3066.67	12.4065	0.905177	10.6972	0.19406
320	Quanzhou	Kunming	0	0	0	0	0	0	0	0	0	0	0	0	0	0	0	0	0	0	0	0	0	0	0	0	8856.44	70.8671	5.19037	56.9369	1.05071	10.8566	1444.16	5.84251	0.426267	5.03756	0.0913869	1.77032	0	0	0	0	0	0	0	0	0	0	0
321	Hefei	Beijing	25861.5	195.245	14.2999	156.866	2.89481	31.7023	6075.9	24.5807	1.7934	21.1941	0.384484	7.44812	0	0	0	0	0	0	0	0	0	0	0	0	17003.5	139.464	14.7414	110.776	1.66439	20.8437	4014.27	17.4296	1.84806	15.1184	0.249303	4.92088	0	0	0	0	0	0	0	0	0	0	0
322	Shijiazhuang	Shenzhen	0	0	0	0	0	0	0	0	0	0	0	0	0	0	0	0	0	0	0	0	0	0	0	0	0	0	0	0	0	0	0	0	0	0	0	0	0	0	0	0	0	0	0	0	0	0	0
323	Changchun	Hangzhou	14147	95.8343	10.1297	76.1214	1.14371	17.342	1637.79	7.11115	0.753994	6.16822	0.101714	2.00769	26052.6	176.367	18.6421	140.089	2.1048	31.9365	3275.59	14.2223	1.50799	12.3364	0.203428	4.01537	0	0	0	0	0	0	0	0	0	0	0	0	11139.5	79.8768	5.85024	64.1756	1.18429	13.6553	1652.62	6.68583	0.487796	5.7647	0.104578
324	Enshi	Wuhan	0	0	0	0	0	0	0	0	0	0	0	0	9860.33	76.3273	5.59028	61.3238	1.13167	12.0873	3904.16	15.7947	1.15238	13.6186	0.247056	4.78591	9860.33	76.3273	5.59028	61.3238	1.13167	12.0873	3904.16	15.7947	1.15238	13.6186	0.247056	4.78591	0	0	0	0	0	0	0	0	0	0	0
325	Beijing	Taiyuan	4639.87	34.0056	2.4906	27.3212	0.504184	5.68778	2002.68	8.10204	0.591122	6.98579	0.12673	2.45498	0	0	0	0	0	0	0	0	0	0	0	0	22557.1	181.204	15.4354	133.976	2.37328	27.6516	9995.42	42.4354	3.5867	33.6618	0.615429	12.2529	0	0	0	0	0	0	0	0	0	0	0
326	Chongqing	Quanzhou	0	0	0	0	0	0	0	0	0	0	0	0	0	0	0	0	0	0	0	0	0	0	0	0	0	0	0	0	0	0	0	0	0	0	0	0	0	0	0	0	0	0	0	0	0	0	0
327	Chengdu	Yinchuan	18156.5	130.73	13.8182	103.839	1.56016	22.2571	3702.68	16.0767	1.70461	13.9449	0.229952	4.53892	0	0	0	0	0	0	0	0	0	0	0	0	6998.42	46.7142	4.93772	37.1052	0.557498	8.579	1234.23	5.35889	0.568203	4.64831	0.0766508	1.51297	0	0	0	0	0	0	0	0	0	0	0
328	Chengdu	Nanchang	11775.1	95.8247	10.1287	76.1138	1.14359	14.4344	2072.16	8.99712	0.953964	7.80412	0.12869	2.54015	0	0	0	0	0	0	0	0	0	0	0	0	10052.3	81.6007	8.62523	64.8157	0.97384	12.3225	2072.16	8.99712	0.953964	7.80412	0.12869	2.54015	0	0	0	0	0	0	0	0	0	0	0
329	Zhengzhou	Yinchuan	0	0	0	0	0	0	0	0	0	0	0	0	6452.25	42.3222	3.09971	34.003	0.62749	7.90947	1528.64	6.18428	0.451203	5.33225	0.0967329	1.87388	6636.1	47.5581	5.02692	37.7755	0.567569	8.13484	1514.93	6.5777	0.697432	5.7055	0.0940839	1.85708	6452.25	42.3222	3.09971	34.003	0.62749	7.90947	1528.64	6.18428	0.451203	5.33225	0.0967329
330	Nanning	Xiamen	0	0	0	0	0	0	0	0	0	0	0	0	6553.68	48.2358	3.53283	38.7542	0.715169	8.03381	1613.03	6.52568	0.476111	5.62661	0.102073	1.97733	0	0	0	0	0	0	0	0	0	0	0	0	0	0	0	0	0	0	0	0	0	0	0
331	Fuzhou	Kunming	0	0	0	0	0	0	0	0	0	0	0	0	0	0	0	0	0	0	0	0	0	0	0	0	10469.2	77.5346	8.19545	61.586	0.925315	12.8336	1307.48	5.67697	0.601929	4.92422	0.0812004	1.60278	0	0	0	0	0	0	0	0	0	0	0
332	Hefei	Xi'an	0	0	0	0	0	0	0	0	0	0	0	0	6723.29	46.3257	3.39293	37.2196	0.686849	8.24173	1577.92	6.38365	0.465749	5.50415	0.0998514	1.93429	13261.4	49.6357	5.24652	39.4258	0.592363	16.2564	3127.54	6.78975	0.719916	5.88944	0.097117	3.83389	0	0	0	0	0	0	0	0	0	0	0
333	Guangzhou	Hohhot	9133.85	79.5565	5.82678	63.9182	1.17954	11.1967	1309.46	5.29756	0.386508	4.5677	0.082863	1.6052	38008.2	341.344	32.61	248.084	4.11967	46.5922	5214.35	22.7861	2.1696	17.762	0.317269	6.392	0	0	0	0	0	0	0	0	0	0	0	0	0	0	0	0	0	0	0	0	0	0	0
334	Nanning	Jinan	0	0	0	0	0	0	0	0	0	0	0	0	6941.53	48.6265	3.56144	39.0681	0.720961	8.50926	902.699	3.65196	0.266446	3.14882	0.057123	1.10657	0	0	0	0	0	0	0	0	0	0	0	0	0	0	0	0	0	0	0	0	0	0	0
335	Wuhan	Zhuhai	8521.89	73.3905	7.75741	58.2943	0.875858	10.4465	2053.32	8.91533	0.945292	7.73317	0.12752	2.51706	15282	136.993	10.0335	110.064	2.03113	18.7334	4143.81	16.7642	1.22311	14.4545	0.262221	5.07968	0	0	0	0	0	0	0	0	0	0	0	0	7641.02	68.4964	5.01673	55.0322	1.01556	9.36672	2071.9	8.38211	0.611555	7.22727	0.131111
336	Nanchang	Qingdao	0	0	0	0	0	0	0	0	0	0	0	0	0	0	0	0	0	0	0	0	0	0	0	0	9934.24	73.3322	7.75125	58.248	0.875162	12.1779	1925.18	8.35895	0.886298	7.25056	0.119562	2.35998	0	0	0	0	0	0	0	0	0	0	0
337	Shijiazhuang	Xiamen	0	0	0	0	0	0	0	0	0	0	0	0	0	0	0	0	0	0	0	0	0	0	0	0	0	0	0	0	0	0	0	0	0	0	0	0	0	0	0	0	0	0	0	0	0	0	0
338	Guangzhou	Nanchang	0	0	0	0	0	0	0	0	0	0	0	0	13531	149.709	14.7238	84.7858	1.3859	16.587	5954.46	20.8455	2.03184	13.134	0.250901	7.29926	6844.61	62.6697	6.62422	49.7787	0.747914	8.39045	2330.31	10.118	1.07281	8.77635	0.144722	2.8566	0	0	0	0	0	0	0	0	0	0	0
339	Guilin	Nanjing	0	0	0	0	0	0	0	0	0	0	0	0	5347.74	40.8585	2.99251	32.827	0.605789	6.55552	1220.15	4.93625	0.360147	4.25617	0.0772115	1.49572	0	0	0	0	0	0	0	0	0	0	0	0	0	0	0	0	0	0	0	0	0	0	0
340	Zhengzhou	Xining	0	0	0	0	0	0	0	0	0	0	0	0	5422.06	43.7407	3.20361	35.1427	0.648522	6.64661	1354.11	5.47821	0.399688	4.72346	0.0856887	1.65994	5717.28	49.9179	5.27635	39.6499	0.595731	7.00851	1341.97	5.82671	0.617805	5.0541	0.0833422	1.64505	0	0	0	0	0	0	0	0	0	0	0
341	Wuhan	Xi'an	0	0	0	0	0	0	0	0	0	0	0	0	6752.1	48.0975	3.5227	38.6431	0.713118	8.27704	2069.79	8.37356	0.610932	7.2199	0.130977	2.53725	29926.4	187.459	22.1142	227.193	2.50942	36.6852	9207.33	31.3293	3.71175	43.156	0.56692	11.2868	0	0	0	0	0	0	0	0	0	0	0
342	Nanjing	Lanzhou	0	0	0	0	0	0	0	0	0	0	0	0	0	0	0	0	0	0	0	0	0	0	0	0	26611.2	209.91	22.1876	166.732	2.50511	32.6212	3862.05	16.7687	1.77798	14.5452	0.23985	4.73429	0	0	0	0	0	0	0	0	0	0	0
343	Changsha	Urumqi	0	0	0	0	0	0	0	0	0	0	0	0	40660.1	445.111	42.782	354.753	5.69222	49.8431	4846.19	27.553	2.70402	23.8655	0.402902	5.94069	0	0	0	0	0	0	0	0	0	0	0	0	29767.7	209.198	15.3218	168.076	3.10168	36.4906	2437.67	17.0084	1.32437	13.4594	0.25111
344	Hefei	Zhuhai	0	0	0	0	0	0	0	0	0	0	0	0	0	0	0	0	0	0	0	0	0	0	0	0	0	0	0	0	0	0	0	0	0	0	0	0	7542.04	60.3015	4.41653	48.4482	0.894061	9.24539	1815.22	7.34367	0.535792	6.33191	0.114868
345	Kunming	Wuxi	0	0	0	0	0	0	0	0	0	0	0	0	0	0	0	0	0	0	0	0	0	0	0	0	29922.3	428.8	45.3243	340.597	5.11739	36.6801	6272.3	38.1272	4.04262	33.0716	0.545351	7.68888	0	0	0	0	0	0	0	0	0	0	0
346	Changsha	Lanzhou	0	0	0	0	0	0	0	0	0	0	0	0	11056.5	78.4931	8.29676	62.3473	0.936753	13.5535	1794.48	7.79145	0.826126	6.75832	0.111445	2.19975	11056.5	78.4931	8.29676	62.3473	0.936753	13.5535	1794.48	7.79145	0.826126	6.75832	0.111445	2.19975	0	0	0	0	0	0	0	0	0	0	0
347	Guangzhou	Lijiang	0	0	0	0	0	0	0	0	0	0	0	0	7526.19	129.526	13.691	102.883	1.54579	9.22597	2510.59	16.3511	1.73371	14.183	0.233878	3.0776	7655.76	121.783	8.91952	97.8447	1.80562	9.38479	2533.31	15.3732	1.12162	13.2552	0.240463	3.10546	0	0	0	0	0	0	0	0	0	0	0
348	Hohhot	Changsha	0	0	0	0	0	0	0	0	0	0	0	0	16335.4	128.303	11.0282	102.624	1.75693	20.0246	2803.88	11.6187	0.98109	10.0388	0.176338	3.43713	0	0	0	0	0	0	0	0	0	0	0	0	5125.43	39.0238	2.85814	31.353	0.578587	6.283	937.43	3.79247	0.276697	3.26997	0.0593208
349	Guilin	Xiamen	0	0	0	0	0	0	0	0	0	0	0	0	0	0	0	0	0	0	0	0	0	0	0	0	0	0	0	0	0	0	0	0	0	0	0	0	0	0	0	0	0	0	0	0	0	0	0
350	Haikou	Guilin	0	0	0	0	0	0	0	0	0	0	0	0	0	0	0	0	0	0	0	0	0	0	0	0	0	0	0	0	0	0	0	0	0	0	0	0	4788.47	29.304	2.14625	23.5438	0.434476	5.86994	1395.7	5.64646	0.411964	4.86852	0.0883204
351	Xi'an	Yantai	0	0	0	0	0	0	0	0	0	0	0	0	0	0	0	0	0	0	0	0	0	0	0	0	16536.3	120.978	12.7875	96.0933	1.44378	20.271	3100.01	13.4599	1.42716	11.6752	0.192524	3.80014	0	0	0	0	0	0	0	0	0	0	0
352	Guiyang	Tianjin	11948	91.4137	6.69521	73.4447	1.35535	14.6464	1755.1	7.10044	0.518045	6.12218	0.111063	2.15148	5974.01	45.7069	3.34761	36.7224	0.677673	7.32322	877.55	3.55022	0.259023	3.06109	0.0555316	1.07574	0	0	0	0	0	0	0	0	0	0	0	0	0	0	0	0	0	0	0	0	0	0	0
353	Xingyi	Guiyang	0	0	0	0	0	0	0	0	0	0	0	0	0	0	0	0	0	0	0	0	0	0	0	0	0	0	0	0	0	0	0	0	0	0	0	0	0	0	0	0	0	0	0	0	0	0	0
354	Kunming	Lanzhou	0	0	0	0	0	0	0	0	0	0	0	0	0	0	0	0	0	0	0	0	0	0	0	0	20276	127.021	13.4262	100.893	1.5159	24.8553	2831.72	12.2951	1.30364	10.6648	0.175862	3.47126	9607.39	52.7479	3.8633	42.3793	0.782067	11.7772	1428.67	5.77985	0.421695	4.98354	0.0904068
355	Haikou	Xiamen	0	0	0	0	0	0	0	0	0	0	0	0	9247.6	73.7118	7.79137	58.5495	0.879692	11.3361	2031.69	8.82142	0.935334	7.65172	0.126177	2.49055	0	0	0	0	0	0	0	0	0	0	0	0	8291.71	68.7963	5.0387	55.2731	1.02001	10.1644	2050.08	8.29381	0.605114	7.15114	0.12973
356	Zhangjiajie	Shanghai	0	0	0	0	0	0	0	0	0	0	0	0	0	0	0	0	0	0	0	0	0	0	0	0	6800.82	46.9036	4.95773	37.2556	0.559757	8.33676	1272.6	5.52551	0.585869	4.79283	0.0790339	1.56001	0	0	0	0	0	0	0	0	0	0	0
357	Hangzhou	Jieyang	0	0	0	0	0	0	0	0	0	0	0	0	6644.15	47.6009	3.48633	38.2441	0.705755	8.14471	1609.65	6.51201	0.475114	5.61483	0.101859	1.97319	6552.63	51.002	5.39094	40.511	0.608669	8.03253	1595.21	6.92627	0.734392	6.00786	0.0990697	1.95549	0	0	0	0	0	0	0	0	0	0	0
358	Dalian	Wuhan	0	0	0	0	0	0	0	0	0	0	0	0	24049.7	163.793	17.313	130.101	1.95474	29.4813	4041.06	17.5459	1.86039	15.2193	0.250967	4.95372	7648.28	107.307	7.85925	86.2138	1.59099	9.37562	2718.42	16.4965	1.20358	14.2237	0.258034	3.33237	0	0	0	0	0	0	0	0	0	0	0
359	Hangzhou	Changsha	0	0	0	0	0	0	0	0	0	0	0	0	0	0	0	0	0	0	0	0	0	0	0	0	0	0	0	0	0	0	0	0	0	0	0	0	7580.29	55.4171	4.05879	44.5239	0.821642	9.29228	2121.61	8.58318	0.626226	7.40065	0.134256
360	Chengdu	Zhuhai	6788.22	56.0208	5.92142	44.4975	0.668564	8.32132	1355.76	5.8866	0.624156	5.10605	0.0841989	1.66196	16158.5	107.013	7.8377	85.9775	1.58663	19.8078	2736.07	11.0691	0.807594	9.54403	0.173139	3.354	0	0	0	0	0	0	0	0	0	0	0	0	0	0	0	0	0	0	0	0	0	0	0
361	Dali	Kunming	0	0	0	0	0	0	0	0	0	0	0	0	3531.54	29.7543	3.14505	23.6339	0.355094	4.32913	2111.51	9.16798	0.97208	7.95232	0.131134	2.58839	5721.99	57.2375	5.48119	30.2327	0.565128	7.01429	4261.24	20.239	1.9142	11.1275	0.238268	5.22363	0	0	0	0	0	0	0	0	0	0	0
362	Changsha	Jieyang	0	0	0	0	0	0	0	0	0	0	0	0	6957.42	40.0269	2.9316	32.1589	0.593459	8.52873	1785.37	7.22291	0.526981	6.22778	0.112979	2.18859	6861.59	42.8868	4.53316	34.0651	0.51182	8.41126	1769.36	7.68239	0.814563	6.66372	0.109885	2.16896	0	0	0	0	0	0	0	0	0	0	0
363	Changchun	Shijiazhuang	0	0	0	0	0	0	0	0	0	0	0	0	0	0	0	0	0	0	0	0	0	0	0	0	0	0	0	0	0	0	0	0	0	0	0	0	7663.7	61.7668	4.52385	49.6254	0.915786	9.39453	1877.74	7.59659	0.554244	6.54998	0.118824
364	Kunming	Sanya	0	0	0	0	0	0	0	0	0	0	0	0	9318.69	70.0607	7.40545	55.6494	0.836119	11.4233	1744.24	7.57334	0.803	6.56912	0.108325	2.13817	7849.84	54.4034	3.98455	43.7094	0.806612	9.62271	1760.03	7.12038	0.5195	6.13938	0.111375	2.15753	0	0	0	0	0	0	0	0	0	0	0
365	Fuzhou	Nanning	0	0	0	0	0	0	0	0	0	0	0	0	0	0	0	0	0	0	0	0	0	0	0	0	0	0	0	0	0	0	0	0	0	0	0	0	0	0	0	0	0	0	0	0	0	0	0
366	Nanchang	Taiyuan	0	0	0	0	0	0	0	0	0	0	0	0	15862.8	166.739	17.4324	101.187	1.55741	19.4453	3227.45	16.8937	1.76768	11.2294	0.203797	3.95636	8206.05	72.3524	7.64769	57.4697	0.863469	10.0594	1881.55	8.16951	0.866212	7.08625	0.116852	2.30649	0	0	0	0	0	0	0	0	0	0	0
367	Wuhan	Lanzhou	0	0	0	0	0	0	0	0	0	0	0	0	9786.13	76.4569	8.08154	60.73	0.912454	11.9963	1961.92	8.51849	0.903214	7.38895	0.121844	2.40502	9280.8	66.9957	4.90682	53.8265	0.993312	11.3768	1979.68	8.009	0.584334	6.90557	0.125275	2.42678	0	0	0	0	0	0	0	0	0	0	0
368	Beijing	Weihai	13870.8	97.3342	7.12884	78.2014	1.44313	17.0035	4875.51	19.7244	1.43908	17.0069	0.308524	5.97663	0	0	0	0	0	0	0	0	0	0	0	0	0	0	0	0	0	0	0	0	0	0	0	0	0	0	0	0	0	0	0	0	0	0	0
369	Chongqing	Yinchuan	6059.55	50.0739	3.66746	40.231	0.742422	7.42808	1417.03	5.73276	0.41826	4.94293	0.0896702	1.73707	7193.4	61.5032	6.50092	48.8522	0.733993	8.81801	1404.32	6.09745	0.646511	5.28893	0.0872146	1.72149	7193.4	61.5032	6.50092	48.8522	0.733993	8.81801	1404.32	6.09745	0.646511	5.28893	0.0872146	1.72149	0	0	0	0	0	0	0	0	0	0	0
370	Ningbo	Xi'an	0	0	0	0	0	0	0	0	0	0	0	0	0	0	0	0	0	0	0	0	0	0	0	0	16956.7	126.054	13.3239	100.125	1.50435	20.7863	2724.93	11.8314	1.25448	10.2625	0.16923	3.34034	8034.58	52.3461	3.83387	42.0565	0.776109	9.84917	1374.79	5.56187	0.405792	4.79559	0.0869972
371	Guiyang	Jinan	0	0	0	0	0	0	0	0	0	0	0	0	0	0	0	0	0	0	0	0	0	0	0	0	0	0	0	0	0	0	0	0	0	0	0	0	0	0	0	0	0	0	0	0	0	0	0
372	Hailar	Beijing	16885.2	121.158	8.87372	97.3424	1.79635	20.6987	3497.53	14.1496	1.03235	12.2002	0.221324	4.28743	0	0	0	0	0	0	0	0	0	0	0	0	0	0	0	0	0	0	0	0	0	0	0	0	8442.6	60.5791	4.43686	48.6712	0.898176	10.3493	1748.76	7.0748	0.516175	6.10008	0.110662
373	Hohhot	Xilin Hot	5009.64	52.7639	5.57717	41.9105	0.629696	6.14105	2263.89	9.82959	1.04223	8.5262	0.140597	2.77518	0	0	0	0	0	0	0	0	0	0	0	0	0	0	0	0	0	0	0	0	0	0	0	0	0	0	0	0	0	0	0	0	0	0	0
374	Lijiang	Xi'an	0	0	0	0	0	0	0	0	0	0	0	0	0	0	0	0	0	0	0	0	0	0	0	0	0	0	0	0	0	0	0	0	0	0	0	0	0	0	0	0	0	0	0	0	0	0	0
375	Shijiazhuang	Sanya	0	0	0	0	0	0	0	0	0	0	0	0	0	0	0	0	0	0	0	0	0	0	0	0	0	0	0	0	0	0	0	0	0	0	0	0	10041.3	175.122	12.8261	140.698	2.59645	12.3091	3135.66	19.0285	1.38831	16.4069	0.297639
376	Zhengzhou	Lanzhou	0	0	0	0	0	0	0	0	0	0	0	0	0	0	0	0	0	0	0	0	0	0	0	0	10317.4	84.5018	8.93188	67.12	1.00846	12.6476	2434.96	10.5724	1.12099	9.1705	0.151222	2.98489	0	0	0	0	0	0	0	0	0	0	0
377	Guangzhou	Yichang	0	0	0	0	0	0	0	0	0	0	0	0	9725.48	67.3151	4.93022	54.0831	0.998049	11.9219	2235.94	9.04572	0.659973	7.79946	0.141491	2.74092	19451	134.63	9.86043	108.166	1.9961	23.8439	4471.88	18.0914	1.31995	15.5989	0.282982	5.48184	0	0	0	0	0	0	0	0	0	0	0
378	Nanjing	Zhuhai	0	0	0	0	0	0	0	0	0	0	0	0	21367.9	136.315	12.3421	108.857	1.81094	26.1937	3546.88	14.8724	1.33858	12.863	0.222372	4.34794	21584.9	145.305	15.3589	115.417	1.73411	26.4597	3530.9	15.3309	1.62553	13.298	0.219284	4.32835	0	0	0	0	0	0	0	0	0	0	0
379	Hangzhou	Yantai	4674.95	33.1341	3.50229	26.3185	0.39543	5.73078	1226.75	5.32644	0.564761	4.62016	0.0761865	1.50381	0	0	0	0	0	0	0	0	0	0	0	0	5391.3	38.0888	4.026	30.254	0.45456	6.60891	1226.75	5.32644	0.564761	4.62016	0.0761865	1.50381	5466.59	35.5488	2.60362	28.561	0.527065	6.70121	1237.85	5.00786	0.365372	4.31791	0.0783316
380	Chongqing	Wuxi	0	0	0	0	0	0	0	0	0	0	0	0	23870.6	100.738	10.6481	80.0165	1.20223	29.2617	4195.48	9.1082	0.965741	7.90047	0.130279	5.14302	0	0	0	0	0	0	0	0	0	0	0	0	0	0	0	0	0	0	0	0	0	0	0
381	Shenyang	Xiamen	0	0	0	0	0	0	0	0	0	0	0	0	8155.62	73.4596	7.76471	58.3491	0.876682	9.99755	1040.96	4.51977	0.47923	3.92045	0.0646484	1.27606	0	0	0	0	0	0	0	0	0	0	0	0	7897.36	63.9132	4.68105	51.3499	0.947609	9.68096	1050.38	4.24944	0.310038	3.66398	0.0664686
382	Quanzhou	Wuhan	0	0	0	0	0	0	0	0	0	0	0	0	0	0	0	0	0	0	0	0	0	0	0	0	0	0	0	0	0	0	0	0	0	0	0	0	0	0	0	0	0	0	0	0	0	0	0
383	Dalian	Hefei	6686.9	54.7473	4.00974	43.9857	0.811711	8.19712	1740.32	7.04063	0.513682	6.07061	0.110128	2.13336	7457.78	58.659	6.20029	46.593	0.700049	9.1421	1724.71	7.48852	0.794006	6.49555	0.107112	2.11423	0	0	0	0	0	0	0	0	0	0	0	0	13373.8	109.495	8.01947	87.9715	1.62342	16.3942	3480.63	14.0813	1.02736	12.1412	0.220255
384	Nanchang	Guiyang	0	0	0	0	0	0	0	0	0	0	0	0	0	0	0	0	0	0	0	0	0	0	0	0	0	0	0	0	0	0	0	0	0	0	0	0	0	0	0	0	0	0	0	0	0	0	0
385	Jiamusi	Beijing	22456	178.361	13.0633	143.301	2.64448	27.5276	4378.01	17.7117	1.29224	15.2715	0.277042	5.36677	0	0	0	0	0	0	0	0	0	0	0	0	0	0	0	0	0	0	0	0	0	0	0	0	11228	89.1807	6.53167	71.6506	1.32224	13.7638	2189	8.85585	0.646119	7.63575	0.138521
386	Shanghai	Zunyi	0	0	0	0	0	0	0	0	0	0	0	0	0	0	0	0	0	0	0	0	0	0	0	0	17622.4	141.098	14.9141	112.075	1.6839	21.6024	2690.32	11.6811	1.23855	10.1322	0.16708	3.29792	0	0	0	0	0	0	0	0	0	0	0
387	Guiyang	Wuhan	5733.33	46.7558	4.94212	37.1383	0.557994	7.02818	1403.3	6.093	0.64604	5.28508	0.0871511	1.72023	10902.2	92.7319	7.89742	60.9914	1.13172	13.3644	2832	12.454	1.05404	8.63697	0.168781	3.4716	0	0	0	0	0	0	0	0	0	0	0	0	0	0	0	0	0	0	0	0	0	0	0
388	Zhoushan	Quanzhou	0	0	0	0	0	0	0	0	0	0	0	0	0	0	0	0	0	0	0	0	0	0	0	0	0	0	0	0	0	0	0	0	0	0	0	0	0	0	0	0	0	0	0	0	0	0	0
389	Haikou	Taiyuan	0	0	0	0	0	0	0	0	0	0	0	0	0	0	0	0	0	0	0	0	0	0	0	0	10896.9	158.057	11.5763	126.988	2.34344	13.358	2606.53	15.8175	1.15404	13.6383	0.247413	3.19521	24790.8	339.573	24.8706	272.824	5.03468	30.3897	5213.06	31.635	2.30808	27.2765	0.494826
390	Beihai	Shanghai	0	0	0	0	0	0	0	0	0	0	0	0	0	0	0	0	0	0	0	0	0	0	0	0	13152.7	110.377	11.6669	87.6729	1.31726	16.1232	1923.78	8.35289	0.885655	7.24531	0.119475	2.35826	0	0	0	0	0	0	0	0	0	0	0
391	Mianyang	Shanghai	0	0	0	0	0	0	0	0	0	0	0	0	0	0	0	0	0	0	0	0	0	0	0	0	0	0	0	0	0	0	0	0	0	0	0	0	0	0	0	0	0	0	0	0	0	0	0
392	Nanchang	Tianjin	0	0	0	0	0	0	0	0	0	0	0	0	0	0	0	0	0	0	0	0	0	0	0	0	0	0	0	0	0	0	0	0	0	0	0	0	7742.37	52.2876	3.82959	42.0095	0.775243	9.49097	1537	6.21808	0.453669	5.36139	0.0972616
393	Haikou	Zhuhai	0	0	0	0	0	0	0	0	0	0	0	0	6390.67	46.8497	3.43131	37.6406	0.694618	7.83398	2634.88	10.6597	0.777726	9.19105	0.166736	3.22996	0	0	0	0	0	0	0	0	0	0	0	0	11456.6	87.7927	7.16963	67.5812	1.19356	14.044	7439.34	21.9108	1.80344	18.1585	0.327221
394	Fuzhou	Qingdao	0	0	0	0	0	0	0	0	0	0	0	0	0	0	0	0	0	0	0	0	0	0	0	0	0	0	0	0	0	0	0	0	0	0	0	0	0	0	0	0	0	0	0	0	0	0	0
395	Shanghai	Jinan	0	0	0	0	0	0	0	0	0	0	0	0	0	0	0	0	0	0	0	0	0	0	0	0	18503.6	306.821	28.9585	244.685	3.97109	22.6826	5261.11	44.641	4.2612	38.6478	0.657625	6.44932	0	0	0	0	0	0	0	0	0	0	0
396	Wuxi	Xiamen	0	0	0	0	0	0	0	0	0	0	0	0	0	0	0	0	0	0	0	0	0	0	0	0	7852.57	68.9977	7.29309	54.8051	0.823433	9.62606	2214.03	9.61309	1.01927	8.33841	0.137501	2.71406	0	0	0	0	0	0	0	0	0	0	0
397	Daqing	Beijing	18261.5	136.889	10.0259	109.981	2.02959	22.3858	4515.06	18.2661	1.33269	15.7495	0.285714	5.53477	10183.4	82.4101	8.71079	65.4586	0.9835	12.4833	2237.28	9.71407	1.02998	8.426	0.138945	2.74257	0	0	0	0	0	0	0	0	0	0	0	0	0	0	0	0	0	0	0	0	0	0	0
398	Jinan	Urumqi	0	0	0	0	0	0	0	0	0	0	0	0	29649.6	273.657	22.1305	219.277	3.87135	36.3459	3445.85	17.6871	1.4133	15.2695	0.271684	4.22409	0	0	0	0	0	0	0	0	0	0	0	0	10237.9	64.2033	4.7023	51.583	0.951911	12.5501	863.399	3.49297	0.254846	3.01173	0.0546361
399	Shenyang	Taiyuan	0					0	0					0	0					0	0					0	0					0	0					0	7701.72	54.179	3.96812	43.5292	0.803286	9.44113	1788.75	7.23658	0.527978	6.23957	0.113193
400	Hohhot	Tianjin	4407.47	29.4486	2.15684	23.66	0.436621	5.40288	1622.6	6.56442	0.478937	5.66001	0.102679	1.98907	0					0	0					0	0					0	0					0	0					0	0
401	Shenyang	Wuxi	0					0	0					0	0					0	0					0	12482.2	108.805	11.5007	86.4241	1.2985	15.3013	2277.28	9.88775	1.0484	8.57665	0.141429	2.7916	0					0	0
402	Nanchang	Jinan	0					0	0					0	11872.3	77.5357	8.19556	61.5868	0.925328	14.5536	2161.47	9.38488	0.995078	8.14046	0.134236	2.64963	0					0	0					0	11259.2	68.9994	5.05357	55.4363	1.02302	13.8021	2181.03	8.82357	0.643764	7.60791	0.138016
403	Diqing	Kunming	0					0	0					0	0					0	0					0	15876.1	149.633	13.1276	93.7209	1.74166	19.4617	7003.9	31.2933	2.71467	20.7462	0.412259	8.58572	0					0	0
404	Haikou	Ningbo	0					0	0					0	0					0	0					0	0					0	0					0	9584.02	74.7014	5.47119	60.0175	1.10756	11.7485	1538.69	6.22492	0.454168	5.36729	0.0973685
405	Tianjin	Urumqi	14048.4	90.0647	6.59641	72.3608	1.33534	17.2213	1256.89	5.0849	0.370992	4.38433	0.0795366	1.54076	14048.4	90.0647	6.59641	72.3608	1.33534	17.2213	1256.89	5.0849	0.370992	4.38433	0.0795366	1.54076	0					0	0					0	0					0	0
406	Shanghai	Zhanjiang	0					0	0					0	0					0	0					0	10404.9	89.6525	9.47631	71.2112	1.06993	12.7548	1609.59	6.98868	0.741008	6.06199	0.0999623	1.97311	0					0	0
407	Dalian	Shijiazhuang	5627.11	36.1517	2.64778	29.0454	0.536003	6.89797	1625.42	6.57581	0.479769	5.66984	0.102857	1.99252	5741.86	40.3093	4.26071	32.0178	0.48106	7.03864	1610.84	6.99413	0.741587	6.06672	0.10004	1.97465	5549.6	38.7347	4.09428	30.7671	0.462268	6.80296	1610.84	6.99413	0.741587	6.06672	0.10004	1.97465	0					0	0
408	Harbin	Shijiazhuang	0					0	0					0	8145.41	63.5549	6.71778	50.4818	0.758477	9.98503	1344.6	5.83813	0.619017	5.06401	0.0835056	1.64828	0					0	0					0	7303.45	52.7846	3.86599	42.4089	0.782612	8.95291	1356.77	5.48895	0.400472	4.73272	0.0858568
[truncated: 433 more columns]
