# Supplementary material for: Accounting for the aircraft emissions of China’s domestic routes during 2014–2019
Source: Sci Data. 2022 Jul 6;9:383. doi: 10.1038/s41597-022-01494-0 (PMC9258460; doi:10.1038/s41597-022-01494-0)
Supplement: Supplementary file 6 — Supplementary Table S6 [file 41597_2022_1494_MOESM6_ESM.xlsx]

## Sheet: S6-2019 emissions(tons)
No.	Chinese cities/airports	Chinese cities/airports	China Express Airlines												Colorful Guizhou Airlines												China Eastern Airlines												Lucky Air
			CCD						LTO						CCD						LTO						CCD						LTO						CCD						LTO
			CO2	CO	HC	NOx	PM2.5	SO2	CO2	CO	HC	NOx	PM2.5	SO2	CO2	CO	HC	NOx	PM2.5	SO2	CO2	CO	HC	NOx	PM2.5	SO2	CO2	CO	HC	NOx	PM2.5	SO2	CO2	CO	HC	NOx	PM2.5	SO2	CO2	CO	HC	NOx	PM2.5	SO2	CO2	CO	HC	NOx	PM2.5
1	Xingyi	Guiyang	18824.8	96.0021	0.855671	99.9046	1.49986	23.0763	9706.21	23.9087	0.212824	26.5753	0.570664	11.8983	3039.11	37.6784	3.90165	16.7487	0.267291	3.72548	1448.65	9.39013	0.970289	4.45945	0.093582	1.77582		0	0	0	0	0		0	0	0	0	0		0	0	0	0	0		0	0	0	0
2	Kunming	Puer	0	0	0	0	0	0	0	0	0	0	0	0	0	0	0	0	0	0	0	0	0	0	0	0	21528.2	189.86	20.62	152.22	2.03085	26.3903	13407.2	54.8985	5.91121	47.9779	0.770647	16.4352	2858.54	29.5668	2.83137	15.6171	0.291924	3.50413	1797.84	8.53898	0.807612	4.69475	0.100527
3	Dalian	Qingdao	0	0	0	0	0	0	0	0	0	0	0	0	0	0	0	0	0	0	0	0	0	0	0	0	3833.31	30.7317	2.25081	24.6908	0.455644	4.69906	1960.59	7.93178	0.5787	6.83899	0.124067	2.40339	0	0	0	0	0	0	0	0	0	0	0
4	Kunming	Ljiang	0	0	0	0	0	0	0	0	0	0	0	0	0	0	0	0	0	0	0	0	0	0	0	0	10945.3	113.211	10.8413	59.7977	1.11778	13.4173	6138.17	29.1537	2.75734	16.0287	0.343218	7.52446	7609.35	66.4257	7.02123	52.7621	0.792739	9.3279	4055.41	17.6082	1.867	15.2734	0.251859
5	Baoshan	Kunming	0	0	0	0	0	0	0	0	0	0	0	0	0	0	0	0	0	0	0	0	0	0	0	0	17491.7	180.923	17.3255	95.5629	1.78632	21.4422	9467.54	44.9667	4.25293	24.7228	0.529381	11.6058	4372.94	45.2307	4.33138	23.8907	0.44658	5.36055	2366.88	11.2417	1.06323	6.1807	0.132345
6	Korla	Urumqi	0	0	0	0	0	0	0	0	0	0	0	0	0	0	0	0	0	0	0	0	0	0	0	0	0	0	0	0	0	0	0	0	0	0	0	0	0	0	0	0	0	0	0	0	0	0	0
7	Haikou	Nanning	0	0	0	0	0	0	0	0	0	0	0	0	0	0	0	0	0	0	0	0	0	0	0	0	2584.42	22.5607	2.38468	17.92	0.269244	3.16811	1206.46	5.23833	0.555419	4.54373	0.0749262	1.47893	0	0	0	0	0	0	0	0	0	0	0
8	Shanghai Pudong	Wenzhou Longwan	0	0	0	0	0	0	0	0	0	0	0	0	0	0	0	0	0	0	0	0	0	0	0	0	4812.49	38.5817	2.82576	30.9978	0.572032	5.89938	2108.09	8.5285	0.622236	7.3535	0.133401	2.5842	0	0	0	0	0	0	0	0	0	0	0
9	Shanghai Hongqiao	Wenzhou Longwan	0	0	0	0	0	0	0	0	0	0	0	0	0	0	0	0	0	0	0	0	0	0	0	0	0	0	0	0	0	0	0	0	0	0	0	0	0	0	0	0	0	0	0	0	0	0	0
10	Kunming	Tengchong	0	0	0	0	0	0	0	0	0	0	0	0	0	0	0	0	0	0	0	0	0	0	0	0	19350.3	190.419	17.48	109.805	2.04611	23.7205	8881.8	40.9343	3.71617	24.751	0.509712	10.8877	7584.48	78.4486	7.5124	41.4364	0.774553	9.29741	3552.72	16.8739	1.59592	9.2773	0.198652
11	Hohhot Baita	Beijing Capital	0	0	0	0	0	0	0	0	0	0	0	0	0	0	0	0	0	0	0	0	0	0	0	0	0	0	0	0	0	0	0	0	0	0	0	0	0	0	0	0	0	0	0	0	0	0	0
12	Hohhot Baita	Beijing Daxing	0	0	0	0	0	0	0	0	0	0	0	0	0	0	0	0	0	0	0	0	0	0	0	0	0	0	0	0	0	0	0	0	0	0	0	0	0	0	0	0	0	0	0	0	0	0	0
13	Beijing Daxing	Yantai Penglai	0	0	0	0	0	0	0	0	0	0	0	0	0	0	0	0	0	0	0	0	0	0	0	0	0	0	0	0	0	0	0	0	0	0	0	0	0	0	0	0	0	0	0	0	0	0	0
14	Xishuangbanna	Kunming	0	0	0	0	0	0	0	0	0	0	0	0	0	0	0	0	0	0	0	0	0	0	0	0	41103.1	425.142	40.7125	224.559	4.19759	50.3861	18440.6	87.5848	8.28373	48.1543	1.03111	22.6053	23030.6	230.527	22.4889	132.827	2.36176	28.232	10226.4	47.7432	4.61648	29.0494	0.584379
15	Haikou	Zhuhai	0	0	0	0	0	0	0	0	0	0	0	0	0	0	0	0	0	0	0	0	0	0	0	0	0	0	0	0	0	0	0	0	0	0	0	0	0	0	0	0	0	0	0	0	0	0	0
16	Kunming	Dehong	0	0	0	0	0	0	0	0	0	0	0	0	0	0	0	0	0	0	0	0	0	0	0	0	43104.6	378.743	34.1334	357.58	4.53182	52.8396	17181.6	70.8698	6.56093	59.5586	1.00443	21.0621	11030.7	114.094	10.9259	60.2642	1.12649	13.522	4738.25	22.5047	2.12848	12.3731	0.264941
17	Enshi	Wuhan	0	0	0	0	0	0	0	0	0	0	0	0	0	0	0	0	0	0	0	0	0	0	0	0	15352.4	123.08	9.0145	98.8867	1.82485	18.8197	5868.64	23.7422	1.73222	20.4711	0.371369	7.19405	0	0	0	0	0	0	0	0	0	0	0
18	Yulin	Xi'an	0	0	0	0	0	0	0	0	0	0	0	0	0	0	0	0	0	0	0	0	0	0	0	0	36661	320.032	33.8275	254.202	3.81933	44.9408	14655.8	63.6342	6.74713	55.1964	0.91019	17.9658	0	0	0	0	0	0	0	0	0	0	0
19	Dalian	Tianjin	0	0	0	0	0	0	0	0	0	0	0	0	0	0	0	0	0	0	0	0	0	0	0	0	0	0	0	0	0	0	0	0	0	0	0	0	0	0	0	0	0	0	0	0	0	0	0
20	Hohhot	Xilin Hot	0	0	0	0	0	0	0	0	0	0	0	0	0	0	0	0	0	0	0	0	0	0	0	0	0	0	0	0	0	0	0	0	0	0	0	0	0	0	0	0	0	0	0	0	0	0	0
21	Beijing	Taiyuan	0	0	0	0	0	0	0	0	0	0	0	0	0	0	0	0	0	0	0	0	0	0	0	0	18874	151.313	11.0823	121.57	2.24344	23.1367	8044.5	32.5449	2.37446	28.061	0.509058	9.86133	0	0	0	0	0	0	0	0	0	0	0
22	Chengdu	Guiyang	2802.82	14.2938	0.127401	14.8748	0.223314	3.43583	1071.38	2.63907	0.0234917	2.93342	0.0629906	1.31335	5807.32	71.9982	7.45552	32.0044	0.510757	7.11889	2558.45	16.5839	1.71363	7.87584	0.165275	3.13627	0	0	0	0	0	0	0	0	0	0	0	0	0	0	0	0	0	0	0	0	0	0	0
23	Guangzhou	Haikou	0	0	0	0	0	0	0	0	0	0	0	0	0	0	0	0	0	0	0	0	0	0	0	0	0	0	0	0	0	0	0	0	0	0	0	0	0	0	0	0	0	0	0	0	0	0	0
24	Urumqi	Yining	0	0	0	0	0	0	0	0	0	0	0	0	0	0	0	0	0	0	0	0	0	0	0	0	4482.92	39.1336	4.13644	31.0839	0.467028	5.49537	1776.34	7.71269	0.817775	6.69	0.110318	2.17752	0	0	0	0	0	0	0	0	0	0	0
25	Nanjing	Qingdao	0	0	0	0	0	0	0	0	0	0	0	0	0	0	0	0	0	0	0	0	0	0	0	0	9265.62	80.8842	8.5495	64.2465	0.965289	11.3582	3414.99	14.8276	1.57217	12.8615	0.212086	4.18626	0	0	0	0	0	0	0	0	0	0	0
26	Yinchuan	Xi'an	0	0	0	0	0	0	0	0	0	0	0	0	0	0	0	0	0	0	0	0	0	0	0	0	35729.1	311.896	32.9676	247.74	3.72224	43.7984	13354.8	57.9852	6.14816	50.2965	0.82939	16.3709	0	0	0	0	0	0	0	0	0	0	0
27	Baotou Donghe	Beijing Daxing	0	0	0	0	0	0	0	0	0	0	0	0	0	0	0	0	0	0	0	0	0	0	0	0	0	0	0	0	0	0	0	0	0	0	0	0	0	0	0	0	0	0	0	0	0	0	0
28	Ordos Ikinholo	Beijing Daxing	0	0	0	0	0	0	0	0	0	0	0	0	0	0	0	0	0	0	0	0	0	0	0	0	0	0	0	0	0	0	0	0	0	0	0	0	0	0	0	0	0	0	0	0	0	0	0
29	Guangzhou	Xiamen	0	0	0	0	0	0	0	0	0	0	0	0	0	0	0	0	0	0	0	0	0	0	0	0	0	0	0	0	0	0	0	0	0	0	0	0	0	0	0	0	0	0	0	0	0	0	0
30	Beijing Daxing	Weihai Dashuibo	0	0	0	0	0	0	0	0	0	0	0	0	0	0	0	0	0	0	0	0	0	0	0	0	0	0	0	0	0	0	0	0	0	0	0	0	0	0	0	0	0	0	0	0	0	0	0
31	Beijing Capital	Yantai Penglai	0	0	0	0	0	0	0	0	0	0	0	0	0	0	0	0	0	0	0	0	0	0	0	0	10780.3	94.1062	9.94707	74.7488	1.12308	13.215	3814.31	16.5614	1.756	14.3654	0.236885	4.67576	0	0	0	0	0	0	0	0	0	0	0
32	Xishuangbanna	Lijiang	3304.85	24.2224	2.56032	19.2399	0.289075	4.05124	1250.67	5.4303	0.575774	4.71025	0.0776721	1.53313	0	0	0	0	0	0	0	0	0	0	0	0	0	0	0	0	0	0	0	0	0	0	0	0	6185.98	58.6501	5.90317	38.6559	0.638529	7.58306	2512.66	11.4242	1.14267	8.00571	0.148237
33	Dalian Zhoushuizi	Beijing Capital	0	0	0	0	0	0	0	0	0	0	0	0	0	0	0	0	0	0	0	0	0	0	0	0	4416.63	38.5549	4.07527	30.6243	0.460123	5.41411	1665.64	7.23203	0.766811	6.27308	0.103443	2.04181	0	0	0	0	0	0	0	0	0	0	0
34	Dalian Zhoushuizi	Beijing Daxing	0	0	0	0	0	0	0	0	0	0	0	0	0	0	0	0	0	0	0	0	0	0	0	0	0	0	0	0	0	0	0	0	0	0	0	0	0	0	0	0	0	0	0	0	0	0	0
35	Baotou Donghe	Beijing Capital	0	0	0	0	0	0	0	0	0	0	0	0	0	0	0	0	0	0	0	0	0	0	0	0	0	0	0	0	0	0	0	0	0	0	0	0	0	0	0	0	0	0	0	0	0	0	0
36	Shenyang	Yantai	0	0	0	0	0	0	0	0	0	0	0	0	0	0	0	0	0	0	0	0	0	0	0	0	0	0	0	0	0	0	0	0	0	0	0	0	0	0	0	0	0	0	0	0	0	0	0
37	Haikou	Shenzhen	0	0	0	0	0	0	0	0	0	0	0	0	0	0	0	0	0	0	0	0	0	0	0	0	0	0	0	0	0	0	0	0	0	0	0	0	0	0	0	0	0	0	0	0	0	0	0
38	Chongqing	Xi'an	5884.5	30.0097	0.267477	31.2296	0.468846	7.2135	2691.28	6.62925	0.0590104	7.36864	0.15823	3.2991	0	0	0	0	0	0	0	0	0	0	0	0	10994.6	95.9769	10.1448	76.2347	1.14541	13.4777	4492.24	19.5049	2.0681	16.9186	0.278987	5.5068	0	0	0	0	0	0	0	0	0	0	0
39	Beijing	Yulin	0	0	0	0	0	0	0	0	0	0	0	0	0	0	0	0	0	0	0	0	0	0	0	0	0	0	0	0	0	0	0	0	0	0	0	0	0	0	0	0	0	0	0	0	0	0	0
40	Ordos	Xi'an	0	0	0	0	0	0	0	0	0	0	0	0	0	0	0	0	0	0	0	0	0	0	0	0	26215.7	228.849	24.1895	181.776	2.73114	32.1364	9413.33	40.8718	4.33363	35.4523	0.584608	11.5393	0	0	0	0	0	0	0	0	0	0	0
41	Guangzhou	Changsha	0	0	0	0	0	0	0	0	0	0	0	0	0	0	0	0	0	0	0	0	0	0	0	0	0	0	0	0	0	0	0	0	0	0	0	0	0	0	0	0	0	0	0	0	0	0	0
42	Chifeng	Hohhot	3358.15	17.1258	0.152643	17.822	0.26756	4.11658	1066.7	2.62754	0.0233891	2.9206	0.0627154	1.30761	0	0	0	0	0	0	0	0	0	0	0	0	0	0	0	0	0	0	0	0	0	0	0	0	0	0	0	0	0	0	0	0	0	0	0
43	Beijing Shoudu	Weihai Dashuibo	0	0	0	0	0	0	0	0	0	0	0	0	0	0	0	0	0	0	0	0	0	0	0	0	0	0	0	0	0	0	0	0	0	0	0	0	0	0	0	0	0	0	0	0	0	0	0
44	Nanchang Changbei	Shanghai Pudong	0	0	0	0	0	0	0	0	0	0	0	0	0	0	0	0	0	0	0	0	0	0	0	0	12524.3	109.331	11.5563	86.8416	1.30477	15.3529	4042.92	17.554	1.86125	15.2264	0.251083	4.956	0	0	0	0	0	0	0	0	0	0	0
45	Nanchang Changbei	Shanghai Hongqiao	0	0	0	0	0	0	0	0	0	0	0	0	0	0	0	0	0	0	0	0	0	0	0	0	5963.96	52.0623	5.50301	41.3533	0.621323	7.3109	2021.93	8.77901	0.930838	7.61493	0.12557	2.47857	0	0	0	0	0	0	0	0	0	0	0
46	Beijing	Qingdao	0	0	0	0	0	0	0	0	0	0	0	0	0	0	0	0	0	0	0	0	0	0	0	0	26701.9	233.094	24.6381	185.147	2.78179	32.7324	8482	36.8281	3.90487	31.9447	0.526769	10.3976	0	0	0	0	0	0	0	0	0	0	0
47	Beijing	Shenyang	0	0	0	0	0	0	0	0	0	0	0	0	0	0	0	0	0	0	0	0	0	0	0	0	0	0	0	0	0	0	0	0	0	0	0	0	0	0	0	0	0	0	0	0	0	0	0
48	Chongqing	Kunming	0	0	0	0	0	0	0	0	0	0	0	0	0	0	0	0	0	0	0	0	0	0	0	0	18356	171.75	17.4208	116.788	1.89765	22.5016	7585.53	34.4888	3.44965	24.1686	0.447515	9.29871	0	0	0	0	0	0	0	0	0	0	0
49	Hangzhou	Wuhan	0	0	0	0	0	0	0	0	0	0	0	0	0	0	0	0	0	0	0	0	0	0	0	0	6380.4	55.6976	5.88726	44.2408	0.664707	7.82139	2123.79	9.2213	0.977733	7.99857	0.131897	2.60344	0	0	0	0	0	0	0	0	0	0	0
50	Guangzhou	Nanchang	0	0	0	0	0	0	0	0	0	0	0	0	0	0	0	0	0	0	0	0	0	0	0	0	5588.07	48.781	5.15618	38.7469	0.582163	6.85012	1834.66	7.96594	0.844628	6.90967	0.113941	2.24902	0	0	0	0	0	0	0	0	0	0	0
51	Dalian	Jinan	0	0	0	0	0	0	0	0	0	0	0	0	0	0	0	0	0	0	0	0	0	0	0	0	0	0	0	0	0	0	0	0	0	0	0	0	0	0	0	0	0	0	0	0	0	0	0
52	Fuzhou Changle	Shanghai Pudong	0	0	0	0	0	0	0	0	0	0	0	0	0	0	0	0	0	0	0	0	0	0	0	0	33818.1	285.661	28.5894	328.368	3.20834	41.4558	10555.2	50.83	5.10602	65.865	0.743894	12.939	0	0	0	0	0	0	0	0	0	0	0
53	Fuzhou Changle	Shanghai Hongqiao	0	0	0	0	0	0	0	0	0	0	0	0	0	0	0	0	0	0	0	0	0	0	0	0	5731.4	50.0322	5.28843	39.7407	0.597095	7.02582	1845.64	8.0136	0.849681	6.95101	0.114622	2.26247	0	0	0	0	0	0	0	0	0	0	0
54	Shanghai Hongqiao	Wuhan Tianhe	0	0	0	0	0	0	0	0	0	0	0	0	0	0	0	0	0	0	0	0	0	0	0	0	42835.4	343.412	25.1517	275.908	5.09159	52.5097	13994.6	56.6167	4.13073	48.8164	0.885583	17.1553	0	0	0	0	0	0	0	0	0	0	0
55	Shanghai Pudong	Qingdao Jiaodong	0	0	0	0	0	0	0	0	0	0	0	0	0	0	0	0	0	0	0	0	0	0	0	0	11891.1	103.803	10.9721	82.4514	1.23881	14.5767	3567.32	15.489	1.6423	13.4352	0.221546	4.373	0	0	0	0	0	0	0	0	0	0	0
56	Shanghai Hongqiao	Qingdao Jiaodong	0	0	0	0	0	0	0	0	0	0	0	0	0	0	0	0	0	0	0	0	0	0	0	0	48669.4	390.511	44.6905	379.013	4.77814	59.6613	15122.9	58.6765	6.80123	64.8283	0.932827	18.5384	0	0	0	0	0	0	0	0	0	0	0
57	Chongqing	Changsha	4978.69	25.3902	0.226304	26.4224	0.396676	6.10312	2261.69	5.57107	0.049591	6.19243	0.132973	2.77248	0	0	0	0	0	0	0	0	0	0	0	0	0	0	0	0	0	0	0	0	0	0	0	0	0	0	0	0	0	0	0	0	0	0	0
58	Zhengzhou	Hohhot	0	0	0	0	0	0	0	0	0	0	0	0	0	0	0	0	0	0	0	0	0	0	0	0	0	0	0	0	0	0	0	0	0	0	0	0	0	0	0	0	0	0	0	0	0	0	0
59	Ordos Ikinholo	Beijing Capital	0	0	0	0	0	0	0	0	0	0	0	0	0	0	0	0	0	0	0	0	0	0	0	0	0	0	0	0	0	0	0	0	0	0	0	0	0	0	0	0	0	0	0	0	0	0	0
60	Chengdu	Kunming	0	0	0	0	0	0	0	0	0	0	0	0	0	0	0	0	0	0	0	0	0	0	0	0	54082.1	418.352	30.7876	464.782	6.19238	66.2964	17531.6	64.5287	4.87004	68.2411	1.08322	21.4911	19593.7	138.947	18.0412	174.242	1.67537	24.0189	6813.28	22.7362	2.93842	32.0053	0.40396
61	Shanghai Pudong	Yantai Penglai	0	0	0	0	0	0	0	0	0	0	0	0	0	0	0	0	0	0	0	0	0	0	0	0	17903.1	156.285	16.5194	124.138	1.86514	21.9465	5592.74	24.2831	2.57474	21.0632	0.347333	6.85584	0	0	0	0	0	0	0	0	0	0	0
62	Hangzhou	Xiamen	0	0	0	0	0	0	0	0	0	0	0	0	0	0	0	0	0	0	0	0	0	0	0	0	10189.4	88.9482	9.40187	70.6518	1.06153	12.4906	3502.13	15.2059	1.61228	13.1896	0.217497	4.29308	0	0	0	0	0	0	0	0	0	0	0
63	Xi'an	Xining	0	0	0	0	0	0	0	0	0	0	0	0	0	0	0	0	0	0	0	0	0	0	0	0	23944.3	209.022	22.0937	166.027	2.49451	29.3521	7249.18	31.4753	3.33732	27.3017	0.450205	8.88639	0	0	0	0	0	0	0	0	0	0	0
64	Shenyang	Qingdao	0	0	0	0	0	0	0	0	0	0	0	0	0	0	0	0	0	0	0	0	0	0	0	0	5082.57	44.3683	4.68975	35.2418	0.529501	6.23046	1539.27	6.68339	0.708639	5.79718	0.0955956	1.88692	0	0	0	0	0	0	0	0	0	0	0
65	Guiyang	Lijiang	0	0	0	0	0	0	0	0	0	0	0	0	0	0	0	0	0	0	0	0	0	0	0	0	0	0	0	0	0	0	0	0	0	0	0	0	5513.98	48.1342	5.08781	38.2331	0.574444	6.75929	1658.43	7.20073	0.763492	6.24592	0.102995
66	Chengdu	Lijiang	0	0	0	0	0	0	0	0	0	0	0	0	0	0	0	0	0	0	0	0	0	0	0	0	0	0	0	0	0	0	0	0	0	0	0	0	5844.26	60.449	5.78872	31.929	0.596836	7.16417	2012.35	9.55777	0.903969	5.25488	0.112521
67	Wuhan	Xi'an	0	0	0	0	0	0	0	0	0	0	0	0	0	0	0	0	0	0	0	0	0	0	0	0	11514.2	168.973	19.8582	204.98	2.26968	14.1147	7714.11	26.2484	3.10979	36.1571	0.474979	9.45632	0	0	0	0	0	0	0	0	0	0	0
68	Zhengzhou	Qingdao	0	0	0	0	0	0	0	0	0	0	0	0	0	0	0	0	0	0	0	0	0	0	0	0	5927.4	51.7432	5.46928	41.0998	0.617514	7.26609	1746.48	7.58303	0.804028	6.57753	0.108464	2.14091	0	0	0	0	0	0	0	0	0	0	0
69	Fuzhou	Changsha	0	0	0	0	0	0	0	0	0	0	0	0	0	0	0	0	0	0	0	0	0	0	0	0	5737.26	50.0834	5.29384	39.7814	0.597706	7.03301	1686.1	7.32089	0.776233	6.35015	0.104714	2.0669	0	0	0	0	0	0	0	0	0	0	0
70	Guangzhou	Sanya	0	0	0	0	0	0	0	0	0	0	0	0	0	0	0	0	0	0	0	0	0	0	0	0	0	0	0	0	0	0	0	0	0	0	0	0	0	0	0	0	0	0	0	0	0	0	0
71	Fuzhou	Nanjing	0	0	0	0	0	0	0	0	0	0	0	0	0	0	0	0	0	0	0	0	0	0	0	0	0	0	0	0	0	0	0	0	0	0	0	0	0	0	0	0	0	0	0	0	0	0	0
72	Nanchang	Zhuhai	0	0	0	0	0	0	0	0	0	0	0	0	0	0	0	0	0	0	0	0	0	0	0	0	0	0	0	0	0	0	0	0	0	0	0	0	0	0	0	0	0	0	0	0	0	0	0
73	Wenzhou	Wuhan	0	0	0	0	0	0	0	0	0	0	0	0	0	0	0	0	0	0	0	0	0	0	0	0	11603.4	93.0245	6.81319	74.7388	1.37923	14.224	3442.14	13.9256	1.016	12.007	0.21782	4.21954	0	0	0	0	0	0	0	0	0	0	0
74	Shanghai Pudong	Jinan Yaoqiang	0	0	0	0	0	0	0	0	0	0	0	0	0	0	0	0	0	0	0	0	0	0	0	0	13900	121.34	12.8257	96.3805	1.44809	17.0393	4046.64	17.5701	1.86296	15.2404	0.251314	4.96057	0	0	0	0	0	0	0	0	0	0	0
75	Nanchang	Shenzhen	0	0	0	0	0	0	0	0	0	0	0	0	0	0	0	0	0	0	0	0	0	0	0	0	5832.12	50.9115	5.38137	40.4391	0.607588	7.14929	1691.22	7.34311	0.778589	6.36942	0.105032	2.07317	0	0	0	0	0	0	0	0	0	0	0
76	Ningbo	Wuhan	0	0	0	0	0	0	0	0	0	0	0	0	0	0	0	0	0	0	0	0	0	0	0	0	11373.9	95.2558	8.59588	76.0762	1.26803	13.9426	3324.85	13.9414	1.25479	12.0578	0.208451	4.07576	0	0	0	0	0	0	0	0	0	0	0
77	Shanghai Pudong	Wuhan Tianhe	0	0	0	0	0	0	0	0	0	0	0	0	0	0	0	0	0	0	0	0	0	0	0	0	29669.5	241.947	19.3457	193.931	3.44241	36.3703	8730.94	35.8356	2.86348	30.9374	0.550458	10.7028	0	0	0	0	0	0	0	0	0	0	0
78	Guangzhou	Fuzhou	0	0	0	0	0	0	0	0	0	0	0	0	0	0	0	0	0	0	0	0	0	0	0	0	0	0	0	0	0	0	0	0	0	0	0	0	0	0	0	0	0	0	0	0	0	0	0
79	Haikou	Guilin	0	0	0	0	0	0	0	0	0	0	0	0	0	0	0	0	0	0	0	0	0	0	0	0	0	0	0	0	0	0	0	0	0	0	0	0	0	0	0	0	0	0	0	0	0	0	0
80	Fuzhou	Wuhan	0	0	0	0	0	0	0	0	0	0	0	0	0	0	0	0	0	0	0	0	0	0	0	0	6111.1	48.9927	3.58827	39.3623	0.726391	7.49128	1743.13	7.05202	0.514513	6.08044	0.110306	2.13681	0	0	0	0	0	0	0	0	0	0	0
81	Hangzhou	Qingdao	0	0	0	0	0	0	0	0	0	0	0	0	0	0	0	0	0	0	0	0	0	0	0	0	20629.5	180.085	19.0351	143.042	2.14917	25.2886	5687.63	24.6951	2.61842	21.4206	0.353226	6.97216	0	0	0	0	0	0	0	0	0	0	0
82	Changsha	Nanjing	0	0	0	0	0	0	0	0	0	0	0	0	0	0	0	0	0	0	0	0	0	0	0	0	17454.9	73.4933	7.76828	58.3759	0.877085	21.397	4601.61	19.9798	2.11845	17.3305	0.28578	5.64087	0	0	0	0	0	0	0	0	0	0	0
83	Zhoushan	Xiamen	0	0	0	0	0	0	0	0	0	0	0	0	0	0	0	0	0	0	0	0	0	0	0	0	0	0	0	0	0	0	0	0	0	0	0	0	0	0	0	0	0	0	0	0	0	0	0
84	Chongqing	Wuhan	4783.16	24.3931	0.217416	25.3846	0.381097	5.86342	1949.82	4.80288	0.0427529	5.33856	0.114637	2.39019	0	0	0	0	0	0	0	0	0	0	0	0	5911.67	47.3938	3.47116	38.0777	0.702685	7.2468	1642.04	6.64303	0.484673	5.72779	0.103908	2.01288	0	0	0	0	0	0	0	0	0	0	0
85	Hangzhou	Changsha	0	0	0	0	0	0	0	0	0	0	0	0	0	0	0	0	0	0	0	0	0	0	0	0	0	0	0	0	0	0	0	0	0	0	0	0	0	0	0	0	0	0	0	0	0	0	0
86	Zhoushan	Quanzhou	0	0	0	0	0	0	0	0	0	0	0	0	0	0	0	0	0	0	0	0	0	0	0	0	0	0	0	0	0	0	0	0	0	0	0	0	0	0	0	0	0	0	0	0	0	0	0
87	Quanzhou Jinjiang	Shanghai Pudong	0	0	0	0	0	0	0	0	0	0	0	0	0	0	0	0	0	0	0	0	0	0	0	0	0	0	0	0	0	0	0	0	0	0	0	0	0	0	0	0	0	0	0	0	0	0	0
88	Quanzhou Jinjiang	Shanghai Hongqiao	0	0	0	0	0	0	0	0	0	0	0	0	0	0	0	0	0	0	0	0	0	0	0	0	0	0	0	0	0	0	0	0	0	0	0	0	0	0	0	0	0	0	0	0	0	0	0
89	Changsha	Ningbo	0	0	0	0	0	0	0	0	0	0	0	0	0	0	0	0	0	0	0	0	0	0	0	0	0	0	0	0	0	0	0	0	0	0	0	0	0	0	0	0	0	0	0	0	0	0	0
90	Sanya	Shenzhen	0	0	0	0	0	0	0	0	0	0	0	0	0	0	0	0	0	0	0	0	0	0	0	0	0	0	0	0	0	0	0	0	0	0	0	0	0	0	0	0	0	0	0	0	0	0	0
91	Zhengzhou	Hangzhou	0	0	0	0	0	0	0	0	0	0	0	0	0	0	0	0	0	0	0	0	0	0	0	0	0	0	0	0	0	0	0	0	0	0	0	0	0	0	0	0	0	0	0	0	0	0	0
92	Shanghai Hongqiao	Yantai Penglai	0	0	0	0	0	0	0	0	0	0	0	0	0	0	0	0	0	0	0	0	0	0	0	0	22401	195.549	20.6696	155.325	2.33373	27.4602	5593.79	24.2877	2.57522	21.0672	0.347398	6.85713	0	0	0	0	0	0	0	0	0	0	0
93	Shanghai Hongqiao	Jinan Yaoqiang	0	0	0	0	0	0	0	0	0	0	0	0	0	0	0	0	0	0	0	0	0	0	0	0	7818.29	62.6793	4.59068	50.3585	0.929315	9.58404	2041.63	8.25963	0.60262	7.12167	0.129195	2.50273	0	0	0	0	0	0	0	0	0	0	0
94	Guangzhou Baiyun	Zunyi Maotai	0	0	0	0	0	0	0	0	0	0	0	0	0	0	0	0	0	0	0	0	0	0	0	0	0	0	0	0	0	0	0	0	0	0	0	0	0	0	0	0	0	0	0	0	0	0	0
95	Changsha	Nanning	0	0	0	0	0	0	0	0	0	0	0	0	0	0	0	0	0	0	0	0	0	0	0	0	0	0	0	0	0	0	0	0	0	0	0	0	0	0	0	0	0	0	0	0	0	0	0
96	Aksu	Urumqi	0	0	0	0	0	0	0	0	0	0	0	0	0	0	0	0	0	0	0	0	0	0	0	0	0	0	0	0	0	0	0	0	0	0	0	0	0	0	0	0	0	0	0	0	0	0	0
97	Chongqing	Nanning	0	0	0	0	0	0	0	0	0	0	0	0	0	0	0	0	0	0	0	0	0	0	0	0	0	0	0	0	0	0	0	0	0	0	0	0	0	0	0	0	0	0	0	0	0	0	0
98	Ningbo	Qingdao	0	0	0	0	0	0	0	0	0	0	0	0	0	0	0	0	0	0	0	0	0	0	0	0	15397.9	134.415	14.2078	106.767	1.60414	18.8754	3891.47	16.8964	1.79153	14.656	0.241677	4.77035	0	0	0	0	0	0	0	0	0	0	0
99	Guangzhou	Guiyang	0	0	0	0	0	0	0	0	0	0	0	0	0	0	0	0	0	0	0	0	0	0	0	0	0	0	0	0	0	0	0	0	0	0	0	0	0	0	0	0	0	0	0	0	0	0	0
100	Guangzhou	Wuhan	0	0	0	0	0	0	0	0	0	0	0	0	0	0	0	0	0	0	0	0	0	0	0	0	16172.7	129.656	9.49614	104.17	1.92235	19.8252	4121.66	16.6746	1.21657	14.3773	0.26082	5.05253	0	0	0	0	0	0	0	0	0	0	0
101	Changsha	Xiamen	0	0	0	0	0	0	0	0	0	0	0	0	0	0	0	0	0	0	0	0	0	0	0	0	0	0	0	0	0	0	0	0	0	0	0	0	0	0	0	0	0	0	0	0	0	0	0
102	Shanghai Pudong	Xiamen Gaoqi	0	0	0	0	0	0	0	0	0	0	0	0	0	0	0	0	0	0	0	0	0	0	0	0	0	0	0	0	0	0	0	0	0	0	0	0	0	0	0	0	0	0	0	0	0	0	0
103	Shanghai Hongqiao	Xiamen Gaoqi	0	0	0	0	0	0	0	0	0	0	0	0	0	0	0	0	0	0	0	0	0	0	0	0	23185.9	202.401	21.3939	160.768	2.41549	28.4223	5871.96	25.4955	2.70328	22.1148	0.364674	7.19812	0	0	0	0	0	0	0	0	0	0	0
104	Changsha	Jieyang	0	0	0	0	0	0	0	0	0	0	0	0	0	0	0	0	0	0	0	0	0	0	0	0	6796.53	59.3303	6.27124	47.1262	0.70806	8.33151	1690.29	7.33907	0.778161	6.36592	0.104974	2.07203	0	0	0	0	0	0	0	0	0	0	0
105	Zhengzhou Xinzheng	Shanghai Pudong	0	0	0	0	0	0	0	0	0	0	0	0	0	0	0	0	0	0	0	0	0	0	0	0	8703.49	75.9771	8.03081	60.3488	0.906727	10.6692	1946.73	8.45252	0.896219	7.33173	0.1209	2.38639	0	0	0	0	0	0	0	0	0	0	0
106	Zhengzhou Xinzheng	Shanghai Hongqiao	0	0	0	0	0	0	0	0	0	0	0	0	0	0	0	0	0	0	0	0	0	0	0	0	7829.61	62.77	4.59732	50.4314	0.930659	9.5979	1963.91	7.9452	0.579679	6.85056	0.124277	2.40745	0	0	0	0	0	0	0	0	0	0	0
107	Hohhot	Xi'an	3407.34	17.3767	0.154879	18.0831	0.271479	4.17688	773.61	1.90558	0.0169626	2.11812	0.0454834	0.948328	0	0	0	0	0	0	0	0	0	0	0	0	5289.01	46.1704	4.88023	36.6733	0.551007	6.48352	1291.3	5.60669	0.594477	4.86325	0.0801952	1.58293	0	0	0	0	0	0	0	0	0	0	0
108	Jinan	Xi'an	0	0	0	0	0	0	0	0	0	0	0	0	0	0	0	0	0	0	0	0	0	0	0	0	15584.2	136.042	14.3798	108.059	1.62356	19.1039	3780.59	16.415	1.74048	14.2384	0.234791	4.63442	0	0	0	0	0	0	0	0	0	0	0
109	Hefei	Xiamen	0	0	0	0	0	0	0	0	0	0	0	0	0	0	0	0	0	0	0	0	0	0	0	0	17463.2	152.445	16.1135	121.088	1.81931	21.4073	4236.42	18.3941	1.95033	15.9551	0.2631	5.1932	0	0	0	0	0	0	0	0	0	0	0
110	Shenyang	Jinan	0	0	0	0	0	0	0	0	0	0	0	0	0	0	0	0	0	0	0	0	0	0	0	0	0	0	0	0	0	0	0	0	0	0	0	0	0	0	0	0	0	0	0	0	0	0	0
111	Guangzhou Baiyun	Zunyi Xinzhou	0	0	0	0	0	0	0	0	0	0	0	0	0	0	0	0	0	0	0	0	0	0	0	0	0	0	0	0	0	0	0	0	0	0	0	0	0	0	0	0	0	0	0	0	0	0	0
112	Haikou	Jieyang	0	0	0	0	0	0	0	0	0	0	0	0	0	0	0	0	0	0	0	0	0	0	0	0	0	0	0	0	0	0	0	0	0	0	0	0	0	0	0	0	0	0	0	0	0	0	0
113	Wuhan	Xiamen	0	0	0	0	0	0	0	0	0	0	0	0	0	0	0	0	0	0	0	0	0	0	0	0	7933.58	63.6035	4.65837	51.1011	0.943018	9.72535	1939.69	7.84722	0.572531	6.76608	0.122744	2.37777	0	0	0	0	0	0	0	0	0	0	0
114	Dalian	Nanjing	0	0	0	0	0	0	0	0	0	0	0	0	0	0	0	0	0	0	0	0	0	0	0	0	25606.6	223.533	23.6275	177.553	2.66769	31.3898	6144.38	26.6783	2.8287	23.1408	0.381593	7.53208	0	0	0	0	0	0	0	0	0	0	0
115	Haikou	Guiyang	0	0	0	0	0	0	0	0	0	0	0	0	12816.8	158.901	16.4544	70.6339	1.12724	15.7114	4013.89	26.018	2.68846	12.3562	0.259296	4.92041	0	0	0	0	0	0	0	0	0	0	0	0	0	0	0	0	0	0	0	0	0	0	0
116	Guiyang	Wuhan	0	0	0	0	0	0	0	0	0	0	0	0	4965.87	61.5661	6.37525	27.3671	0.436751	6.0874	1693.86	10.9796	1.13453	5.2143	0.109423	2.07641	6355.13	50.9491	3.73155	40.9341	0.755397	7.79042	2389.41	9.66662	0.705273	8.33482	0.151203	2.92906	0	0	0	0	0	0	0	0	0	0	0
117	Guiyang	Shenzhen	0	0	0	0	0	0	0	0	0	0	0	0	0	0	0	0	0	0	0	0	0	0	0	0	0	0	0	0	0	0	0	0	0	0	0	0	0	0	0	0	0	0	0	0	0	0	0
118	Nanjing	Xiamen	0	0	0	0	0	0	0	0	0	0	0	0	0	0	0	0	0	0	0	0	0	0	0	0	18130.4	158.269	16.7292	125.714	1.88882	22.2251	4261.22	18.5018	1.96175	16.0485	0.26464	5.22361	0	0	0	0	0	0	0	0	0	0	0
119	Hangzhou	Jieyang	0	0	0	0	0	0	0	0	0	0	0	0	0	0	0	0	0	0	0	0	0	0	0	0	7633.9	66.64	7.04388	52.9324	0.795296	9.35799	1792.38	7.78236	0.825163	6.75043	0.111315	2.19719	0	0	0	0	0	0	0	0	0	0	0
120	Changchun	Beijing	0	0	0	0	0	0	0	0	0	0	0	0	0	0	0	0	0	0	0	0	0	0	0	0	0	0	0	0	0	0	0	0	0	0	0	0	0	0	0	0	0	0	0	0	0	0	0
121	Guiyang	Xi'an	7146.09	36.4435	0.324822	37.9249	0.569362	8.76001	1710.96	4.2145	0.0375154	4.68455	0.100594	2.09737	0	0	0	0	0	0	0	0	0	0	0	0	6715.22	58.6204	6.19621	46.5624	0.699589	8.23183	1427.95	6.20004	0.657389	5.37792	0.0886821	1.75045	0	0	0	0	0	0	0	0	0	0	0
122	Shenzhen	Wuhan	0	0	0	0	0	0	0	0	0	0	0	0	0	0	0	0	0	0	0	0	0	0	0	0	18983.9	152.194	11.1468	122.278	2.25651	23.2714	4502.85	18.2168	1.32909	15.707	0.284942	5.51981	0	0	0	0	0	0	0	0	0	0	0
123	Chengdu	Changsha	0	0	0	0	0	0	0	0	0	0	0	0	0	0	0	0	0	0	0	0	0	0	0	0	0	0	0	0	0	0	0	0	0	0	0	0	0	0	0	0	0	0	0	0	0	0	0
124	Chengdu	Lanzhou	0	0	0	0	0	0	0	0	0	0	0	0	0	0	0	0	0	0	0	0	0	0	0	0	16370.2	137.101	12.3721	109.495	1.82505	20.0674	3838.28	16.0942	1.44855	13.9198	0.240641	4.70514	0	0	0	0	0	0	0	0	0	0	0
125	Zhengzhou	Yinchuan	0	0	0	0	0	0	0	0	0	0	0	0	0	0	0	0	0	0	0	0	0	0	0	0	0	0	0	0	0	0	0	0	0	0	0	0	0	0	0	0	0	0	0	0	0	0	0
126	Changsha	Xi'an	0	0	0	0	0	0	0	0	0	0	0	0	0	0	0	0	0	0	0	0	0	0	0	0	18046.6	157.538	16.6518	125.133	1.88009	22.1224	3979.66	17.2793	1.83212	14.9881	0.247154	4.87846	0	0	0	0	0	0	0	0	0	0	0
127	Hefei	Beijing	0	0	0	0	0	0	0	0	0	0	0	0	0	0	0	0	0	0	0	0	0	0	0	0	20402.7	178.105	18.8258	141.469	2.12554	25.0106	4645.27	20.1693	2.13855	17.4949	0.288491	5.69439	0	0	0	0	0	0	0	0	0	0	0
128	Hefei	Xi'an	0	0	0	0	0	0	0	0	0	0	0	0	0	0	0	0	0	0	0	0	0	0	0	0	17463.1	152.444	16.1134	121.087	1.8193	21.4071	3971.85	17.2454	1.82853	14.9587	0.246669	4.86888	0	0	0	0	0	0	0	0	0	0	0
129	Changsha Huanghua	Shanghai Pudong	0	0	0	0	0	0	0	0	0	0	0	0	0	0	0	0	0	0	0	0	0	0	0	0	9280.31	81.0124	8.56305	64.3483	0.966819	11.3762	1909.95	8.2928	0.879285	7.19319	0.118616	2.3413	0	0	0	0	0	0	0	0	0	0	0
130	Changsha Huanghua	Shanghai Hongqiao	0	0	0	0	0	0	0	0	0	0	0	0	0	0	0	0	0	0	0	0	0	0	0	0	15559.5	135.827	14.3569	107.888	1.62098	19.0736	3819.66	16.5846	1.75846	14.3855	0.237217	4.68232	0	0	0	0	0	0	0	0	0	0	0
131	Shijiazhuang	Lanzhou	0	0	0	0	0	0	0	0	0	0	0	0	0	0	0	0	0	0	0	0	0	0	0	0	0	0	0	0	0	0	0	0	0	0	0	0	0	0	0	0	0	0	0	0	0	0	0
132	Chongqing	Nanchang	0	0	0	0	0	0	0	0	0	0	0	0	0	0	0	0	0	0	0	0	0	0	0	0	0	0	0	0	0	0	0	0	0	0	0	0	0	0	0	0	0	0	0	0	0	0	0
133	Nanjing	Taiyuan	0	0	0	0	0	0	0	0	0	0	0	0	0	0	0	0	0	0	0	0	0	0	0	0	22369.1	187.341	16.9056	149.62	2.49384	27.4211	5062.03	21.2256	1.9104	18.3579	0.317364	6.20528	0	0	0	0	0	0	0	0	0	0	0
134	Zhengzhou	Chongqing	0	0	0	0	0	0	0	0	0	0	0	0	0	0	0	0	0	0	0	0	0	0	0	0	0	0	0	0	0	0	0	0	0	0	0	0	0	0	0	0	0	0	0	0	0	0	0
135	Nanjing	Beijing	0	0	0	0	0	0	0	0	0	0	0	0	0	0	0	0	0	0	0	0	0	0	0	0	74466.7	594.005	68.146	579.893	7.27379	91.2849	16774.5	65.0844	7.54397	71.908	1.0347	20.5629	0	0	0	0	0	0	0	0	0	0	0
136	Zhengzhou	Dalian	0	0	0	0	0	0	0	0	0	0	0	0	0	0	0	0	0	0	0	0	0	0	0	0	0	0	0	0	0	0	0	0	0	0	0	0	6469.75	51.868	3.79885	41.6724	0.769021	7.93092	1456.92	5.89412	0.430033	5.08206	0.0921942
137	Tianjin	Xi'an	0	0	0	0	0	0	0	0	0	0	0	0	0	0	0	0	0	0	0	0	0	0	0	0	0	0	0	0	0	0	0	0	0	0	0	0	0	0	0	0	0	0	0	0	0	0	0
138	Hangzhou	Yantai	0	0	0	0	0	0	0	0	0	0	0	0	0	0	0	0	0	0	0	0	0	0	0	0	6012.99	52.4903	5.54825	41.6932	0.626431	7.37101	1319.58	5.72948	0.607496	4.96976	0.0819515	1.6176	0	0	0	0	0	0	0	0	0	0	0
139	Wuhan	Zhuhai	0	0	0	0	0	0	0	0	0	0	0	0	0	0	0	0	0	0	0	0	0	0	0	0	0	0	0	0	0	0	0	0	0	0	0	0	0	0	0	0	0	0	0	0	0	0	0
140	Shanghai Pudong	Shijiazhuang Zhengding	0	0	0	0	0	0	0	0	0	0	0	0	0	0	0	0	0	0	0	0	0	0	0	0	0	0	0	0	0	0	0	0	0	0	0	0	0	0	0	0	0	0	0	0	0	0	0
141	Shenzhen	Wenzhou	0	0	0	0	0	0	0	0	0	0	0	0	0	0	0	0	0	0	0	0	0	0	0	0	0	0	0	0	0	0	0	0	0	0	0	0	0	0	0	0	0	0	0	0	0	0	0
142	Harbin Taiping	Beijing Capital	0	0	0	0	0	0	0	0	0	0	0	0	0	0	0	0	0	0	0	0	0	0	0	0	24219.4	205.835	19.7157	164.069	2.63835	29.6893	5614.03	23.8178	2.27352	20.6202	0.350869	6.88194	0	0	0	0	0	0	0	0	0	0	0
143	Shanghai Pudong	Weihai Dashuibo	0	0	0	0	0	0	0	0	0	0	0	0	0	0	0	0	0	0	0	0	0	0	0	0	0	0	0	0	0	0	0	0	0	0	0	0	0	0	0	0	0	0	0	0	0	0	0
144	Shanghai Hongqiao	Weihai Dashuibo	0	0	0	0	0	0	0	0	0	0	0	0	0	0	0	0	0	0	0	0	0	0	0	0	16813	134.79	9.87209	108.294	1.99846	20.6101	4035.39	16.3256	1.19111	14.0764	0.255361	4.94677	0	0	0	0	0	0	0	0	0	0	0
145	Chengdu	Nanning	0	0	0	0	0	0	0	0	0	0	0	0	0	0	0	0	0	0	0	0	0	0	0	0	0	0	0	0	0	0	0	0	0	0	0	0	0	0	0	0	0	0	0	0	0	0	0
146	Chongqing	Lijiang	0	0	0	0	0	0	0	0	0	0	0	0	0	0	0	0	0	0	0	0	0	0	0	0	5849.78	60.5061	5.79419	31.9592	0.5974	7.17094	1583.02	7.51866	0.711111	4.13377	0.088515	1.94054	6609.36	57.6963	6.09853	45.8284	0.688561	8.10207	1568.82	6.81168	0.722241	5.90846	0.0974306
147	Guangzhou	Wenzhou	0	0	0	0	0	0	0	0	0	0	0	0	0	0	0	0	0	0	0	0	0	0	0	0	7864.45	63.0493	4.61778	50.6558	0.934801	9.64062	1878.3	7.59886	0.55441	6.55194	0.118859	2.30251	0	0	0	0	0	0	0	0	0	0	0
148	Qingdao	Wuhan	0	0	0	0	0	0	0	0	0	0	0	0	0	0	0	0	0	0	0	0	0	0	0	0	12329.5	103.234	9.30617	82.4508	1.3751	15.1141	2928.45	12.2792	1.10519	10.6202	0.183599	3.58983	5023.95	43.8565	4.63566	34.8354	0.523393	6.1586	1457.63	6.32889	0.671051	5.48969	0.090525
149	Zhengzhou	Lanzhou	0	0	0	0	0	0	0	0	0	0	0	0	0	0	0	0	0	0	0	0	0	0	0	0	6989.47	61.0145	6.44926	48.464	0.72816	8.56802	1642.84	7.13307	0.756319	6.18724	0.102028	2.01388	0	0	0	0	0	0	0	0	0	0	0
150	Beijing Daxing	Shanghai Hongqiao	0	0	0	0	0	0	0	0	0	0	0	0	0	0	0	0	0	0	0	0	0	0	0	0	0	0	0	0	0	0	0	0	0	0	0	0	0	0	0	0	0	0	0	0	0	0	0
151	Beijing	Xi'an	0	0	0	0	0	0	0	0	0	0	0	0	0	0	0	0	0	0	0	0	0	0	0	0	124116	749.452	97.3771	956.858	9.44939	152.147	30293	104.227	13.28	143.603	1.84458	37.1346	0	0	0	0	0	0	0	0	0	0	0
152	Zhengzhou	Chengdu	0	0	0	0	0	0	0	0	0	0	0	0	0	0	0	0	0	0	0	0	0	0	0	0	0	0	0	0	0	0	0	0	0	0	0	0	7216.27	57.8528	4.23719	46.4808	0.857755	8.84604	1683.68	6.81151	0.496965	5.87306	0.106544
153	Shanghai Pudong	Jieyang Chaoshan	0	0	0	0	0	0	0	0	0	0	0	0	0	0	0	0	0	0	0	0	0	0	0	0	8542.53	74.5719	7.88229	59.2327	0.889957	10.4718	3113.4	13.5181	1.43332	11.7256	0.193356	3.81656	0	0	0	0	0	0	0	0	0	0	0
154	Shanghai Hongqiao	Jieyang Chaoshan	0	0	0	0	0	0	0	0	0	0	0	0	0	0	0	0	0	0	0	0	0	0	0	0	7447.65	65.0142	6.87203	51.6409	0.775893	9.12968	1556.79	6.75946	0.716704	5.86316	0.0966837	1.90839	0	0	0	0	0	0	0	0	0	0	0
155	Haikou	Kunming	0	0	0	0	0	0	0	0	0	0	0	0	0	0	0	0	0	0	0	0	0	0	0	0	0	0	0	0	0	0	0	0	0	0	0	0	18063.9	151.247	13.6344	120.798	2.01464	22.1435	4171.48	17.4914	1.5743	15.1282	0.261531
156	Chengdu	Wuhan	0	0	0	0	0	0	0	0	0	0	0	0	0	0	0	0	0	0	0	0	0	0	0	0	39953.9	320.31	23.4598	257.347	4.74908	48.9773	9250.7	37.4247	2.73049	32.2686	0.585387	11.34	0	0	0	0	0	0	0	0	0	0	0
157	Dunhuang	Lanzhou	0	0	0	0	0	0	0	0	0	0	0	0	0	0	0	0	0	0	0	0	0	0	0	0	18185.9	158.754	16.7804	126.099	1.8946	22.2932	5358.31	23.2653	2.46682	20.1804	0.332774	6.56847	0	0	0	0	0	0	0	0	0	0	0
158	Beijing Daxing	Shanghai Pudong	0	0	0	0	0	0	0	0	0	0	0	0	0	0	0	0	0	0	0	0	0	0	0	0	0	0	0	0	0	0	0	0	0	0	0	0	0	0	0	0	0	0	0	0	0	0	0
159	Dalian	Shanghai	0	0	0	0	0	0	0	0	0	0	0	0	0	0	0	0	0	0	0	0	0	0	0	0	46162	402.971	42.5942	320.081	4.80914	56.5875	12960	49.2371	5.2206	42.7084	0.704262	15.8869	0	0	0	0	0	0	0	0	0	0	0
160	Changchun	Qingdao	0	0	0	0	0	0	0	0	0	0	0	0	0	0	0	0	0	0	0	0	0	0	0	0	0	0	0	0	0	0	0	0	0	0	0	0	0	0	0	0	0	0	0	0	0	0	0
161	Quanzhou	Guiyang	0	0	0	0	0	0	0	0	0	0	0	0	0	0	0	0	0	0	0	0	0	0	0	0	0	0	0	0	0	0	0	0	0	0	0	0	7511.55	60.2201	4.41057	48.3827	0.892854	9.20801	1719.48	6.95632	0.507531	5.99792	0.108809
162	Zhengzhou	Ningbo	0	0	0	0	0	0	0	0	0	0	0	0	0	0	0	0	0	0	0	0	0	0	0	0	14140.6	123.44	13.0477	98.0488	1.47316	17.3342	3210.8	13.941	1.47816	12.0924	0.199405	3.93595	0	0	0	0	0	0	0	0	0	0	0
163	Hefei	Guilin	0	0	0	0	0	0	0	0	0	0	0	0	0	0	0	0	0	0	0	0	0	0	0	0	8239.74	71.9287	7.6029	57.1332	0.858413	10.1007	1858.66	8.07015	0.855677	7.00006	0.115431	2.27844	0	0	0	0	0	0	0	0	0	0	0
164	Hangzhou	Shijiazhuang	0	0	0	0	0	0	0	0	0	0	0	0	0	0	0	0	0	0	0	0	0	0	0	0	0	0	0	0	0	0	0	0	0	0	0	0	0	0	0	0	0	0	0	0	0	0	0
165	Nanchang	Xi'an	0	0	0	0	0	0	0	0	0	0	0	0	0	0	0	0	0	0	0	0	0	0	0	0	9210.07	160.798	16.9965	127.723	1.919	11.2901	4112.69	17.8569	1.89337	15.4891	0.255416	5.04153	0	0	0	0	0	0	0	0	0	0	0
166	Tianjin	Wuhan	0	0	0	0	0	0	0	0	0	0	0	0	0	0	0	0	0	0	0	0	0	0	0	0	0	0	0	0	0	0	0	0	0	0	0	0	0	0	0	0	0	0	0	0	0	0	0
167	Beijing Capital	Shanghai Hongqiao	0	0	0	0	0	0	0	0	0	0	0	0	0	0	0	0	0	0	0	0	0	0	0	0	371113	2415.47	331.894	3814.71	30.3537	454.927	92956.9	300.648	41.3249	535.7	5.85072	113.951	0	0	0	0	0	0	0	0	0	0	0
168	Zhengzhou	Xining	0	0	0	0	0	0	0	0	0	0	0	0	0	0	0	0	0	0	0	0	0	0	0	0	6637.5	57.942	6.1245	46.0235	0.691492	8.13657	1506.1	6.53932	0.693364	5.67222	0.093535	1.84624	0	0	0	0	0	0	0	0	0	0	0
169	Hohhot	Tongliao	11346.6	102.604	0.914515	106.775	1.603	13.9091	5479.81	13.4981	0.120153	15.0035	0.322178	6.71741	0	0	0	0	0	0	0	0	0	0	0	0	0	0	0	0	0	0	0	0	0	0	0	0	0	0	0	0	0	0	0	0	0	0	0
170	Harbin	Yantai	0	0	0	0	0	0	0	0	0	0	0	0	0	0	0	0	0	0	0	0	0	0	0	0	6117.48	53.4024	5.64466	42.4177	0.637316	7.49909	1347.11	5.84904	0.620173	5.07347	0.0836616	1.65136	0	0	0	0	0	0	0	0	0	0	0
171	Harbin Taiping	Beijing Daxing	0	0	0	0	0	0	0	0	0	0	0	0	0	0	0	0	0	0	0	0	0	0	0	0	0	0	0	0	0	0	0	0	0	0	0	0	0	0	0	0	0	0	0	0	0	0	0
172	Guangzhou	Hangzhou	0	0	0	0	0	0	0	0	0	0	0	0	0	0	0	0	0	0	0	0	0	0	0	0	31241.9	85.1842	9.00402	67.6621	1.01661	38.2978	6411.3	27.8373	2.95158	24.1461	0.398169	7.85927	0	0	0	0	0	0	0	0	0	0	0
173	Shanghai Pudong	Taiyuan Wusu	0	0	0	0	0	0	0	0	0	0	0	0	0	0	0	0	0	0	0	0	0	0	0	0	17541.3	140.628	10.2997	112.985	2.08503	21.5029	3869.24	15.6534	1.14207	13.4968	0.244847	4.7431	0	0	0	0	0	0	0	0	0	0	0
174	Nanning	Wuhan	0	0	0	0	0	0	0	0	0	0	0	0	0	0	0	0	0	0	0	0	0	0	0	0	0	0	0	0	0	0	0	0	0	0	0	0	0	0	0	0	0	0	0	0	0	0	0
175	Haikou	Changsha	0	0	0	0	0	0	0	0	0	0	0	0	0	0	0	0	0	0	0	0	0	0	0	0	7103.76	56.9509	4.17113	45.7561	0.844382	8.70813	1565.52	6.33347	0.462088	5.46089	0.0990665	1.91909	0	0	0	0	0	0	0	0	0	0	0
176	Haikou	Xiamen	0	0	0	0	0	0	0	0	0	0	0	0	0	0	0	0	0	0	0	0	0	0	0	0	0	0	0	0	0	0	0	0	0	0	0	0	0	0	0	0	0	0	0	0	0	0	0
177	Guilin	Xi'an	0	0	0	0	0	0	0	0	0	0	0	0	0	0	0	0	0	0	0	0	0	0	0	0	5924.94	51.7217	5.46701	41.0827	0.617258	7.26307	1295.24	5.62379	0.59629	4.87809	0.0804397	1.58776	0	0	0	0	0	0	0	0	0	0	0
178	Nanjing	Xi'an	7000.07	35.6988	0.318185	37.15	0.557728	8.58101	2189.53	5.39334	0.0480089	5.99488	0.128731	2.68403	0	0	0	0	0	0	0	0	0	0	0	0	45446.3	396.723	41.9338	315.118	4.73458	55.7102	10964.2	47.6056	5.04761	41.2931	0.680925	13.4404	0	0	0	0	0	0	0	0	0	0	0
179	Guangzhou	Hefei	0	0	0	0	0	0	0	0	0	0	0	0	0	0	0	0	0	0	0	0	0	0	0	0	14967.7	130.66	13.8108	103.784	1.55933	18.3481	3260.2	14.1555	1.5009	12.2785	0.202472	3.99651	0	0	0	0	0	0	0	0	0	0	0
180	Nanning	Xiamen	0	0	0	0	0	0	0	0	0	0	0	0	0	0	0	0	0	0	0	0	0	0	0	0	0	0	0	0	0	0	0	0	0	0	0	0	0	0	0	0	0	0	0	0	0	0	0
181	Yinchuan Hedong	Beijing Capital	0	0	0	0	0	0	0	0	0	0	0	0	0	0	0	0	0	0	0	0	0	0	0	0	17023.1	148.603	15.7074	118.036	1.77346	20.8678	3390.5	14.7212	1.56089	12.7692	0.210565	4.15623	0	0	0	0	0	0	0	0	0	0	0
182	Yinchuan Hedong	Beijing Daxing	0	0	0	0	0	0	0	0	0	0	0	0	0	0	0	0	0	0	0	0	0	0	0	0	0	0	0	0	0	0	0	0	0	0	0	0	0	0	0	0	0	0	0	0	0	0	0
183	Guangzhou	Yiwu	0	0	0	0	0	0	0	0	0	0	0	0	0	0	0	0	0	0	0	0	0	0	0	0	0	0	0	0	0	0	0	0	0	0	0	0	0	0	0	0	0	0	0	0	0	0	0
184	Changchun	Shijiazhuang	0	0	0	0	0	0	0	0	0	0	0	0	0	0	0	0	0	0	0	0	0	0	0	0	0	0	0	0	0	0	0	0	0	0	0	0	0	0	0	0	0	0	0	0	0	0	0
185	Harbin	Qingdao	0	0	0	0	0	0	0	0	0	0	0	0	0	0	0	0	0	0	0	0	0	0	0	0	19904.7	173.758	18.3663	138.017	2.07367	24.4001	4105.25	17.8246	1.88994	15.4611	0.254954	5.03241	0	0	0	0	0	0	0	0	0	0	0
186	Changchun	Tianjin	0	0	0	0	0	0	0	0	0	0	0	0	0	0	0	0	0	0	0	0	0	0	0	0	0	0	0	0	0	0	0	0	0	0	0	0	0	0	0	0	0	0	0	0	0	0	0
187	Hangzhou	Zhuhai	0	0	0	0	0	0	0	0	0	0	0	0	0	0	0	0	0	0	0	0	0	0	0	0	0	0	0	0	0	0	0	0	0	0	0	0	0	0	0	0	0	0	0	0	0	0	0
188	Changsha	Kunming	0	0	0	0	0	0	0	0	0	0	0	0	0	0	0	0	0	0	0	0	0	0	0	0	15783.1	126.533	9.26742	101.661	1.87605	19.3477	3428.41	13.87	1.01195	11.9591	0.21695	4.2027	0	0	0	0	0	0	0	0	0	0	0
189	Chongqing	Lanzhou	4011.32	20.4568	0.182333	21.2884	0.3196	4.91726	1534.85	3.78069	0.0336539	4.20237	0.0902394	1.88149	0	0	0	0	0	0	0	0	0	0	0	0	0	0	0	0	0	0	0	0	0	0	0	0	0	0	0	0	0	0	0	0	0	0	0
190	Chengdu	Xining	0	0	0	0	0	0	0	0	0	0	0	0	0	0	0	0	0	0	0	0	0	0	0	0	23438.6	204.607	21.6271	162.52	2.44183	28.7322	5704.37	24.7678	2.62613	21.4837	0.354266	6.99269	0	0	0	0	0	0	0	0	0	0	0
191	Wuxi	Xi'an	0	0	0	0	0	0	0	0	0	0	0	0	0	0	0	0	0	0	0	0	0	0	0	0	16519.2	144.205	15.2425	114.542	1.72097	20.2501	3579.19	15.5405	1.64776	13.4798	0.222283	4.38754	0	0	0	0	0	0	0	0	0	0	0
192	Chongqing	Taiyuan	5740.39	29.2747	0.260927	30.4648	0.457364	7.03684	1921.78	4.73381	0.0421381	5.26179	0.112989	2.35581	0	0	0	0	0	0	0	0	0	0	0	0	15074.8	120.855	8.85152	97.0987	1.79186	18.4794	3236.84	13.095	0.955405	11.2908	0.204828	3.96787	0	0	0	0	0	0	0	0	0	0	0
193	Shanghai Hongqiao	Shijiazhuang Zhengding	0	0	0	0	0	0	0	0	0	0	0	0	0	0	0	0	0	0	0	0	0	0	0	0	0	0	0	0	0	0	0	0	0	0	0	0	0	0	0	0	0	0	0	0	0	0	0
194	Hefei	Zhuhai	0	0	0	0	0	0	0	0	0	0	0	0	0	0	0	0	0	0	0	0	0	0	0	0	0	0	0	0	0	0	0	0	0	0	0	0	0	0	0	0	0	0	0	0	0	0	0
195	Shanghai Pudong	Tianjin Binhai	0	0	0	0	0	0	0	0	0	0	0	0	0	0	0	0	0	0	0	0	0	0	0	0	8745.03	76.3397	8.06914	60.6368	0.911054	10.7201	1857.73	8.06611	0.855249	6.99656	0.115373	2.2773	0	0	0	0	0	0	0	0	0	0	0
196	Shanghai Hongqiao	Tianjin Binhai	0	0	0	0	0	0	0	0	0	0	0	0	0	0	0	0	0	0	0	0	0	0	0	0	15896	132.521	11.7274	105.903	1.7847	19.486	3732.62	15.6512	1.40868	13.5366	0.234016	4.57562	0	0	0	0	0	0	0	0	0	0	0
197	Beijing	Wuhan	0	0	0	0	0	0	0	0	0	0	0	0	0	0	0	0	0	0	0	0	0	0	0	0	34229.9	274.421	20.0988	220.478	4.0687	41.9606	7323.83	29.6293	2.16174	25.5472	0.463454	8.97789	0	0	0	0	0	0	0	0	0	0	0
198	Hangzhou	Tianjin	0	0	0	0	0	0	0	0	0	0	0	0	0	0	0	0	0	0	0	0	0	0	0	0	0	0	0	0	0	0	0	0	0	0	0	0	0	0	0	0	0	0	0	0	0	0	0
199	Kunming	Zhuhai	0	0	0	0	0	0	0	0	0	0	0	0	0	0	0	0	0	0	0	0	0	0	0	0	0	0	0	0	0	0	0	0	0	0	0	0	5340.95	46.6238	4.92815	37.0334	0.556418	6.54719	1132.59	4.91762	0.521415	4.26555	0.070339
200	Chongqing	Hefei	0	0	0	0	0	0	0	0	0	0	0	0	0	0	0	0	0	0	0	0	0	0	0	0	17747	154.922	16.3754	123.055	1.84888	21.7551	3774.74	16.3896	1.73778	14.2163	0.234428	4.62726	0	0	0	0	0	0	0	0	0	0	0
201	Guiyang	Sanya	0	0	0	0	0	0	0	0	0	0	0	0	0	0	0	0	0	0	0	0	0	0	0	0	0	0	0	0	0	0	0	0	0	0	0	0	0	0	0	0	0	0	0	0	0	0	0
202	Chongqing	Yinchuan	8604.25	75.1107	7.93924	59.6606	0.896387	10.5475	2869.86	12.4607	1.3212	10.8084	0.178231	3.51801	0	0	0	0	0	0	0	0	0	0	0	0	6759.26	59.0049	6.23685	46.8678	0.704177	8.28582	1434.93	6.23033	0.660601	5.4042	0.0891154	1.75901	0	0	0	0	0	0	0	0	0	0	0
203	Ningbo Lishe	Beijing Daxing	0	0	0	0	0	0	0	0	0	0	0	0	0	0	0	0	0	0	0	0	0	0	0	0	0	0	0	0	0	0	0	0	0	0	0	0	0	0	0	0	0	0	0	0	0	0	0
204	Dalian	Ningbo	0	0	0	0	0	0	0	0	0	0	0	0	0	0	0	0	0	0	0	0	0	0	0	0	0	0	0	0	0	0	0	0	0	0	0	0	0	0	0	0	0	0	0	0	0	0	0
205	Dalian	Hangzhou	0	0	0	0	0	0	0	0	0	0	0	0	0	0	0	0	0	0	0	0	0	0	0	0	0	0	0	0	0	0	0	0	0	0	0	0	0	0	0	0	0	0	0	0	0	0	0
206	Chengdu	Taiyuan	0	0	0	0	0	0	0	0	0	0	0	0	0	0	0	0	0	0	0	0	0	0	0	0	16457.6	137.724	12.3868	110.005	1.83704	20.1745	3432.18	14.3914	1.29529	12.4471	0.21518	4.20733	0	0	0	0	0	0	0	0	0	0	0
207	Shanghai Hongqiao	Shenyang Taoxian	0	0	0	0	0	0	0	0	0	0	0	0	0	0	0	0	0	0	0	0	0	0	0	0	0	0	0	0	0	0	0	0	0	0	0	0	0	0	0	0	0	0	0	0	0	0	0
208	Changsha	Taiyuan	0	0	0	0	0	0	0	0	0	0	0	0	0	0	0	0	0	0	0	0	0	0	0	0	5337.36	55.206	5.28664	29.1597	0.54507	6.54279	2274.72	5.92512	0.560395	3.25764	0.0697548	2.78845	0	0	0	0	0	0	0	0	0	0	0
209	Beijing Capital	Shanghai Pudong	0	0	0	0	0	0	0	0	0	0	0	0	0	0	0	0	0	0	0	0	0	0	0	0	51375	390.333	46.8179	422.15	4.85002	62.9779	10699	38.8061	4.74933	48.9134	0.65748	13.1154	0	0	0	0	0	0	0	0	0	0	0
210	Hangzhou	Shenzhen	0	0	0	0	0	0	0	0	0	0	0	0	0	0	0	0	0	0	0	0	0	0	0	0	0	0	0	0	0	0	0	0	0	0	0	0	0	0	0	0	0	0	0	0	0	0	0
211	Hangzhou	Taiyuan	0	0	0	0	0	0	0	0	0	0	0	0	0	0	0	0	0	0	0	0	0	0	0	0	24694.3	203.832	17.2584	163.11	2.81454	30.2715	5061.1	20.9721	1.7709	18.1203	0.318296	6.20413	0	0	0	0	0	0	0	0	0	0	0
212	Guangzhou	Chongqing	0	0	0	0	0	0	0	0	0	0	0	0	0	0	0	0	0	0	0	0	0	0	0	0	0	0	0	0	0	0	0	0	0	0	0	0	0	0	0	0	0	0	0	0	0	0	0
213	Guangzhou	Ningbo	0	0	0	0	0	0	0	0	0	0	0	0	0	0	0	0	0	0	0	0	0	0	0	0	19052.3	159.523	14.3804	127.407	2.12487	23.3552	3870.58	16.2297	1.46075	14.037	0.242666	4.74474	0	0	0	0	0	0	0	0	0	0	0
214	Harbin	Tianjin	0	0	0	0	0	0	0	0	0	0	0	0	0	0	0	0	0	0	0	0	0	0	0	0	8951.6	78.1429	8.25974	62.0691	0.932574	10.9733	2219.61	9.63732	1.02184	8.35943	0.137847	2.7209	0	0	0	0	0	0	0	0	0	0	0
215	Hefei	Shenzhen	0	0	0	0	0	0	0	0	0	0	0	0	0	0	0	0	0	0	0	0	0	0	0	0	0	0	0	0	0	0	0	0	0	0	0	0	0	0	0	0	0	0	0	0	0	0	0
216	Zhengzhou	Fuzhou	0	0	0	0	0	0	0	0	0	0	0	0	0	0	0	0	0	0	0	0	0	0	0	0	0	0	0	0	0	0	0	0	0	0	0	0	0	0	0	0	0	0	0	0	0	0	0
217	Guilin	Nanjing	0	0	0	0	0	0	0	0	0	0	0	0	0	0	0	0	0	0	0	0	0	0	0	0	0	0	0	0	0	0	0	0	0	0	0	0	0	0	0	0	0	0	0	0	0	0	0
218	Dalian	Taiyuan	0	0	0	0	0	0	0	0	0	0	0	0	0	0	0	0	0	0	0	0	0	0	0	0	6964.17	60.7937	6.42592	48.2886	0.725525	8.53701	1440.05	6.25255	0.662957	5.42347	0.0894331	1.76528	0	0	0	0	0	0	0	0	0	0	0
219	Hangzhou	Beijing	0	0	0	0	0	0	0	0	0	0	0	0	0	0	0	0	0	0	0	0	0	0	0	0	57036.5	431.251	51.9561	471.048	5.36639	69.918	11420.8	41.424	5.06972	52.2131	0.701833	14.0001	0	0	0	0	0	0	0	0	0	0	0
220	Haikou	Nanchang	0	0	0	0	0	0	0	0	0	0	0	0	0	0	0	0	0	0	0	0	0	0	0	0	0	0	0	0	0	0	0	0	0	0	0	0	0	0	0	0	0	0	0	0	0	0	0
221	Chengdu	Yinchuan	0	0	0	0	0	0	0	0	0	0	0	0	0	0	0	0	0	0	0	0	0	0	0	0	7109.61	62.0633	6.56012	49.297	0.740676	8.7153	1417.72	6.15561	0.652678	5.33938	0.0880466	1.73791	0	0	0	0	0	0	0	0	0	0	0
222	Changchun	Jinan	0	0	0	0	0	0	0	0	0	0	0	0	0	0	0	0	0	0	0	0	0	0	0	0	8833.59	77.1128	8.15086	61.2509	0.92028	10.8286	1802.45	7.82607	0.829797	6.78835	0.11194	2.20953	0	0	0	0	0	0	0	0	0	0	0
223	Kunming	Sanya	0	0	0	0	0	0	0	0	0	0	0	0	0	0	0	0	0	0	0	0	0	0	0	0	9262.39	74.2566	5.43861	59.6601	1.10097	11.3543	1851.08	7.48874	0.546375	6.45699	0.117137	2.26914	19256.6	111.847	17.2009	197.301	1.52028	23.6056	4548.84	12.5649	1.92862	25.2298	0.275949
224	Hangzhou	Xi'an	6318.2	32.2214	0.287191	33.5312	0.5034	7.74514	1799.54	4.4327	0.0394577	4.92709	0.105802	2.20596	0	0	0	0	0	0	0	0	0	0	0	0	40364.8	352.364	37.245	279.884	4.20519	49.481	9011.31	39.1263	4.14855	33.9382	0.559641	11.0465	0	0	0	0	0	0	0	0	0	0	0
225	Qingdao	Xi'an	0	0	0	0	0	0	0	0	0	0	0	0	0	0	0	0	0	0	0	0	0	0	0	0	25717.6	224.501	23.7299	178.322	2.67925	31.5258	4984.07	21.6404	2.29452	18.7709	0.309532	6.10971	0	0	0	0	0	0	0	0	0	0	0
226	Zhengzhou	Guilin	0	0	0	0	0	0	0	0	0	0	0	0	0	0	0	0	0	0	0	0	0	0	0	0	0	0	0	0	0	0	0	0	0	0	0	0	0	0	0	0	0	0	0	0	0	0	0
227	Kunming	Xi'an	0	0	0	0	0	0	0	0	0	0	0	0	0	0	0	0	0	0	0	0	0	0	0	0	50742.2	449.978	44.1057	334.192	5.41304	62.2022	11269.3	42.196	4.1082	33.6275	0.590707	13.8144	8018.51	69.9975	7.39877	55.5992	0.835365	9.82947	1926.72	8.36563	0.887006	7.25636	0.119657
228	Changsha	Jinan	0	0	0	0	0	0	0	0	0	0	0	0	0	0	0	0	0	0	0	0	0	0	0	0	0	0	0	0	0	0	0	0	0	0	0	0	0	0	0	0	0	0	0	0	0	0	0
229	Hangzhou	Guilin	0	0	0	0	0	0	0	0	0	0	0	0	0	0	0	0	0	0	0	0	0	0	0	0	0	0	0	0	0	0	0	0	0	0	0	0	0	0	0	0	0	0	0	0	0	0	0
230	Chongqing	Zhuhai	0	0	0	0	0	0	0	0	0	0	0	0	0	0	0	0	0	0	0	0	0	0	0	0	0	0	0	0	0	0	0	0	0	0	0	0	0	0	0	0	0	0	0	0	0	0	0
231	Ningbo	Shenzhen	0	0	0	0	0	0	0	0	0	0	0	0	0	0	0	0	0	0	0	0	0	0	0	0	13454.7	117.452	12.4148	93.2928	1.4017	16.4934	2685.44	11.6599	1.2363	10.1138	0.166777	3.29193	0	0	0	0	0	0	0	0	0	0	0
232	Shanghai Hongqiao	Taiyuan Wusu	0	0	0	0	0	0	0	0	0	0	0	0	0	0	0	0	0	0	0	0	0	0	0	0	49399.7	396.037	29.0061	318.189	5.87185	60.5564	9673.11	39.1336	2.85517	33.742	0.612117	11.8578	0	0	0	0	0	0	0	0	0	0	0
233	Chengdu	Nanchang	0	0	0	0	0	0	0	0	0	0	0	0	0	0	0	0	0	0	0	0	0	0	0	0	0	0	0	0	0	0	0	0	0	0	0	0	0	0	0	0	0	0	0	0	0	0	0
234	Tianjin	Lanzhou	0	0	0	0	0	0	0	0	0	0	0	0	0	0	0	0	0	0	0	0	0	0	0	0	0	0	0	0	0	0	0	0	0	0	0	0	6643.97	53.2647	3.90115	42.7946	0.78973	8.1445	1296.79	5.24629	0.382768	4.52349	0.0820611
235	Kunming	Shenzhen	0	0	0	0	0	0	0	0	0	0	0	0	0	0	0	0	0	0	0	0	0	0	0	0	40805.2	327.135	23.9596	262.831	4.85027	50.0209	7945.27	32.1434	2.34517	27.7149	0.502779	9.73968	21208.5	123.185	18.9445	217.301	1.67438	25.9984	4881.17	13.4829	2.06952	27.073	0.296109
236	Zhengzhou	Wenzhou	0	0	0	0	0	0	0	0	0	0	0	0	0	0	0	0	0	0	0	0	0	0	0	0	6421.57	56.0571	5.92526	44.5263	0.668997	7.87187	1241.44	5.3902	0.571522	4.67547	0.0770985	1.52181	8922.83	71.5343	5.23923	57.4729	1.0606	10.938	2505.34	10.1356	0.739491	8.7392	0.158539
237	Dalian	Xi'an	0	0	0	0	0	0	0	0	0	0	0	0	0	0	0	0	0	0	0	0	0	0	0	0	6260.11	55.2038	5.83507	43.8485	0.658814	7.67394	1253.06	5.44069	0.576875	4.71926	0.0778207	1.53606	0	0	0	0	0	0	0	0	0	0	0
238	Chongqing	Haikou	0	0	0	0	0	0	0	0	0	0	0	0	0	0	0	0	0	0	0	0	0	0	0	0	0	0	0	0	0	0	0	0	0	0	0	0	0	0	0	0	0	0	0	0	0	0	0
239	Guangzhou	Nanjing	0	0	0	0	0	0	0	0	0	0	0	0	0	0	0	0	0	0	0	0	0	0	0	0	25849.6	225.654	23.8517	179.237	2.693	31.6877	6077.61	26.3884	2.79796	22.8893	0.377446	7.45022	0	0	0	0	0	0	0	0	0	0	0
240	Chongqing	Shijiazhuang	0	0	0	0	0	0	0	0	0	0	0	0	0	0	0	0	0	0	0	0	0	0	0	0	0	0	0	0	0	0	0	0	0	0	0	0	0	0	0	0	0	0	0	0	0	0	0
241	Changsha	Lijiang	0	0	0	0	0	0	0	0	0	0	0	0	0	0	0	0	0	0	0	0	0	0	0	0	0	0	0	0	0	0	0	0	0	0	0	0	0	0	0	0	0	0	0	0	0	0	0
242	Guiyang	Xiamen	0	0	0	0	0	0	0	0	0	0	0	0	0	0	0	0	0	0	0	0	0	0	0	0	0	0	0	0	0	0	0	0	0	0	0	0	0	0	0	0	0	0	0	0	0	0	0
243	Wuhan	Lanzhou	0	0	0	0	0	0	0	0	0	0	0	0	0	0	0	0	0	0	0	0	0	0	0	0	13204.1	105.857	7.75306	85.049	1.56949	16.1862	2510.5	10.1565	0.741015	8.7572	0.158865	3.07749	0	0	0	0	0	0	0	0	0	0	0
244	Chongqing	Shenzhen	0	0	0	0	0	0	0	0	0	0	0	0	0	0	0	0	0	0	0	0	0	0	0	0	0	0	0	0	0	0	0	0	0	0	0	0	0	0	0	0	0	0	0	0	0	0	0
245	Chongqing	Jinan	0	0	0	0	0	0	0	0	0	0	0	0	0	0	0	0	0	0	0	0	0	0	0	0	19236.3	167.923	17.7495	133.382	2.00403	23.5807	3606.81	15.6605	1.66048	13.5839	0.223999	4.4214	0	0	0	0	0	0	0	0	0	0	0
246	Zhengzhou	Guiyang	0	0	0	0	0	0	0	0	0	0	0	0	6959.29	86.2803	8.93444	38.353	0.612074	8.53103	2215.09	14.3582	1.48365	6.81885	0.143094	2.71536	0	0	0	0	0	0	0	0	0	0	0	0	8391.2	67.2723	4.92707	54.0487	0.997413	10.2863	1562.34	6.32061	0.46115	5.4498	0.0988654
247	Chongqing	Nanjing	0	0	0	0	0	0	0	0	0	0	0	0	0	0	0	0	0	0	0	0	0	0	0	0	42577.8	371.682	39.287	295.228	4.43574	52.1939	7818.99	33.9493	3.59964	29.4477	0.485593	9.58489	0	0	0	0	0	0	0	0	0	0	0
248	Chengdu	Lhasa	0	0	0	0	0	0	0	0	0	0	0	0	0	0	0	0	0	0	0	0	0	0	0	0	7395.58	76.4948	7.32531	40.4044	0.755263	9.06586	2831.16	7.37455	0.697481	4.05454	0.0868185	3.47058	24197.7	185.314	24.268	215.76	1.97153	29.6627	6016.94	24.8088	3.09218	27.9393	0.373673
249	Guangzhou Baiyun	Shanghai Pudong	0	0	0	0	0	0	0	0	0	0	0	0	0	0	0	0	0	0	0	0	0	0	0	0	0	0	0	0	0	0	0	0	0	0	0	0	0	0	0	0	0	0	0	0	0	0	0
250	Guangzhou Baiyun	Shanghai Hongqiao	0	0	0	0	0	0	0	0	0	0	0	0	0	0	0	0	0	0	0	0	0	0	0	0	116381	835.948	87.1444	938.069	11.7393	142.666	27797.1	79.2666	8.35343	100.746	1.40636	34.075	0	0	0	0	0	0	0	0	0	0	0
251	Kashgar	Urumqi	0	0	0	0	0	0	0	0	0	0	0	0	0	0	0	0	0	0	0	0	0	0	0	0	8440.47	73.681	7.78812	58.525	0.879325	10.3467	1899.71	8.24834	0.874571	7.15463	0.11798	2.32875	0	0	0	0	0	0	0	0	0	0	0
252	Zhengzhou	Xiamen	0	0	0	0	0	0	0	0	0	0	0	0	0	0	0	0	0	0	0	0	0	0	0	0	0	0	0	0	0	0	0	0	0	0	0	0	0	0	0	0	0	0	0	0	0	0	0
253	Hulunbuir Dongshan	Beijing Capital	0	0	0	0	0	0	0	0	0	0	0	0	0	0	0	0	0	0	0	0	0	0	0	0	0	0	0	0	0	0	0	0	0	0	0	0	0	0	0	0	0	0	0	0	0	0	0
254	Hulunbuir Dongshan	Beijing Daxing	0	0	0	0	0	0	0	0	0	0	0	0	0	0	0	0	0	0	0	0	0	0	0	0	0	0	0	0	0	0	0	0	0	0	0	0	0	0	0	0	0	0	0	0	0	0	0
255	Hefei	Guiyang	0	0	0	0	0	0	0	0	0	0	0	0	7366.35	91.3269	9.45703	40.5963	0.647875	9.03002	2136.7	13.8501	1.43114	6.57754	0.13803	2.61927	0	0	0	0	0	0	0	0	0	0	0	0	0	0	0	0	0	0	0	0	0	0	0
256	Nanchang	Qingdao	0	0	0	0	0	0	0	0	0	0	0	0	0	0	0	0	0	0	0	0	0	0	0	0	8670.89	75.6924	8.00072	60.1227	0.903329	10.6292	1623.04	7.0471	0.747203	6.11266	0.100798	1.9896	0	0	0	0	0	0	0	0	0	0	0
257	Zhengzhou	Quanzhou	0	0	0	0	0	0	0	0	0	0	0	0	0	0	0	0	0	0	0	0	0	0	0	0	0	0	0	0	0	0	0	0	0	0	0	0	9083.76	72.8245	5.33373	58.5095	1.07973	11.1353	1668.22	6.74898	0.492403	5.81915	0.105566
258	Guiyang	Lanzhou	0	0	0	0	0	0	0	0	0	0	0	0	0	0	0	0	0	0	0	0	0	0	0	0	7954.93	69.4425	7.3401	55.1583	0.828741	9.75153	1442.84	6.26466	0.664242	5.43398	0.0896064	1.7687	0	0	0	0	0	0	0	0	0	0	0
259	Fuzhou	Qingdao	0	0	0	0	0	0	0	0	0	0	0	0	0	0	0	0	0	0	0	0	0	0	0	0	0	0	0	0	0	0	0	0	0	0	0	0	0	0	0	0	0	0	0	0	0	0	0
260	Ningbo Lishe	Beijing Daxing	0	0	0	0	0	0	0	0	0	0	0	0	0	0	0	0	0	0	0	0	0	0	0	0	34946.5	305.065	32.2456	242.314	3.64072	42.8391	5844.53	25.3764	2.69066	22.0115	0.362971	7.1645	0	0	0	0	0	0	0	0	0	0	0
261	Zhengzhou	Shenyang	0	0	0	0	0	0	0	0	0	0	0	0	0	0	0	0	0	0	0	0	0	0	0	0	0	0	0	0	0	0	0	0	0	0	0	0	0	0	0	0	0	0	0	0	0	0	0
262	Hotan	Urumqi	0	0	0	0	0	0	0	0	0	0	0	0	0	0	0	0	0	0	0	0	0	0	0	0	0	0	0	0	0	0	0	0	0	0	0	0	0	0	0	0	0	0	0	0	0	0	0
263	Shanghai Pudong	Shenzhen Bao'an	0	0	0	0	0	0	0	0	0	0	0	0	0	0	0	0	0	0	0	0	0	0	0	0	45559.9	330.982	41.3656	391.566	4.17003	55.8495	8352.93	28.9638	3.67719	39.6898	0.512091	10.2394	0	0	0	0	0	0	0	0	0	0	0
264	Shanghai Hongqiao	Shenzhen Bao'an	0	0	0	0	0	0	0	0	0	0	0	0	0	0	0	0	0	0	0	0	0	0	0	0	156673	1089.32	134.911	1374.83	14.3523	192.057	29716.2	98.6944	12.3858	143.795	1.82328	36.4275	0	0	0	0	0	0	0	0	0	0	0
265	Beijing Daxing	Wenzhou Longwan	0	0	0	0	0	0	0	0	0	0	0	0	0	0	0	0	0	0	0	0	0	0	0	0	0	0	0	0	0	0	0	0	0	0	0	0	0	0	0	0	0	0	0	0	0	0	0
266	Shanghai Pudong	Xi'an Xianyang	0	0	0	0	0	0	0	0	0	0	0	0	0	0	0	0	0	0	0	0	0	0	0	0	88569.6	714.338	81.1309	680.83	8.71903	108.573	15490.7	60.8582	6.98401	65.5541	0.956199	18.9892	0	0	0	0	0	0	0	0	0	0	0
267	Shanghai Hongqiao	Xi'an Xianyang	0	0	0	0	0	0	0	0	0	0	0	0	0	0	0	0	0	0	0	0	0	0	0	0	105328	971.054	111.5	998.849	12.1898	129.116	22826.3	85.819	9.94123	99.9369	1.40787	27.9815	0	0	0	0	0	0	0	0	0	0	0
268	Changsha	Tianjin	0	0	0	0	0	0	0	0	0	0	0	0	0	0	0	0	0	0	0	0	0	0	0	0	0	0	0	0	0	0	0	0	0	0	0	0	0	0	0	0	0	0	0	0	0	0	0
269	Beijing Capital	Lanzhou Zhongchuan	0	0	0	0	0	0	0	0	0	0	0	0	0	0	0	0	0	0	0	0	0	0	0	0	47597.1	401.919	37.523	320.64	5.23854	58.3468	8472.69	35.778	3.33766	30.9626	0.530198	10.3862	0	0	0	0	0	0	0	0	0	0	0
270	Beijing Daxing	Lanzhou Zhongchuan	0	0	0	0	0	0	0	0	0	0	0	0	0	0	0	0	0	0	0	0	0	0	0	0	0	0	0	0	0	0	0	0	0	0	0	0	0	0	0	0	0	0	0	0	0	0	0
271	Guangzhou	Kunming	0	0	0	0	0	0	0	0	0	0	0	0	0	0	0	0	0	0	0	0	0	0	0	0	86316.7	692.001	50.6827	555.976	10.26	105.811	15419.8	62.3823	4.55139	53.7876	0.975766	18.9023	7808.72	68.1661	7.2052	54.1446	0.813509	9.5723	1697.94	7.3723	0.781684	6.39474	0.105449
272	Chengdu	Shijiazhuang	0	0	0	0	0	0	0	0	0	0	0	0	0	0	0	0	0	0	0	0	0	0	0	0	0	0	0	0	0	0	0	0	0	0	0	0	0	0	0	0	0	0	0	0	0	0	0
273	Fuzhou	Guiyang	0	0	0	0	0	0	0	0	0	0	0	0	0	0	0	0	0	0	0	0	0	0	0	0	0	0	0	0	0	0	0	0	0	0	0	0	0	0	0	0	0	0	0	0	0	0	0
274	Shanghai Pudong	Shenyang Taoxian	0	0	0	0	0	0	0	0	0	0	0	0	0	0	0	0	0	0	0	0	0	0	0	0	32651.4	285.03	30.1278	226.4	3.40161	40.0256	5859.77	25.4426	2.69767	22.0689	0.363917	7.18319	0	0	0	0	0	0	0	0	0	0	0
275	Kunming	Wuhan	0	0	0	0	0	0	0	0	0	0	0	0	0	0	0	0	0	0	0	0	0	0	0	0	41640.8	341.241	27.9385	273.336	4.79694	51.0453	7387.43	30.4302	2.48357	26.2789	0.465321	9.05586	27374.7	231.546	21.7643	184.68	3.00482	33.5572	5519.82	23.4181	2.23537	20.2741	0.344981
276	Zhangjiajie	Shanghai	0	0	0	0	0	0	0	0	0	0	0	0	0	0	0	0	0	0	0	0	0	0	0	0	7948.86	69.3895	7.3345	55.1163	0.828109	9.74409	1436.7	6.23801	0.661415	5.41086	0.0892251	1.76117	0	0	0	0	0	0	0	0	0	0	0
277	Shenzhen	Wuxi	0	0	0	0	0	0	0	0	0	0	0	0	0	0	0	0	0	0	0	0	0	0	0	0	11074.4	96.6738	10.2185	76.7883	1.15373	13.5755	1948.44	8.45992	0.897005	7.33815	0.121006	2.38848	0	0	0	0	0	0	0	0	0	0	0
278	Chongqing	Wuxi	0	0	0	0	0	0	0	0	0	0	0	0	0	0	0	0	0	0	0	0	0	0	0	0	32020.5	279.523	29.5457	222.026	3.33589	39.2523	5467.15	23.7379	2.51692	20.5903	0.339534	6.7019	0	0	0	0	0	0	0	0	0	0	0
279	Haikou	Wuhan	0	0	0	0	0	0	0	0	0	0	0	0	0	0	0	0	0	0	0	0	0	0	0	0	0	0	0	0	0	0	0	0	0	0	0	0	0	0	0	0	0	0	0	0	0	0	0
280	Guangzhou	Zhengzhou	0	0	0	0	0	0	0	0	0	0	0	0	0	0	0	0	0	0	0	0	0	0	0	0	0	0	0	0	0	0	0	0	0	0	0	0	0	0	0	0	0	0	0	0	0	0	0
281	Guilin Liangjiang	Shanghai Pudong	0	0	0	0	0	0	0	0	0	0	0	0	0	0	0	0	0	0	0	0	0	0	0	0	0	0	0	0	0	0	0	0	0	0	0	0	0	0	0	0	0	0	0	0	0	0	0
282	Guilin Liangjiang	Shanghai Hongqiao	0	0	0	0	0	0	0	0	0	0	0	0	0	0	0	0	0	0	0	0	0	0	0	0	10441	91.1444	9.63401	72.3963	1.08774	12.799	2880.09	12.5051	1.32591	10.8469	0.178866	3.53055	0	0	0	0	0	0	0	0	0	0	0
283	Guangzhou	Chengdu	0	0	0	0	0	0	0	0	0	0	0	0	0	0	0	0	0	0	0	0	0	0	0	0	12982.6	113.331	11.9792	90.0193	1.35252	15.9147	2059.29	8.94125	0.94804	7.75565	0.127891	2.52438	0	0	0	0	0	0	0	0	0	0	0
284	Chengdu	Hefei	0	0	0	0	0	0	0	0	0	0	0	0	0	0	0	0	0	0	0	0	0	0	0	0	27760.9	242.338	25.6153	192.49	2.89212	34.0306	4840.62	21.0175	2.22849	18.2306	0.300624	5.93386	0	0	0	0	0	0	0	0	0	0	0
285	Nanchang	Lanzhou	0	0	0	0	0	0	0	0	0	0	0	0	0	0	0	0	0	0	0	0	0	0	0	0	9591.43	83.7283	8.85012	66.5056	0.999231	11.7576	1658.43	7.20073	0.763492	6.24592	0.102995	2.03298	0	0	0	0	0	0	0	0	0	0	0
286	Zhengzhou	Zhuhai	0	0	0	0	0	0	0	0	0	0	0	0	0	0	0	0	0	0	0	0	0	0	0	0	0	0	0	0	0	0	0	0	0	0	0	0	0	0	0	0	0	0	0	0	0	0	0
287	Nanchang	Beijing	0	0	0	0	0	0	0	0	0	0	0	0	0	0	0	0	0	0	0	0	0	0	0	0	38131.7	276.955	34.6206	327.795	3.4896	46.7436	7087.51	24.5759	3.12012	33.677	0.434513	8.68821	0	0	0	0	0	0	0	0	0	0	0
288	Changsha	Sanya	0	0	0	0	0	0	0	0	0	0	0	0	0	0	0	0	0	0	0	0	0	0	0	0	18705.8	163.292	17.26	129.703	1.94876	22.9304	3065.96	13.3121	1.41148	11.5469	0.190409	3.7584	0	0	0	0	0	0	0	0	0	0	0
289	Jinan	Xiamen	0	0	0	0	0	0	0	0	0	0	0	0	0	0	0	0	0	0	0	0	0	0	0	0	8997.39	78.5426	8.30199	62.3866	0.937344	11.0294	1586.72	6.88938	0.73048	5.97586	0.098542	1.94507	0	0	0	0	0	0	0	0	0	0	0
290	Xi'an	Yantai	5225.32	26.648	0.237515	27.7312	0.416326	6.40545	1462.4	3.60223	0.0320653	4.004	0.0859797	1.79267	0	0	0	0	0	0	0	0	0	0	0	0	13374.3	116.75	12.3406	92.7352	1.39332	16.3948	2441.01	10.5986	1.12377	9.19327	0.151597	2.9923	0	0	0	0	0	0	0	0	0	0	0
291	Hohhot	Hailar	4390.32	22.3897	0.19956	23.2998	0.349798	5.38187	852.832	2.10073	0.0186997	2.33503	0.0501412	1.04544	0	0	0	0	0	0	0	0	0	0	0	0	0	0	0	0	0	0	0	0	0	0	0	0	0	0	0	0	0	0	0	0	0	0	0
292	Shenzhen	Xi'an	0	0	0	0	0	0	0	0	0	0	0	0	0	0	0	0	0	0	0	0	0	0	0	0	14756	128.812	13.6155	102.316	1.53727	18.0886	3593.36	15.602	1.65428	13.5332	0.223163	4.40491	0	0	0	0	0	0	0	0	0	0	0
293	Chengdu	Jinan	0	0	0	0	0	0	0	0	0	0	0	0	0	0	0	0	0	0	0	0	0	0	0	0	10532.8	91.9458	9.71871	73.0328	1.0973	12.9116	1832.62	7.95705	0.843685	6.90196	0.113813	2.24651	22504	130.709	20.1017	230.574	1.77666	27.5865	4544.23	12.5522	1.92666	25.2042	0.275669
294	Harbin	Jinan	0	0	0	0	0	0	0	0	0	0	0	0	0	0	0	0	0	0	0	0	0	0	0	0	0	0	0	0	0	0	0	0	0	0	0	0	0	0	0	0	0	0	0	0	0	0	0
295	Changsha	Qingdao	0	0	0	0	0	0	0	0	0	0	0	0	0	0	0	0	0	0	0	0	0	0	0	0	0	0	0	0	0	0	0	0	0	0	0	0	0	0	0	0	0	0	0	0	0	0	0
296	Chengdu	Shenzhen	0	0	0	0	0	0	0	0	0	0	0	0	0	0	0	0	0	0	0	0	0	0	0	0	11310.7	98.7368	10.4365	78.4269	1.17835	13.8652	1931.23	8.3852	0.889082	7.27334	0.119937	2.36739	0	0	0	0	0	0	0	0	0	0	0
297	Changsha Huanghua	Beijing Capital	0	0	0	0	0	0	0	0	0	0	0	0	0	0	0	0	0	0	0	0	0	0	0	0	0	0	0	0	0	0	0	0	0	0	0	0	0	0	0	0	0	0	0	0	0	0	0
298	Changsha Huanghua	Beijing Daxing	0	0	0	0	0	0	0	0	0	0	0	0	0	0	0	0	0	0	0	0	0	0	0	0	0	0	0	0	0	0	0	0	0	0	0	0	0	0	0	0	0	0	0	0	0	0	0
299	Fuzhou	Nanning	0	0	0	0	0	0	0	0	0	0	0	0	0	0	0	0	0	0	0	0	0	0	0	0	0	0	0	0	0	0	0	0	0	0	0	0	0	0	0	0	0	0	0	0	0	0	0
300	Nanchang	Kunming	0	0	0	0	0	0	0	0	0	0	0	0	0	0	0	0	0	0	0	0	0	0	0	0	42872.5	374.255	39.5589	297.272	4.46644	52.5551	6872.32	29.8389	3.16382	25.8824	0.4268	8.42441	0	0	0	0	0	0	0	0	0	0	0
301	Dalian	Wuhan	0	0	0	0	0	0	0	0	0	0	0	0	0	0	0	0	0	0	0	0	0	0	0	0	7774.71	62.3298	4.56509	50.0778	0.924134	9.53061	2528.18	10.228	0.746233	8.81887	0.159984	3.09916	7613.22	61.0352	4.47027	49.0376	0.904939	9.33264	1264.09	5.11401	0.373116	4.40944	0.079992
302	Zhengzhou	Shenzhen	0	0	0	0	0	0	0	0	0	0	0	0	0	0	0	0	0	0	0	0	0	0	0	0	0	0	0	0	0	0	0	0	0	0	0	0	0	0	0	0	0	0	0	0	0	0	0
303	Guiyang	Wenzhou	0	0	0	0	0	0	0	0	0	0	0	0	0	0	0	0	0	0	0	0	0	0	0	0	0	0	0	0	0	0	0	0	0	0	0	0	0	0	0	0	0	0	0	0	0	0	0
304	Shanghai Hongqiao	Zunyi Maotai	0	0	0	0	0	0	0	0	0	0	0	0	0	0	0	0	0	0	0	0	0	0	0	0	0	0	0	0	0	0	0	0	0	0	0	0	0	0	0	0	0	0	0	0	0	0	0
305	Hohhot	Changsha	5008.44	25.5419	0.227656	26.5802	0.399046	6.13958	1360.49	3.3512	0.0298308	3.72497	0.0799881	1.66775	0	0	0	0	0	0	0	0	0	0	0	0	0	0	0	0	0	0	0	0	0	0	0	0	0	0	0	0	0	0	0	0	0	0	0
306	Shanghai Pudong	Zhuhai Jinwan	0	0	0	0	0	0	0	0	0	0	0	0	0	0	0	0	0	0	0	0	0	0	0	0	11799.6	103.004	10.8876	81.8165	1.22927	14.4645	1737.86	7.54564	0.800063	6.5451	0.107929	2.13036	0	0	0	0	0	0	0	0	0	0	0
307	Shanghai Hongqiao	Zhuhai Jinwan	0	0	0	0	0	0	0	0	0	0	0	0	0	0	0	0	0	0	0	0	0	0	0	0	10831	86.8325	6.35968	69.764	1.28742	13.2772	1753.93	7.09569	0.517699	6.11809	0.110989	2.15005	0	0	0	0	0	0	0	0	0	0	0
308	Chongqing	Quanzhou	0	0	0	0	0	0	0	0	0	0	0	0	0	0	0	0	0	0	0	0	0	0	0	0	0	0	0	0	0	0	0	0	0	0	0	0	0	0	0	0	0	0	0	0	0	0	0
309	Chongqing	Hangzhou	11777.8	102.814	10.8675	81.6653	1.227	14.4377	2630.32	15.0388	1.59457	13.0447	0.215107	3.22437	0	0	0	0	0	0	0	0	0	0	0	0	0	0	0	0	0	0	0	0	0	0	0	0	0	0	0	0	0	0	0	0	0	0	0
310	Chengdu Shuangliu	Beijing Daxing	0	0	0	0	0	0	0	0	0	0	0	0	0	0	0	0	0	0	0	0	0	0	0	0	0	0	0	0	0	0	0	0	0	0	0	0	0	0	0	0	0	0	0	0	0	0	0
311	Chongqing	Wenzhou	8850.43	77.2598	8.1664	61.3677	0.922035	10.8493	2630.32	11.4206	1.21092	9.90624	0.163354	3.22437	0	0	0	0	0	0	0	0	0	0	0	0	0	0	0	0	0	0	0	0	0	0	0	0	0	0	0	0	0	0	0	0	0	0	0
312	Changsha	Lanzhou	0	0	0	0	0	0	0	0	0	0	0	0	0	0	0	0	0	0	0	0	0	0	0	0	7118.11	62.1375	6.56796	49.356	0.741562	8.72571	1230.04	5.34072	0.566276	4.63255	0.0763908	1.50784	0	0	0	0	0	0	0	0	0	0	0
313	Guiyang	Ningbo	0	0	0	0	0	0	0	0	0	0	0	0	4240.85	52.5773	5.44446	23.3715	0.372985	5.19863	1165.39	7.55408	0.780569	3.5875	0.075284	1.42859	4720.27	41.2055	4.35544	32.7297	0.491756	5.78633	814.6	3.53692	0.375019	3.06793	0.0505902	0.998575	0	0	0	0	0	0	0	0	0	0	0
314	Fuzhou	Xi'an	0	0	0	0	0	0	0	0	0	0	0	0	0	0	0	0	0	0	0	0	0	0	0	0	12243.2	106.877	11.2969	84.8924	1.27549	15.0083	2185.19	9.48788	1.006	8.2298	0.13571	2.67871	0	0	0	0	0	0	0	0	0	0	0
315	Chongqing	Xiamen	0	0	0	0	0	0	0	0	0	0	0	0	0	0	0	0	0	0	0	0	0	0	0	0	0	0	0	0	0	0	0	0	0	0	0	0	0	0	0	0	0	0	0	0	0	0	0
316	Chongqing	Sanya	0	0	0	0	0	0	0	0	0	0	0	0	0	0	0	0	0	0	0	0	0	0	0	0	0	0	0	0	0	0	0	0	0	0	0	0	0	0	0	0	0	0	0	0	0	0	0
317	Ningbo	Xi'an	0	0	0	0	0	0	0	0	0	0	0	0	0	0	0	0	0	0	0	0	0	0	0	0	16301.6	142.305	15.0417	113.033	1.6983	19.9833	2789.19	12.1104	1.28407	10.5046	0.173221	3.41913	0	0	0	0	0	0	0	0	0	0	0
318	Nanjing	Shenzhen	0	0	0	0	0	0	0	0	0	0	0	0	0	0	0	0	0	0	0	0	0	0	0	0	38491.4	336.01	35.5165	266.894	4.01002	47.1846	6411.37	27.8376	2.95161	24.1464	0.398174	7.85936	0	0	0	0	0	0	0	0	0	0	0
319	Guangzhou	Xi'an	0	0	0	0	0	0	0	0	0	0	0	0	0	0	0	0	0	0	0	0	0	0	0	0	49617.2	424.589	41.7587	338.13	5.34519	60.8231	8321.94	35.5124	3.48515	30.7597	0.519291	10.2014	0	0	0	0	0	0	0	0	0	0	0
320	Chongqing	Tianjin	10809.1	94.3581	9.9737	74.9489	1.12609	13.2503	3063.27	13.3004	1.41024	11.5368	0.190242	3.7551	0	0	0	0	0	0	0	0	0	0	0	0	0	0	0	0	0	0	0	0	0	0	0	0	0	0	0	0	0	0	0	0	0	0	0
321	Changchun	Nanjing	0	0	0	0	0	0	0	0	0	0	0	0	0	0	0	0	0	0	0	0	0	0	0	0	10142.6	88.5399	9.35871	70.3275	1.05665	12.4333	1720.68	7.47101	0.792151	6.48037	0.106861	2.10929	0	0	0	0	0	0	0	0	0	0	0
322	Chengdu	Zhuhai	0	0	0	0	0	0	0	0	0	0	0	0	0	0	0	0	0	0	0	0	0	0	0	0	9695.09	84.6332	8.94577	67.2244	1.01003	11.8847	1641.54	7.12742	0.755719	6.18233	0.101947	2.01228	0	0	0	0	0	0	0	0	0	0	0
323	Chongqing Jiangbei	Shanghai Pudong	0	0	0	0	0	0	0	0	0	0	0	0	0	0	0	0	0	0	0	0	0	0	0	0	45566.4	366.106	38.6976	290.799	4.36919	55.8575	7388.77	32.0813	3.40158	27.8274	0.458874	9.0575	0	0	0	0	0	0	0	0	0	0	0
324	Chongqing Jiangbei	Shanghai Hongqiao	0	0	0	0	0	0	0	0	0	0	0	0	0	0	0	0	0	0	0	0	0	0	0	0	45436.2	370.675	29.6988	297.095	5.26857	55.6979	9302.63	38.1821	3.05098	32.9631	0.586501	11.4036	0	0	0	0	0	0	0	0	0	0	0
325	Hangzhou	Guiyang	0	0	0	0	0	0	0	0	0	0	0	0	0	0	0	0	0	0	0	0	0	0	0	0	0	0	0	0	0	0	0	0	0	0	0	0	0	0	0	0	0	0	0	0	0	0	0
326	Nanjing	Zhuhai	0	0	0	0	0	0	0	0	0	0	0	0	0	0	0	0	0	0	0	0	0	0	0	0	10427.9	91.0304	9.62195	72.3057	1.08638	12.783	2130.49	9.25038	0.980816	8.02379	0.132312	2.61165	0	0	0	0	0	0	0	0	0	0	0
327	Guiyang	Nanjing	0	0	0	0	0	0	0	0	0	0	0	0	8663.44	107.408	11.1222	47.7446	0.761955	10.6201	2106.38	13.6535	1.41083	6.48419	0.136071	2.5821	8605.21	75.1191	7.94013	59.6673	0.896488	10.5487	1472.34	6.39276	0.677824	5.54509	0.0914387	1.80486	0	0	0	0	0	0	0	0	0	0	0
328	Chongqing	Ningbo	0	0	0	0	0	0	0	0	0	0	0	0	0	0	0	0	0	0	0	0	0	0	0	0	8978.98	78.3819	8.28501	62.259	0.935427	11.0069	1506.56	6.54134	0.693578	5.67397	0.0935639	1.84681	0	0	0	0	0	0	0	0	0	0	0
329	Zhengzhou	Nanning	0	0	0	0	0	0	0	0	0	0	0	0	0	0	0	0	0	0	0	0	0	0	0	0	0	0	0	0	0	0	0	0	0	0	0	0	0	0	0	0	0	0	0	0	0	0	0
330	Chongqing	Jieyang	0	0	0	0	0	0	0	0	0	0	0	0	0	0	0	0	0	0	0	0	0	0	0	0	0	0	0	0	0	0	0	0	0	0	0	0	0	0	0	0	0	0	0	0	0	0	0
331	Zhengzhou	Kunming	0	0	0	0	0	0	0	0	0	0	0	0	0	0	0	0	0	0	0	0	0	0	0	0	28359.6	237.547	21.45	189.713	3.16095	34.7645	4758.91	19.9545	1.796	17.2585	0.298359	5.83369	39909.1	328.351	27.3893	262.868	4.57065	48.9225	7149.08	29.6242	2.50149	25.596	0.44961
332	Qingdao	Xiamen	0	0	0	0	0	0	0	0	0	0	0	0	0	0	0	0	0	0	0	0	0	0	0	0	0	0	0	0	0	0	0	0	0	0	0	0	0	0	0	0	0	0	0	0	0	0	0
333	Nanjing	Nanning	0	0	0	0	0	0	0	0	0	0	0	0	0	0	0	0	0	0	0	0	0	0	0	0	29109.3	254.109	26.8594	201.839	3.03259	35.6835	5754.21	24.9842	2.64907	21.6714	0.357361	7.05378	0	0	0	0	0	0	0	0	0	0	0
334	Chengdu	Wuxi	0	0	0	0	0	0	0	0	0	0	0	0	0	0	0	0	0	0	0	0	0	0	0	0	12886.1	112.489	11.8902	89.3504	1.34247	15.7964	2037.28	8.84566	0.937904	7.67274	0.126524	2.49739	0	0	0	0	0	0	0	0	0	0	0
335	Hohhot Baita	Shanghai Pudong	0	0	0	0	0	0	0	0	0	0	0	0	0	0	0	0	0	0	0	0	0	0	0	0	33683.8	128.369	13.5686	101.964	1.53198	41.2911	6303.13	16.3584	1.73448	14.1893	0.233982	7.72667	0	0	0	0	0	0	0	0	0	0	0
336	Hohhot Baita	Shanghai Hongqiao	0	0	0	0	0	0	0	0	0	0	0	0	0	0	0	0	0	0	0	0	0	0	0	0	23648.2	217.852	25.118	262.583	2.95838	28.9891	6907.43	24.3187	2.64772	30.8561	0.427474	8.46745	0	0	0	0	0	0	0	0	0	0	0
337	Chongqing	Qingdao	0	0	0	0	0	0	0	0	0	0	0	0	0	0	0	0	0	0	0	0	0	0	0	0	18062.3	157.675	16.6663	125.241	1.88172	22.1416	4383.06	19.0308	2.01784	16.5074	0.272207	5.37296	0	0	0	0	0	0	0	0	0	0	0
338	Shanghai Pudong	Zhanjiang	0	0	0	0	0	0	0	0	0	0	0	0	0	0	0	0	0	0	0	0	0	0	0	0	10496.9	91.6322	9.68557	72.7837	1.09356	12.8675	1728.89	7.50669	0.795934	6.51132	0.107372	2.11936	0	0	0	0	0	0	0	0	0	0	0
339	Chongqing	Lhasa	0	0	0	0	0	0	0	0	0	0	0	0	0	0	0	0	0	0	0	0	0	0	0	0	0	0	0	0	0	0	0	0	0	0	0	0	0	0	0	0	0	0	0	0	0	0	0
340	Quanzhou	Kunming	0	0	0	0	0	0	0	0	0	0	0	0	0	0	0	0	0	0	0	0	0	0	0	0	9040.46	72.4774	5.3083	58.2307	1.07459	11.0822	1512.78	6.1201	0.446521	5.27692	0.095729	1.85444	0	0	0	0	0	0	0	0	0	0	0
341	Beijing Capital	Wenzhou Longwan	0	0	0	0	0	0	0	0	0	0	0	0	0	0	0	0	0	0	0	0	0	0	0	0	24660.6	220.887	18.4994	149.097	2.76443	30.2301	6649.32	22.3315	1.80788	16.6742	0.317345	8.15105	0	0	0	0	0	0	0	0	0	0	0
342	Chongqing	Fuzhou	0	0	0	0	0	0	0	0	0	0	0	0	0	0	0	0	0	0	0	0	0	0	0	0	0	0	0	0	0	0	0	0	0	0	0	0	0	0	0	0	0	0	0	0	0	0	0
343	Shanghai Pudong	Zunyi Xinzhou	0	0	0	0	0	0	0	0	0	0	0	0	0	0	0	0	0	0	0	0	0	0	0	0	12413.5	108.363	11.4541	86.0734	1.29323	15.217	2017.74	8.76084	0.92891	7.59916	0.12531	2.47344	0	0	0	0	0	0	0	0	0	0	0
344	Shanghai Hongqiao	Zunyi Xinzhou	0	0	0	0	0	0	0	0	0	0	0	0	0	0	0	0	0	0	0	0	0	0	0	0	0	0	0	0	0	0	0	0	0	0	0	0	0	0	0	0	0	0	0	0	0	0	0
345	Wenzhou	Xi'an	0	0	0	0	0	0	0	0	0	0	0	0	0	0	0	0	0	0	0	0	0	0	0	0	24036.4	228.833	22.9771	149.345	2.47989	29.465	5766.66	18.5482	1.85523	12.998	0.240676	7.06904	0	0	0	0	0	0	0	0	0	0	0
346	Haikou	Hangzhou	0	0	0	0	0	0	0	0	0	0	0	0	0	0	0	0	0	0	0	0	0	0	0	0	0	0	0	0	0	0	0	0	0	0	0	0	0	0	0	0	0	0	0	0	0	0	0
347	Hefei	Shenyang	0	0	0	0	0	0	0	0	0	0	0	0	0	0	0	0	0	0	0	0	0	0	0	0	0	0	0	0	0	0	0	0	0	0	0	0	0	0	0	0	0	0	0	0	0	0	0
348	Chengdu	Nanjing	0	0	0	0	0	0	0	0	0	0	0	0	0	0	0	0	0	0	0	0	0	0	0	0	53066.2	463.241	48.9648	367.954	5.52842	65.0511	8293.36	36.009	3.81803	31.2343	0.515054	10.1664	0	0	0	0	0	0	0	0	0	0	0
349	Nanjing	Shenyang	0	0	0	0	0	0	0	0	0	0	0	0	0	0	0	0	0	0	0	0	0	0	0	0	21817.2	174.976	18.495	138.984	2.0882	26.7445	3405.32	14.7856	1.56771	12.825	0.211485	4.1744	0	0	0	0	0	0	0	0	0	0	0
350	Chongqing	Beijing	0	0	0	0	0	0	0	0	0	0	0	0	0	0	0	0	0	0	0	0	0	0	0	0	23719.4	198.128	17.6803	158.291	2.65514	29.0764	5353.21	22.1825	1.87311	19.1662	0.336666	6.56221	0	0	0	0	0	0	0	0	0	0	0
351	Chengdu	Tianjin	0	0	0	0	0	0	0	0	0	0	0	0	0	0	0	0	0	0	0	0	0	0	0	0	0	0	0	0	0	0	0	0	0	0	0	0	0	0	0	0	0	0	0	0	0	0	0
352	Nanjing	Lanzhou	0	0	0	0	0	0	0	0	0	0	0	0	0	0	0	0	0	0	0	0	0	0	0	0	27134.5	236.87	25.0373	188.147	2.82686	33.2628	4266.56	18.525	1.9642	16.0686	0.264972	5.23015	0	0	0	0	0	0	0	0	0	0	0
353	Hangzhou	Nanning	0	0	0	0	0	0	0	0	0	0	0	0	0	0	0	0	0	0	0	0	0	0	0	0	0	0	0	0	0	0	0	0	0	0	0	0	0	0	0	0	0	0	0	0	0	0	0
354	Zhengzhou	Harbin	0	0	0	0	0	0	0	0	0	0	0	0	0	0	0	0	0	0	0	0	0	0	0	0	0	0	0	0	0	0	0	0	0	0	0	0	0	0	0	0	0	0	0	0	0	0	0
355	Guangzhou	Jinan	0	0	0	0	0	0	0	0	0	0	0	0	0	0	0	0	0	0	0	0	0	0	0	0	11133.3	97.1877	10.2728	77.1965	1.15986	13.6477	1774.38	7.7042	0.816876	6.68264	0.110197	2.17512	0	0	0	0	0	0	0	0	0	0	0
356	Yinchuan	Kunming	0	0	0	0	0	0	0	0	0	0	0	0	0	0	0	0	0	0	0	0	0	0	0	0	22060	192.573	20.355	152.961	2.2982	27.0422	3477.32	15.0982	1.60086	13.0962	0.215957	4.26267	11137.8	97.2272	10.277	77.2278	1.16033	13.6532	1738.66	7.5491	0.80043	6.5481	0.107978
357	Chengdu	Sanya	0	0	0	0	0	0	0	0	0	0	0	0	0	0	0	0	0	0	0	0	0	0	0	0	0	0	0	0	0	0	0	0	0	0	0	0	34964.8	203.085	31.2323	358.246	2.76042	42.8615	6486.48	17.9171	2.75014	35.9767	0.393493
358	Kunming	Xiamen	0	0	0	0	0	0	0	0	0	0	0	0	0	0	0	0	0	0	0	0	0	0	0	0	32044	284.05	23.523	194.986	3.61348	39.281	6472.81	28.4647	2.40911	19.7406	0.385765	7.93467	9760.94	100.96	9.66818	53.327	0.996821	11.9654	2950.64	7.68576	0.726915	4.22565	0.0904822
359	Fuzhou	Beijing	0	0	0	0	0	0	0	0	0	0	0	0	0	0	0	0	0	0	0	0	0	0	0	0	0	0	0	0	0	0	0	0	0	0	0	0	0	0	0	0	0	0	0	0	0	0	0
360	Shenyang	Xi'an	0	0	0	0	0	0	0	0	0	0	0	0	0	0	0	0	0	0	0	0	0	0	0	0	15181	145.588	14.5565	93.3564	1.5649	18.6095	3770.99	12.1293	1.21319	8.49979	0.157385	4.62266	0	0	0	0	0	0	0	0	0	0	0
361	Chengdu Shuangliu	Beijing Capital	0	0	0	0	0	0	0	0	0	0	0	0	0	0	0	0	0	0	0	0	0	0	0	0	13925.6	121.563	12.8493	96.5581	1.45076	17.0707	1966.77	8.53952	0.905444	7.40719	0.122145	2.41096	0	0	0	0	0	0	0	0	0	0	0
362	Changchun	Shanghai	0	0	0	0	0	0	0	0	0	0	0	0	0	0	0	0	0	0	0	0	0	0	0	0	21673.7	125.886	19.36	222.066	1.7111	26.5686	4011.86	11.0817	1.70095	22.2515	0.243374	4.91793	0	0	0	0	0	0	0	0	0	0	0
363	Chengdu	Hangzhou	0	0	0	0	0	0	0	0	0	0	0	0	0	0	0	0	0	0	0	0	0	0	0	0	52163.1	455.357	48.1315	361.692	5.43433	63.944	9559.32	41.5057	4.40084	36.0021	0.593675	11.7183	0	0	0	0	0	0	0	0	0	0	0
364	Sanya	Wuhan	0	0	0	0	0	0	0	0	0	0	0	0	0	0	0	0	0	0	0	0	0	0	0	0	23587.9	189.104	13.8502	151.932	2.80376	28.9152	5318.7	21.5174	1.5699	18.5528	0.336569	6.51992	0	0	0	0	0	0	0	0	0	0	0
365	Guiyang Longdongbao	Shanghai Pudong	0	0	0	0	0	0	0	0	0	0	0	0	0	0	0	0	0	0	0	0	0	0	0	0	12542.2	109.487	11.5728	86.9658	1.30664	15.3748	1834.94	7.96715	0.844756	6.91072	0.113958	2.24936	0	0	0	0	0	0	0	0	0	0	0
366	Guiyang Longdongbao	Shanghai Hongqiao	0	0	0	0	0	0	0	0	0	0	0	0	0	0	0	0	0	0	0	0	0	0	0	0	0	0	0	0	0	0	0	0	0	0	0	0	0	0	0	0	0	0	0	0	0	0	0
367	Chengdu	Qingdao	0	0	0	0	0	0	0	0	0	0	0	0	0	0	0	0	0	0	0	0	0	0	0	0	10819.1	94.445	9.98289	75.018	1.12713	13.2625	1682.85	7.30676	0.774734	6.33789	0.104512	2.06291	0	0	0	0	0	0	0	0	0	0	0
368	Zhengzhou	Lijiang	0	0	0	0	0	0	0	0	0	0	0	0	0	0	0	0	0	0	0	0	0	0	0	0	0	0	0	0	0	0	0	0	0	0	0	0	8280.61	72.2855	7.64061	57.4166	0.862671	10.1508	1258.65	5.46492	0.579445	4.74028	0.0781673
369	Guangzhou	Lijiang	0	0	0	0	0	0	0	0	0	0	0	0	0	0	0	0	0	0	0	0	0	0	0	0	11816.3	94.7315	6.93821	76.1103	1.40454	14.485	3124.4	12.6401	0.922216	10.8986	0.197713	3.83004	0	0	0	0	0	0	0	0	0	0	0
370	Guangzhou	Taiyuan	0	0	0	0	0	0	0	0	0	0	0	0	0	0	0	0	0	0	0	0	0	0	0	0	23469.6	188.156	13.7807	151.17	2.78969	28.7701	3637.62	14.7164	1.0737	12.6889	0.23019	4.45917	0	0	0	0	0	0	0	0	0	0	0
371	Yinchuan	Urumqi	0	0	0	0	0	0	0	0	0	0	0	0	0	0	0	0	0	0	0	0	0	0	0	0	20751	173.104	15.36	138.323	2.32757	25.4375	3477.04	14.5795	1.31222	12.6097	0.217993	4.26232	0	0	0	0	0	0	0	0	0	0	0
372	Tianjin	Xiamen	0	0	0	0	0	0	0	0	0	0	0	0	0	0	0	0	0	0	0	0	0	0	0	0	0	0	0	0	0	0	0	0	0	0	0	0	0	0	0	0	0	0	0	0	0	0	0
373	Lanzhou	Wuxi	0	0	0	0	0	0	0	0	0	0	0	0	0	0	0	0	0	0	0	0	0	0	0	0	134948	1178.03	124.518	935.71	14.0588	165.426	20615.6	89.5108	9.49082	77.6418	1.28031	25.2715	0	0	0	0	0	0	0	0	0	0	0
374	Hangzhou	Yinchuan	0	0	0	0	0	0	0	0	0	0	0	0	0	0	0	0	0	0	0	0	0	0	0	0	7254.92	63.3318	6.6942	50.3046	0.755815	8.89343	1101.96	4.78462	0.507312	4.15019	0.0684366	1.35084	0	0	0	0	0	0	0	0	0	0	0
375	Kunming	Lanzhou	0	0	0	0	0	0	0	0	0	0	0	0	0	0	0	0	0	0	0	0	0	0	0	0	17961.3	156.793	16.5731	124.541	1.8712	22.0178	2670.78	11.5963	1.22955	10.0586	0.165867	3.27397	8830.1	70.7909	5.18479	56.8757	1.04958	10.8244	1347.48	5.45136	0.397729	4.70031	0.0852687
376	Nanning Wuxu	Shanghai Pudong	0	0	0	0	0	0	0	0	0	0	0	0	0	0	0	0	0	0	0	0	0	0	0	0	0	0	0	0	0	0	0	0	0	0	0	0	0	0	0	0	0	0	0	0	0	0	0
377	Nanning Wuxu	Shanghai Hongqiao	0	0	0	0	0	0	0	0	0	0	0	0	0	0	0	0	0	0	0	0	0	0	0	0	11357.3	99.1431	10.4795	78.7497	1.1832	13.9223	3034.98	13.1776	1.39722	11.4303	0.188486	3.72042	0	0	0	0	0	0	0	0	0	0	0
378	Harbin	Nanjing	0	0	0	0	0	0	0	0	0	0	0	0	0	0	0	0	0	0	0	0	0	0	0	0	10759.1	93.9217	9.92757	74.6023	1.12088	13.189	1932.78	8.39193	0.889795	7.27917	0.120034	2.36929	0	0	0	0	0	0	0	0	0	0	0
379	Chengdu	Haikou	0	0	0	0	0	0	0	0	0	0	0	0	0	0	0	0	0	0	0	0	0	0	0	0	0	0	0	0	0	0	0	0	0	0	0	0	12213.3	126.326	12.0973	66.7252	1.24727	14.9717	3530.17	9.19531	0.869687	5.0556	0.108254
380	Urumqi	Lanzhou	0	0	0	0	0	0	0	0	0	0	0	0	0	0	0	0	0	0	0	0	0	0	0	0	0	0	0	0	0	0	0	0	0	0	0	0	25169.7	230.438	19.7466	150.077	2.78558	30.8542	5509.36	17.1622	1.45252	11.9022	0.232588
381	Haikou Meilan	Shanghai Pudong	0	0	0	0	0	0	0	0	0	0	0	0	0	0	0	0	0	0	0	0	0	0	0	0	0	0	0	0	0	0	0	0	0	0	0	0	0	0	0	0	0	0	0	0	0	0	0
382	Haikou Meilan	Shanghai Hongqiao	0	0	0	0	0	0	0	0	0	0	0	0	0	0	0	0	0	0	0	0	0	0	0	0	0	0	0	0	0	0	0	0	0	0	0	0	0	0	0	0	0	0	0	0	0	0	0
383	Kunming	Taiyuan	0	0	0	0	0	0	0	0	0	0	0	0	0	0	0	0	0	0	0	0	0	0	0	0	37870.8	361.503	32.2739	219.596	4.08487	46.4238	9139.59	26.6405	2.34761	17.133	0.344417	11.2037	25649.1	243.985	24.5102	159.549	2.64653	31.4419	5535.58	17.805	1.78089	12.4772	0.231031
384	Chengdu	Fuzhou	0	0	0	0	0	0	0	0	0	0	0	0	0	0	0	0	0	0	0	0	0	0	0	0	0	0	0	0	0	0	0	0	0	0	0	0	0	0	0	0	0	0	0	0	0	0	0
385	Shijiazhuang	Shenzhen	0	0	0	0	0	0	0	0	0	0	0	0	0	0	0	0	0	0	0	0	0	0	0	0	0	0	0	0	0	0	0	0	0	0	0	0	0	0	0	0	0	0	0	0	0	0	0
386	Beijing Capital	Xiamen Gaoqi	0	0	0	0	0	0	0	0	0	0	0	0	0	0	0	0	0	0	0	0	0	0	0	0	12254.9	106.979	11.3078	84.974	1.27671	15.0227	2878.92	12.5	1.32537	10.8425	0.178793	3.52911	0	0	0	0	0	0	0	0	0	0	0
387	Beijing Daxing	Xiamen Gaoqi	0	0	0	0	0	0	0	0	0	0	0	0	0	0	0	0	0	0	0	0	0	0	0	0	0	0	0	0	0	0	0	0	0	0	0	0	0	0	0	0	0	0	0	0	0	0	0
388	Hangzhou	Lanzhou	0	0	0	0	0	0	0	0	0	0	0	0	0	0	0	0	0	0	0	0	0	0	0	0	12691.9	110.794	11.7109	88.0036	1.32223	15.5583	1859.6	8.07419	0.856105	7.00356	0.115489	2.27958	0	0	0	0	0	0	0	0	0	0	0
389	Xi'an	Zhuhai	0	0	0	0	0	0	0	0	0	0	0	0	0	0	0	0	0	0	0	0	0	0	0	0	9187.06	80.1983	8.477	63.7017	0.957104	11.2619	1239.11	5.3801	0.570451	4.66671	0.0769541	1.51896	0	0	0	0	0	0	0	0	0	0	0
390	Shanghai Hongqiao	Zhanjiang	0	0	0	0	0	0	0	0	0	0	0	0	0	0	0	0	0	0	0	0	0	0	0	0	0	0	0	0	0	0	0	0	0	0	0	0	0	0	0	0	0	0	0	0	0	0	0
391	Beijing	Xining	0	0	0	0	0	0	0	0	0	0	0	0	0	0	0	0	0	0	0	0	0	0	0	0	18298.4	159.736	16.8842	126.879	1.90632	22.4311	2726.29	11.8373	1.25511	10.2677	0.169314	3.34202	0	0	0	0	0	0	0	0	0	0	0
392	Chengdu Shuangliu	Shanghai Pudong	0	0	0	0	0	0	0	0	0	0	0	0	0	0	0	0	0	0	0	0	0	0	0	0	94208.6	658.743	67.7582	844.465	9.22959	115.485	14724.6	51.2712	5.24674	73.8893	0.919748	18.0501	0	0	0	0	0	0	0	0	0	0	0
393	Chengdu Shuangliu	Shanghai Hongqiao	0	0	0	0	0	0	0	0	0	0	0	0	0	0	0	0	0	0	0	0	0	0	0	0	103921	735.303	85.8666	882.611	9.868	127.391	16819.6	57.2311	6.78047	78.8355	1.03563	20.6182	0	0	0	0	0	0	0	0	0	0	0
394	Shijiazhuang	Xiamen	0	0	0	0	0	0	0	0	0	0	0	0	0	0	0	0	0	0	0	0	0	0	0	0	0	0	0	0	0	0	0	0	0	0	0	0	0	0	0	0	0	0	0	0	0	0	0
395	Hefei	Kunming	0	0	0	0	0	0	0	0	0	0	0	0	0	0	0	0	0	0	0	0	0	0	0	0	57079.1	498.271	52.6675	395.778	5.94648	69.9702	8310.17	36.082	3.82577	31.2976	0.516097	10.187	11821.8	103.199	10.9082	81.971	1.2316	14.4918	2077.54	9.02049	0.956442	7.82439	0.129024
396	Shenzhen	Taiyuan	0	0	0	0	0	0	0	0	0	0	0	0	0	0	0	0	0	0	0	0	0	0	0	0	9910.65	79.4537	5.81925	63.8356	1.17802	12.1489	1472.79	5.95833	0.434718	5.13743	0.0931986	1.80542	0	0	0	0	0	0	0	0	0	0	0
397	Chengdu	Wenzhou	0	0	0	0	0	0	0	0	0	0	0	0	0	0	0	0	0	0	0	0	0	0	0	0	10146.8	81.347	5.95792	65.3568	1.20609	12.4384	2493.14	10.0862	0.735889	8.69663	0.157766	3.05621	0	0	0	0	0	0	0	0	0	0	0
398	Guiyang	Jinan	4064.14	18.9147	0.168587	19.6836	0.295507	4.98201	1033.26	2.54517	0.0226559	2.82904	0.0607494	1.26662	0	0	0	0	0	0	0	0	0	0	0	0	0	0	0	0	0	0	0	0	0	0	0	0	0	0	0	0	0	0	0	0	0	0	0
399	Guangzhou	Shijiazhuang	0	0	0	0	0	0	0	0	0	0	0	0	0	0	0	0	0	0	0	0	0	0	0	0	0	0	0	0	0	0	0	0	0	0	0	0	0	0	0	0	0	0	0	0	0	0	0
400	Shenzhen	Jinan	0	0	0	0	0	0	0	0	0	0	0	0	0	0	0	0	0	0	0	0	0	0	0	0	0	0	0	0	0	0	0	0	0	0	0	0	0	0	0	0	0	0	0	0	0	0	0
401	Nanning	Xi'an	0	0	0	0	0	0	0	0	0	0	0	0	0	0	0	0	0	0	0	0	0	0	0	0	10470.9	91.4054	9.66159	72.6035	1.09085	12.8357	1486.44	6.454	0.684317	5.59821	0.0923146	1.82215	0	0	0	0	0	0	0	0	0	0	0
402	Hangzhou	Shenyang	0	0	0	0	0	0	0	0	0	0	0	0	0	0	0	0	0	0	0	0	0	0	0	0	15121.6	132.004	13.9529	104.851	1.57537	18.5368	2126.93	9.23493	0.979178	8.01039	0.132092	2.60729	0	0	0	0	0	0	0	0	0	0	0
403	Harbin Taiping	Shanghai Pudong	0	0	0	0	0	0	0	0	0	0	0	0	0	0	0	0	0	0	0	0	0	0	0	0	43036.7	375.688	39.7104	298.41	4.48354	52.7564	9009.54	39.1186	4.14774	33.9315	0.559532	11.0443	0	0	0	0	0	0	0	0	0	0	0
404	Harbin Taiping	Shanghai Hongqiao	0	0	0	0	0	0	0	0	0	0	0	0	0	0	0	0	0	0	0	0	0	0	0	0	24564	214.431	22.6655	170.323	2.55907	30.1117	6005.78	26.0765	2.76489	22.6188	0.372985	7.36216	0	0	0	0	0	0	0	0	0	0	0
405	Shenyang	Wuhan	0	0	0	0	0	0	0	0	0	0	0	0	0	0	0	0	0	0	0	0	0	0	0	0	11357.2	91.051	6.66865	73.1533	1.34997	13.9222	3168.45	12.8183	0.935219	11.0523	0.2005	3.88404	0	0	0	0	0	0	0	0	0	0	0
406	Haikou	Xi'an	0	0	0	0	0	0	0	0	0	0	0	0	0	0	0	0	0	0	0	0	0	0	0	0	15848.5	138.349	14.6236	109.891	1.65109	19.4279	4041.06	17.5459	1.86039	15.2193	0.250967	4.95372	0	0	0	0	0	0	0	0	0	0	0
407	Guangzhou	Qingdao	0	0	0	0	0	0	0	0	0	0	0	0	0	0	0	0	0	0	0	0	0	0	0	0	9402.38	82.078	8.67568	65.1948	0.979536	11.5259	1309.74	5.68676	0.602967	4.93271	0.0813404	1.60554	0	0	0	0	0	0	0	0	0	0	0
408	Kunming	Nanjing	0	0	0	0	0	0	0	0	0	0	0	0	0	0	0	0	0	0	0	0	0	0	0	0	101615	821.881	89.9612	766.018	10.2228	124.564	16907.5	67.7031	7.43589	69.2732	1.0468	20.726	12273.9	98.3999	7.20689	79.0576	1.45893	15.0459	2732.16	11.0532	0.806439	9.53038	0.172892
409	Zhengzhou	Haikou	0	0	0	0	0	0	0	0	0	0	0	0	0	0	0	0	0	0	0	0	0	0	0	0	0	0	0	0	0	0	0	0	0	0	0	0	0	0	0	0	0	0	0	0	0	0	0
410	Guangzhou Baiyun	Beijing Capital	0	0	0	0	0	0	0	0	0	0	0	0	0	0	0	0	0	0	0	0	0	0	0	0	44243	301.384	39.9679	402.959	3.87649	54.2351	6758.2	21.7358	2.93602	34.0262	0.412774	8.28452	0	0	0	0	0	0	0	0	0	0	0
411	Hefei	Harbin	0	0	0	0	0	0	0	0	0	0	0	0	0	0	0	0	0	0	0	0	0	0	0	0	0	0	0	0	0	0	0	0	0	0	0	0	0	0	0	0	0	0	0	0	0	0	0
412	Beijing Daxing	Shenzhen Bao'an	0	0	0	0	0	0	0	0	0	0	0	0	0	0	0	0	0	0	0	0	0	0	0	0	0	0	0	0	0	0	0	0	0	0	0	0	0	0	0	0	0	0	0	0	0	0	0
413	Guilin	Beijing	0	0	0	0	0	0	0	0	0	0	0	0	0	0	0	0	0	0	0	0	0	0	0	0	0	0	0	0	0	0	0	0	0	0	0	0	0	0	0	0	0	0	0	0	0	0	0
414	Shanghai Pudong	Lanzhou Zhongchuan	0	0	0	0	0	0	0	0	0	0	0	0	0	0	0	0	0	0	0	0	0	0	0	0	35748.7	312.068	32.9857	247.876	3.72429	43.8224	5949.96	25.8342	2.73919	22.4086	0.369518	7.29374	0	0	0	0	0	0	0	0	0	0	0
415	Shanghai Hongqiao	Lanzhou Zhongchuan	0	0	0	0	0	0	0	0	0	0	0	0	0	0	0	0	0	0	0	0	0	0	0	0	10810	94.3656	9.97449	74.9548	1.12618	13.2514	1487.49	6.45854	0.684798	5.60215	0.0923796	1.82344	0	0	0	0	0	0	0	0	0	0	0
416	Lijiang	Nanjing	0	0	0	0	0	0	0	0	0	0	0	0	0	0	0	0	0	0	0	0	0	0	0	0	0	0	0	0	0	0	0	0	0	0	0	0	7164.09	62.5389	6.61039	49.6748	0.746352	8.78208	1765.37	7.66508	0.812728	6.64871	0.109637
417	Taiyuan	Xiamen	0	0	0	0	0	0	0	0	0	0	0	0	0	0	0	0	0	0	0	0	0	0	0	0	7597.91	60.9124	4.46128	48.939	0.903119	9.31388	1903.65	7.7014	0.561891	6.64035	0.120463	2.33358	0	0	0	0	0	0	0	0	0	0	0
418	Tianjin	Zhuhai	0	0	0	0	0	0	0	0	0	0	0	0	0	0	0	0	0	0	0	0	0	0	0	0	0	0	0	0	0	0	0	0	0	0	0	0	0	0	0	0	0	0	0	0	0	0	0
419	Guangzhou	Tianjin	0	0	0	0	0	0	0	0	0	0	0	0	0	0	0	0	0	0	0	0	0	0	0	0	0	0	0	0	0	0	0	0	0	0	0	0	0	0	0	0	0	0	0	0	0	0	0
420	Chengdu	Xiamen	0	0	0	0	0	0	0	0	0	0	0	0	0	0	0	0	0	0	0	0	0	0	0	0	0	0	0	0	0	0	0	0	0	0	0	0	0	0	0	0	0	0	0	0	0	0	0
421	Kunming	Wenzhou	0	0	0	0	0	0	0	0	0	0	0	0	0	0	0	0	0	0	0	0	0	0	0	0	34549.2	301.011	24.4525	212.435	3.93374	42.3521	7204.99	25.2241	1.99373	19.5323	0.367099	8.83222	9038.45	78.9011	8.33988	62.6714	0.941622	11.0798	1480.36	6.42758	0.681515	5.57529	0.0919366
422	Xi'an	Xiamen	0	0	0	0	0	0	0	0	0	0	0	0	0	0	0	0	0	0	0	0	0	0	0	0	29917.7	261.167	27.6054	207.445	3.11682	36.6746	4723.95	20.5109	2.17477	17.7912	0.293377	5.79084	0	0	0	0	0	0	0	0	0	0	0
423	Hangzhou	Sanya	0	0	0	0	0	0	0	0	0	0	0	0	0	0	0	0	0	0	0	0	0	0	0	0	0	0	0	0	0	0	0	0	0	0	0	0	0	0	0	0	0	0	0	0	0	0	0
424	Fuzhou	Kunming	0	0	0	0	0	0	0	0	0	0	0	0	0	0	0	0	0	0	0	0	0	0	0	0	11120.2	89.1503	6.52944	71.6262	1.32179	13.6316	1515.03	6.12922	0.447186	5.28477	0.0958716	1.8572	11309.7	98.7282	10.4356	78.4201	1.17824	13.864	1501.44	6.51913	0.691222	5.6547	0.0932462
425	Lhasa	Xi'an	0	0	0	0	0	0	0	0	0	0	0	0	0	0	0	0	0	0	0	0	0	0	0	0	38587.4	336.848	35.605	267.559	4.02002	47.3022	5375.06	23.338	2.47452	20.2434	0.333814	6.589	0	0	0	0	0	0	0	0	0	0	0
426	Haikou	Nanjing	0	0	0	0	0	0	0	0	0	0	0	0	0	0	0	0	0	0	0	0	0	0	0	0	0	0	0	0	0	0	0	0	0	0	0	0	0	0	0	0	0	0	0	0	0	0	0
427	Guangzhou Baiyun	Beijing Daxing	0	0	0	0	0	0	0	0	0	0	0	0	0	0	0	0	0	0	0	0	0	0	0	0	0	0	0	0	0	0	0	0	0	0	0	0	0	0	0	0	0	0	0	0	0	0	0
428	Nanning	Jinan	0	0	0	0	0	0	0	0	0	0	0	0	0	0	0	0	0	0	0	0	0	0	0	0	0	0	0	0	0	0	0	0	0	0	0	0	0	0	0	0	0	0	0	0	0	0	0
429	Changchun	Hangzhou	0	0	0	0	0	0	0	0	0	0	0	0	0	0	0	0	0	0	0	0	0	0	0	0	0	0	0	0	0	0	0	0	0	0	0	0	0	0	0	0	0	0	0	0	0	0	0
430	Shenzhen	Tianjin	0	0	0	0	0	0	0	0	0	0	0	0	0	0	0	0	0	0	0	0	0	0	0	0	0	0	0	0	0	0	0	0	0	0	0	0	0	0	0	0	0	0	0	0	0	0	0
431	Nanjing	Sanya	0	0	0	0	0	0	0	0	0	0	0	0	0	0	0	0	0	0	0	0	0	0	0	0	31859.4	278.116	29.397	220.908	3.3191	39.0547	5485.09	23.8158	2.52518	20.6578	0.340648	6.72389	0	0	0	0	0	0	0	0	0	0	0
432	Guiyang	Tianjin	0	0	0	0	0	0	0	0	0	0	0	0	4919.11	60.9863	6.31522	27.1094	0.432638	6.03008	1248.18	8.09074	0.836022	3.84236	0.0806322	1.53008	0	0	0	0	0	0	0	0	0	0	0	0	0	0	0	0	0	0	0	0	0	0	0
433	Guiyang	Beijing	0	0	0	0	0	0	0	0	0	0	0	0	0	0	0	0	0	0	0	0	0	0	0	0	0	0	0	0	0	0	0	0	0	0	0	0	0	0	0	0	0	0	0	0	0	0	0
434	Kunming Changshui	Shanghai Pudong	0	0	0	0	0	0	0	0	0	0	0	0	0	0	0	0	0	0	0	0	0	0	0	0	94018.2	680.218	61.4909	852.202	10.074	115.252	17971.7	66.4253	6.17327	75.218	1.1248	22.0305	6431.29	56.1419	5.93423	44.5937	0.670009	7.88378	1029.51	4.47002	0.473956	3.87731	0.0639368
435	Kunming Changshui	Shanghai Hongqiao	0	0	0	0	0	0	0	0	0	0	0	0	0	0	0	0	0	0	0	0	0	0	0	0	102497	798.854	69.8519	865.325	10.9608	125.646	17292	50.9305	4.58242	55.552	0.841968	21.1973	8947.91	78.1107	8.25634	62.0435	0.932189	10.9688	2058.8	8.93913	0.947815	7.75382	0.127861
436	Lanzhou	Changchun	0	0	0	0	0	0	0	0	0	0	0	0	0	0	0	0	0	0	0	0	0	0	0	0	0	0	0	0	0	0	0	0	0	0	0	0	0	0	0	0	0	0	0	0	0	0	0
437	Harbin	Xi'an	0	0	0	0	0	0	0	0	0	0	0	0	0	0	0	0	0	0	0	0	0	0	0	0	26602.2	232.223	24.5461	184.456	2.7714	32.6102	4253.16	18.4668	1.95804	16.0182	0.26414	5.21373	0	0	0	0	0	0	0	0	0	0	0
438	Yinchuan Hedong	Shanghai Pudong	0	0	0	0	0	0	0	0	0	0	0	0	0	0	0	0	0	0	0	0	0	0	0	0	8752.44	76.4043	8.07598	60.6882	0.911826	10.7292	2144.12	9.30958	0.987093	8.07514	0.133159	2.62837	0	0	0	0	0	0	0	0	0	0	0
439	Yinchuan Hedong	Shanghai Hongqiao	0	0	0	0	0	0	0	0	0	0	0	0	0	0	0	0	0	0	0	0	0	0	0	0	16906.9	71.1485	7.52043	56.5135	0.849101	20.7253	2143.33	9.30612	0.986726	8.07214	0.13311	2.62739	0	0	0	0	0	0	0	0	0	0	0
440	Shenzhen	Qingdao	0	0	0	0	0	0	0	0	0	0	0	0	0	0	0	0	0	0	0	0	0	0	0	0	10650.7	92.9752	9.82752	73.8504	1.10959	13.0561	2992.34	12.9925	1.37759	11.2697	0.185838	3.66816	0	0	0	0	0	0	0	0	0	0	0
441	Shanghai Pudong	Sanya Phoenix	0	0	0	0	0	0	0	0	0	0	0	0	0	0	0	0	0	0	0	0	0	0	0	0	31708.4	276.798	29.2577	219.861	3.30337	38.8696	4008.13	17.4029	1.84523	15.0953	0.248922	4.91336	0	0	0	0	0	0	0	0	0	0	0
442	Shanghai Hongqiao	Sanya Phoenix	0	0	0	0	0	0	0	0	0	0	0	0	0	0	0	0	0	0	0	0	0	0	0	0	0	0	0	0	0	0	0	0	0	0	0	0	0	0	0	0	0	0	0	0	0	0	0
443	Sanya	Xi'an	0	0	0	0	0	0	0	0	0	0	0	0	0	0	0	0	0	0	0	0	0	0	0	0	9645.02	84.1961	8.89957	66.8772	1.00481	11.8233	2191.53	9.51542	1.00892	8.25369	0.136103	2.68648	0	0	0	0	0	0	0	0	0	0	0
444	Beijing Capital	Shenzhen Bao'an	0	0	0	0	0	0	0	0	0	0	0	0	0	0	0	0	0	0	0	0	0	0	0	0	14067.3	122.8	12.9801	97.5406	1.46552	17.2444	1680.64	7.29719	0.77372	6.32959	0.104375	2.06021	0	0	0	0	0	0	0	0	0	0	0
445	Guangzhou	Lanzhou	0	0	0	0	0	0	0	0	0	0	0	0	0	0	0	0	0	0	0	0	0	0	0	0	14979	130.759	13.8213	103.862	1.56051	18.362	1940.16	8.42397	0.893193	7.30697	0.120492	2.37833	0	0	0	0	0	0	0	0	0	0	0
446	Kunming	Jinan	0	0	0	0	0	0	0	0	0	0	0	0	0	0	0	0	0	0	0	0	0	0	0	0	24424.5	213.213	22.5368	169.356	2.54453	29.9407	5596.09	24.2977	2.57628	21.0759	0.347541	6.85995	10811.6	94.3795	9.97596	74.9659	1.12635	13.2533	1399.02	6.07442	0.64407	5.26896	0.0868853
447	Guangzhou	Hohhot	0	0	0	0	0	0	0	0	0	0	0	0	0	0	0	0	0	0	0	0	0	0	0	0	0	0	0	0	0	0	0	0	0	0	0	0	0	0	0	0	0	0	0	0	0	0	0
448	Guangzhou	Yinchuan	0	0	0	0	0	0	0	0	0	0	0	0	0	0	0	0	0	0	0	0	0	0	0	0	4979.89	43.4719	4.595	34.5298	0.518803	6.10458	1082.83	4.70153	0.498502	4.07811	0.0672482	1.32738	0	0	0	0	0	0	0	0	0	0	0
449	Hangzhou	Kunming	0	0	0	0	0	0	0	0	0	0	0	0	0	0	0	0	0	0	0	0	0	0	0	0	53698.7	489.549	50.4215	353.398	5.56782	65.8264	8484.58	31.2362	3.21577	24.426	0.425524	10.4008	27621.1	230.181	20.3354	183.957	3.10299	33.8593	7043.91	29.5357	2.65835	25.5453	0.441617
450	Hangzhou	Harbin	0	0	0	0	0	0	0	0	0	0	0	0	0	0	0	0	0	0	0	0	0	0	0	0	0	0	0	0	0	0	0	0	0	0	0	0	0	0	0	0	0	0	0	0	0	0	0
451	Kunming	Shijiazhuang	0	0	0	0	0	0	0	0	0	0	0	0	0	0	0	0	0	0	0	0	0	0	0	0	0	0	0	0	0	0	0	0	0	0	0	0	11457.6	91.8555	6.72757	73.7996	1.3619	14.0453	1419.29	5.74187	0.418925	4.95079	0.0898128
452	Beijing Capital	Zhuhai Jinwan	0	0	0	0	0	0	0	0	0	0	0	0	0	0	0	0	0	0	0	0	0	0	0	0	0	0	0	0	0	0	0	0	0	0	0	0	0	0	0	0	0	0	0	0	0	0	0
453	Beijing Daxing	Zhuhai Jinwan	0	0	0	0	0	0	0	0	0	0	0	0	0	0	0	0	0	0	0	0	0	0	0	0	0	0	0	0	0	0	0	0	0	0	0	0	0	0	0	0	0	0	0	0	0	0	0
454	Kunming	Wuxi	0	0	0	0	0	0	0	0	0	0	0	0	0	0	0	0	0	0	0	0	0	0	0	0	36503.7	318.659	33.6824	253.111	3.80294	44.7479	4683.74	20.3364	2.15626	17.6398	0.29088	5.74155	0	0	0	0	0	0	0	0	0	0	0
455	Zhengzhou	Sanya	0	0	0	0	0	0	0	0	0	0	0	0	0	0	0	0	0	0	0	0	0	0	0	0	0	0	0	0	0	0	0	0	0	0	0	0	13052.1	104.638	7.6638	84.0699	1.55142	15.9998	1595.45	6.45454	0.470921	5.56528	0.10096
456	Harbin	Wuhan	0	0	0	0	0	0	0	0	0	0	0	0	0	0	0	0	0	0	0	0	0	0	0	0	0	0	0	0	0	0	0	0	0	0	0	0	0	0	0	0	0	0	0	0	0	0	0
457	Kunming	Tianjin	0	0	0	0	0	0	0	0	0	0	0	0	0	0	0	0	0	0	0	0	0	0	0	0	13700.9	109.84	8.04478	88.249	1.62854	16.7952	1606.55	6.49948	0.4742	5.60402	0.101663	1.96939	0	0	0	0	0	0	0	0	0	0	0
458	Shenyang	Xiamen	0	0	0	0	0	0	0	0	0	0	0	0	0	0	0	0	0	0	0	0	0	0	0	0	0	0	0	0	0	0	0	0	0	0	0	0	0	0	0	0	0	0	0	0	0	0	0
459	Nanning	Beijing	0	0	0	0	0	0	0	0	0	0	0	0	0	0	0	0	0	0	0	0	0	0	0	0	0	0	0	0	0	0	0	0	0	0	0	0	0	0	0	0	0	0	0	0	0	0	0
460	Chengdu	Urumqi	0	0	0	0	0	0	0	0	0	0	0	0	0	0	0	0	0	0	0	0	0	0	0	0	0	0	0	0	0	0	0	0	0	0	0	0	12781.4	132.202	12.6599	69.8286	1.30528	15.668	2961.07	7.71292	0.729483	4.24058	0.0908019
461	Kunming Changshui	Beijing Capital	0	0	0	0	0	0	0	0	0	0	0	0	0	0	0	0	0	0	0	0	0	0	0	0	225739	1387.86	97.0059	1716.91	21.6902	276.722	28521.6	100.08	7.39164	107.046	1.70116	34.9631	0	0	0	0	0	0	0	0	0	0	0
462	Kunming Changshui	Beijing Daxing	0	0	0	0	0	0	0	0	0	0	0	0	0	0	0	0	0	0	0	0	0	0	0	0	0	0	0	0	0	0	0	0	0	0	0	0	0	0	0	0	0	0	0	0	0	0	0
463	Haikou	Taiyuan	0	0	0	0	0	0	0	0	0	0	0	0	0	0	0	0	0	0	0	0	0	0	0	0	7255.01	58.1634	4.25994	46.7304	0.862361	8.89354	828.23	3.35069	0.244465	2.88905	0.0524106	1.01528	0	0	0	0	0	0	0	0	0	0	0
464	Guangzhou	Dalian	0	0	0	0	0	0	0	0	0	0	0	0	0	0	0	0	0	0	0	0	0	0	0	0	0	0	0	0	0	0	0	0	0	0	0	0	0	0	0	0	0	0	0	0	0	0	0
465	Urumqi	Xi'an	0	0	0	0	0	0	0	0	0	0	0	0	0	0	0	0	0	0	0	0	0	0	0	0	67629.4	577.84	56.5018	460.267	7.30383	82.9033	7851.63	33.5055	3.28819	29.0213	0.489944	9.6249	0	0	0	0	0	0	0	0	0	0	0
466	Chengdu	Shenyang	0	0	0	0	0	0	0	0	0	0	0	0	0	0	0	0	0	0	0	0	0	0	0	0	11453.6	99.9839	10.5683	79.4175	1.19323	14.0403	2102.73	9.12986	0.968038	7.91926	0.130589	2.57763	0	0	0	0	0	0	0	0	0	0	0
467	Dalian	Shenzhen	0	0	0	0	0	0	0	0	0	0	0	0	0	0	0	0	0	0	0	0	0	0	0	0	0	0	0	0	0	0	0	0	0	0	0	0	0	0	0	0	0	0	0	0	0	0	0
468	Haikou	Tianjin	0	0	0	0	0	0	0	0	0	0	0	0	0	0	0	0	0	0	0	0	0	0	0	0	0	0	0	0	0	0	0	0	0	0	0	0	0	0	0	0	0	0	0	0	0	0	0
469	Kunming	Qingdao	0	0	0	0	0	0	0	0	0	0	0	0	0	0	0	0	0	0	0	0	0	0	0	0	27457.2	214.61	25.3377	220.599	2.56452	33.6583	4552.59	17.8881	2.02742	18.4111	0.272983	5.58079	4899.66	42.7715	4.52097	33.9735	0.510444	6.00623	1214.39	5.27277	0.559072	4.57361	0.075419
470	Haikou	Beijing	0	0	0	0	0	0	0	0	0	0	0	0	0	0	0	0	0	0	0	0	0	0	0	0	15941.1	139.158	14.709	110.533	1.66074	19.5414	1601.91	6.95535	0.737475	6.03308	0.0994857	1.9637	0	0	0	0	0	0	0	0	0	0	0
471	Sanya	Jinan	0	0	0	0	0	0	0	0	0	0	0	0	0	0	0	0	0	0	0	0	0	0	0	0	0	0	0	0	0	0	0	0	0	0	0	0	0	0	0	0	0	0	0	0	0	0	0
472	Sanya	Tianjin	14745.8	120.323	13.6061	102.245	1.53621	18.0761	2914.38	12.654	1.3417	10.9761	0.180996	3.57258	0	0	0	0	0	0	0	0	0	0	0	0	0	0	0	0	0	0	0	0	0	0	0	0	0	0	0	0	0	0	0	0	0	0	0
473	Zhengzhou	Korla	0	0	0	0	0	0	0	0	0	0	0	0	0	0	0	0	0	0	0	0	0	0	0	0	0	0	0	0	0	0	0	0	0	0	0	0	0	0	0	0	0	0	0	0	0	0	0
474	Shijiazhuang	Sanya	0	0	0	0	0	0	0	0	0	0	0	0	0	0	0	0	0	0	0	0	0	0	0	0	0	0	0	0	0	0	0	0	0	0	0	0	0	0	0	0	0	0	0	0	0	0	0
475	Chongqing	Urumqi	0	0	0	0	0	0	0	0	0	0	0	0	0	0	0	0	0	0	0	0	0	0	0	0	0	0	0	0	0	0	0	0	0	0	0	0	0	0	0	0	0	0	0	0	0	0	0
476	Shenyang	Shenzhen	0	0	0	0	0	0	0	0	0	0	0	0	0	0	0	0	0	0	0	0	0	0	0	0	0	0	0	0	0	0	0	0	0	0	0	0	0	0	0	0	0	0	0	0	0	0	0
477	Guangzhou	Shenyang	0	0	0	0	0	0	0	0	0	0	0	0	0	0	0	0	0	0	0	0	0	0	0	0	0	0	0	0	0	0	0	0	0	0	0	0	0	0	0	0	0	0	0	0	0	0	0
478	Beijing	Sanya	0	0	0	0	0	0	0	0	0	0	0	0	0	0	0	0	0	0	0	0	0	0	0	0	0	0	0	0	0	0	0	0	0	0	0	0	0	0	0	0	0	0	0	0	0	0	0
479	Chengdu	Harbin	0	0	0	0	0	0	0	0	0	0	0	0	0	0	0	0	0	0	0	0	0	0	0	0	0	0	0	0	0	0	0	0	0	0	0	0	0	0	0	0	0	0	0	0	0	0	0
480	Zhengzhou	Urumqi	0	0	0	0	0	0	0	0	0	0	0	0	0	0	0	0	0	0	0	0	0	0	0	0	0	0	0	0	0	0	0	0	0	0	0	0	0	0	0	0	0	0	0	0	0	0	0
481	Beijing Capital	Urumqi Diwopu	0	0	0	0	0	0	0	0	0	0	0	0	0	0	0	0	0	0	0	0	0	0	0	0	0	0	0	0	0	0	0	0	0	0	0	0	0	0	0	0	0	0	0	0	0	0	0
482	Beijing Daxing	Urumqi Diwopu	0	0	0	0	0	0	0	0	0	0	0	0	0	0	0	0	0	0	0	0	0	0	0	0	0	0	0	0	0	0	0	0	0	0	0	0	0	0	0	0	0	0	0	0	0	0	0
483	Guangzhou	Changchun	0	0	0	0	0	0	0	0	0	0	0	0	0	0	0	0	0	0	0	0	0	0	0	0	13375.4	107.231	7.85367	86.1527	1.58986	16.3962	2312.91	9.35712	0.682692	8.06796	0.146362	2.83528	0	0	0	0	0	0	0	0	0	0	0
484	Tianjin	Urumqi	0	0	0	0	0	0	0	0	0	0	0	0	0	0	0	0	0	0	0	0	0	0	0	0	0	0	0	0	0	0	0	0	0	0	0	0	0	0	0	0	0	0	0	0	0	0	0
485	Harbin	Shenzhen	0	0	0	0	0	0	0	0	0	0	0	0	0	0	0	0	0	0	0	0	0	0	0	0	0	0	0	0	0	0	0	0	0	0	0	0	0	0	0	0	0	0	0	0	0	0	0
486	Urumqi	Wuhan	0	0	0	0	0	0	0	0	0	0	0	0	0	0	0	0	0	0	0	0	0	0	0	0	29773.8	238.697	17.4823	191.776	3.53904	36.4981	5075.02	20.5315	1.49797	17.7028	0.321149	6.2212	0	0	0	0	0	0	0	0	0	0	0
487	Guangzhou	Harbin	0	0	0	0	0	0	0	0	0	0	0	0	0	0	0	0	0	0	0	0	0	0	0	0	0	0	0	0	0	0	0	0	0	0	0	0	0	0	0	0	0	0	0	0	0	0	0
488	Jinan	Urumqi	0	0	0	0	0	0	0	0	0	0	0	0	0	0	0	0	0	0	0	0	0	0	0	0	0	0	0	0	0	0	0	0	0	0	0	0	0	0	0	0	0	0	0	0	0	0	0
489	Changsha	Urumqi	0	0	0	0	0	0	0	0	0	0	0	0	0	0	0	0	0	0	0	0	0	0	0	0	0	0	0	0	0	0	0	0	0	0	0	0	0	0	0	0	0	0	0	0	0	0	0
490	Shanghai Pudong	Urumqi Diwopu	0	0	0	0	0	0	0	0	0	0	0	0	0	0	0	0	0	0	0	0	0	0	0	0	14984.6	130.808	14.894	103.901	1.56109	18.3688	1384.23	6.0102	0.637261	5.21326	0.0859667	1.69686	0	0	0	0	0	0	0	0	0	0	0
491	Shanghai Hongqiao	Urumqi Diwopu	0	0	0	0	0	0	0	0	0	0	0	0	0	0	0	0	0	0	0	0	0	0	0	0	16495.6	143.998	15.2207	114.378	1.71851	20.2211	1384.48	6.0113	0.637378	5.21421	0.0859825	1.69717	0	0	0	0	0	0	0	0	0	0	0
492	Guangzhou	Urumqi	0	0	0	0	0	0	0	0	0	0	0	0	0	0	0	0	0	0	0	0	0	0	0	0	29321.5	235.071	17.2168	188.863	3.48528	35.9437	3289.14	13.3066	0.970842	11.4733	0.208138	4.03198	0	0	0	0	0	0	0	0	0	0	0
[truncated: 433 more columns]
