# Supplementary material for: Accounting for the aircraft emissions of China’s domestic routes during 2014–2019
Source: Sci Data. 2022 Jul 6;9:383. doi: 10.1038/s41597-022-01494-0 (PMC9258460; doi:10.1038/s41597-022-01494-0)
Supplement: Supplementary file 7 — Supplementary Table S7 [file 41597_2022_1494_MOESM7_ESM.xlsx]

## Sheet: S7-2014 intensity(tons.km-1)
CO2
ton/km	737-800	330-243E	330-343E	321-211	321-231	320-214	777-200	777-300ER	777-300	767-300	737-400	787-8	321-232	737-900	319-115	321-213	320-232	757-200	737-700	737-300SF	777-200ER	380-841	747-8I	330-323E	747-400	737-86N	319-132	330-223E	319-133	E190LR	BAE SYSTEMS (HS)TRIDENT 2E	320-200	737-300	319-112	319-113	737-86N	320-233	767-300ER	757-200SF	737（NG）	787-800	737-96N	CRJ701	CRJ900	CAIC-60	319-131	737-81B	737-71B	321-131
0-500	0.0132457	0	0	0	0.014708	0.0152702	0	0	0	0	0	0	0	0	0.014009	0	0.0138763	0	0.0132074	0.0142515	0	0	0	0	0	0	0.0142037	0	0.015079	0.0118631	0	0	0.0139578	0.0130704	0.0136076	0	0	0	0	0	0	0	0	0.00886206	0.00685816	0.0173907	0	0	0
501-1000	0.0115257	0.0263133	0.027451	0.0141632	0.0112332	0.0125105	0	0	0	0	0	0	0.0136361	0	0.012169	0.0132564	0.0122442	0.016898	0.011311	0.0115808	0	0	0	0	0	0.0131349	0.0120878	0.0221538	0.0118796	0.00948365	0.0142424	0	0.0106895	0.011952	0	0.0116092	0.0108377	0	0.0304833	0	0	0	0.00628031	0.00815602	0	0.010581	0.0119051	0.0109168	0.0126742
1001-1500	0.010635	0.0234503	0.0244182	0.0126896	0.0102089	0.0114022	0.0271913	0.0325181	0.0344663	0.021952	0.0110197	0.0220423	0.0127518	0.0120216	0.0108404	0.0123731	0.0110952	0.0150045	0.0104182	0.0108351	0.0253046	0	0	0	0	0.010493	0.011081	0.0220635	0.010356	0.00832714	0.0116743	0.0116031	0.00970315	0.0114894	0	0	0.00989179	0	0.0239723	0.00857544	0.0201404	0.0118744	0	0	0	0.0101469	0.0120689	0.0093537	0.0111921
1501-2000	0.00918342	0.0199134	0.0205128	0.0110632	0.00900832	0.0100949	0.0236331	0.0302665	0	0.0170463	0	0.0188354	0.0113777	0	0.0096205	0.010948	0.00986369	0.0133261	0.00928082	0.01124	0	0.0477437	0.0291652	0.0211342	0	0	0.00951082	0	0.00963334	0.00734512	0.00881112	0	0.0123269	0.00916493	0	0	0.0101542	0	0.024571	0	0	0	0	0	0	0.00973313	0	0.00840621	0
2001-2500	0.00919785	0.0209221	0.0224669	0.0104688	0.0316252	0.0100589	0.0250389	0	0	0	0	0.0177781	0.0101739	0.0115232	0	0.0106425	0.0098051	0	0.00881676	0	0	0.0495919	0	0	0.0320998	0	0.0101125	0	0.00964056	0.00691104	0	0	0	0.0106046	0	0		0.0172002	0.0269914	0	0	0	0	0	0	0.00929947	0	0	0
2501-3000	0.0097792	0.0150916	0.0218738	0	0.00913087	0.00996536	0.0229011	0	0	0	0	0	0.0115799	0	0.0108393	0.0112882	0.0103334	0	0.0106961	0	0	0	0	0	0	0	0.00891829	0	0	0.00822498	0	0	0	0	0	0	0.00997429	0.0188243	0	0	0	0	0	0	0	0	0	0	0
3001-3500	0.0103155	0	0	0	0	0.00917776	0	0	0	0	0	0	0	0	0	0	0.0096711	0	0	0	0	0	0	0	0	0	0	0	0	0	0	0	0	0.00904133	0	0	0	0	0.0268657	0	0	0	0	0	0	0	0	0	0
3501-4000	0.00963241	0	0	0	0	0.0107865	0	0	0	0	0	0	0	0	0	0	0.0110228	0	0.00913199	0	0	0	0	0	0	0	0	0	0	0	0	0	0	0	0	0	0	0	0.0223523	0	0	0	0	0	0	0	0	0	0
CO
ton/km	737-800	330-243E	330-343E	321-211	321-231	320-214	777-200	777-300ER	777-300	767-300	737-400	787-8	321-232	737-900	319-115	321-213	320-232	757-200	737-700	737-300SF	777-200ER	380-841	747-8I	330-323E	747-400	737-86N	319-132	330-223E	319-133	E190LR	BAE SYSTEMS (HS)TRIDENT 2E	320-200	737-300	319-112	319-113	737-86N	320-233	767-300ER	757-200SF	737（NG）	787-800	737-96N	CRJ701	CRJ900	CAIC-60	319-131	737-81B	737-71B	321-131
0-500	0.000106191	0	0	0	0.000128393	0.000133301	0	0	0	0	0	0	0	0	0.000122291	0	0.000121133	0	0.000136608	0.000147407	0	0	0	0	0	0	0.000123991	0	0.000131632	0.000147077	0	0	0.000140232	0.000114098	0.000118787	0	0	0	0	0	0	0	0	4.51946e-05	2.80062e-05	0.000151812	0	0	0
501-1000	9.24012e-05	0.000152835	0.000159442	0.000123638	9.80605e-05	0.00010921	0	0	0	0	0	0	0.000119036	0	0.000106229	0.000115722	0.000106886	8.21667e-05	0.000116993	0.000119784	0	0	0	0	0	0.000105303	0.00010552	0.000128675	0.000103703	0.000117577	0.000124329	0	0.000107396	0.000104335	0	9.30706e-05	9.46076e-05	0	0.000148225	0	0	0	4.16764e-05	4.15939e-05	0	9.23669e-05	9.54429e-05	0.000112916	0.000110639
1001-1500	8.52605e-05	0.000136205	0.000141828	0.000110773	8.91187e-05	9.95354e-05	0.000182431	0.000272327	0.000138946	0.000156879	9.4719e-05	9.81398e-05	0.000111317	9.63768e-05	9.46311e-05	0.000108011	9.68559e-05	7.29595e-05	0.000107759	0.000112071	0.000169773	0	0	0	0	8.41226e-05	9.67312e-05	0.00012815	9.04022e-05	0.000103239	0.00010191	0.000101289	9.74862e-05	0.000100297	0	0	8.63503e-05	0	0.000116565	8.61562e-05	8.9672e-05	9.5197e-05	0	0	0	8.85774e-05	9.67565e-05	9.67483e-05	9.77009e-05
1501-2000	7.36235e-05	0.000115662	0.000119144	9.65757e-05	7.86381e-05	8.81232e-05	0.000158558	0.000253471	0	0.000121821	0	8.38616e-05	9.93218e-05	0	8.39821e-05	9.55707e-05	8.6105e-05	6.47984e-05	9.59944e-05	0.000116259	0	0.000182858	0.000119387	0.000122753	0	0	8.30246e-05	0	8.40942e-05	9.10637e-05	7.69166e-05	0	0.000123846	8.00051e-05	0	0	8.86407e-05	0	0.000119477	0	0	0	0	0	0	8.49653e-05	0	8.6948e-05	0
2001-2500	7.37392e-05	0.000121521	0.000130494	9.13875e-05	0.000276072	8.78089e-05	0.00016799	0	0	0	0	7.91541e-05	8.8813e-05	9.23812e-05	0	9.29036e-05	8.55935e-05	0	9.11945e-05	0	0	0.000189937	0	0	0.000189283	0	8.82768e-05	0	8.41572e-05	8.5682e-05	0	0	0	9.25729e-05	0	0	0	0.00012292	0.000131246	0	0	0	0	0	0	8.11797e-05	0	0	0
2501-3000	7.83999e-05	8.76558e-05	0.000127049	0	7.97078e-05	8.69925e-05	0.000153648	0	0	0	0	0	0.000101087	0	9.4622e-05	9.854e-05	9.02055e-05	0	0.000110633	0	0	0	0	0	0	0	7.78521e-05	0	0	0.000101972	0	0	0	0	0	0	8.70705e-05	0.000134528	0	0	0	0	0	0	0	0	0	0	0
3001-3500	8.26994e-05	0	0	0	0	8.01172e-05	0	0	0	0	0	0	0	0	0	0	8.44238e-05	0	0	0	0	0	0	0	0	0	0	0	0	0	0	0	0	7.89262e-05	0	0	0	0	0.000130635	0	0	0	0	0	0	0	0	0	0
3501-4000	7.7223e-05	0	0	0	0	9.41607e-05	0	0	0	0	0	0	0	0	0	0	9.62234e-05	0	9.44551e-05	0	0	0	0	0	0	0	0	0	0	0	0	0	0	0	0	0	0	0	0.000108688	0	0	0	0	0	0	0	0	0	0
HC
ton/km	737-800	330-243E	330-343E	321-211	321-231	320-214	777-200	777-300ER	777-300	767-300	737-400	787-8	321-232	737-900	319-115	321-213	320-232	757-200	737-700	737-300SF	777-200ER	380-841	747-8I	330-323E	747-400	737-86N	319-132	330-223E	319-133	E190LR	BAE SYSTEMS (HS)TRIDENT 2E	320-200	737-300	319-112	319-113	737-86N	320-233	767-300ER	757-200SF	737（NG）	787-800	737-96N	CRJ701	CRJ900	CAIC-60	319-131	737-81B	737-71B	321-131
0-500	7.77748e-06	0	0	0	1.35712e-05	1.409e-05	0	0	0	0	0	0	0	0	1.29262e-05	0	1.28038e-05	0	1.30818e-05	0.000147407	0	0	0	0	0	0	1.31059e-05	0	1.39136e-05	1.52301e-05	0	0	8.99109e-06	1.20602e-05	1.25559e-05	0	0	0	0	0	0	0	0	4.02821e-07	6.63381e-08	1.60466e-05	0	0	0
501-1000	6.76754e-06	2.35044e-05	2.45206e-05	1.30686e-05	1.0365e-05	1.15436e-05	0	0	0	0	0	0	1.25821e-05	0	1.12285e-05	1.22318e-05	1.12979e-05	6.18987e-06	1.12035e-05	0.000119784	0	0	0	0	0	7.71245e-06	1.11535e-05	1.97889e-05	1.09615e-05	1.21752e-05	2.51707e-05	0	6.88579e-06	1.10282e-05	0	6.81656e-06	1.00001e-05	0	1.11663e-05	0	0	0	2.57021e-07	3.70728e-07	0	9.76323e-06	6.99031e-06	1.08131e-05	1.16946e-05
1001-1500	6.24455e-06	2.0947e-05	2.18116e-05	1.17088e-05	9.41989e-06	1.05209e-05	1.77276e-05	2.85165e-05	8.27321e-06	2.66375e-05	1.0915e-05	2.52221e-06	1.17663e-05	7.05871e-06	1.00026e-05	1.14168e-05	1.02377e-05	5.49627e-06	1.03192e-05	0.000112071	1.64975e-05	0	0	0	0	6.16121e-06	1.02245e-05	1.97082e-05	9.55556e-06	1.06905e-05	2.0632e-05	1.07063e-05	6.25042e-06	1.06014e-05	0	0	9.12727e-06	0	8.78122e-06	5.52399e-06	2.30458e-06	6.97231e-06	0	0	0	9.36267e-06	7.08653e-06	9.26482e-06	1.0327e-05
1501-2000	5.39224e-06	1.77877e-05	1.83231e-05	1.02081e-05	8.31208e-06	9.31466e-06	1.54078e-05	2.6542e-05	0	2.06847e-05	0	2.15526e-06	1.04984e-05	0	8.87695e-06	1.01019e-05	9.10134e-06	4.88146e-06	9.19262e-06	0.000116259	0	4.73911e-06	3.57006e-06	1.88782e-05	0	0	8.77574e-06	0	8.88879e-06	9.42977e-06	1.5572e-05	0	7.94053e-06	8.45658e-06	0	0	9.36937e-06	0	9.00055e-06	0	0	0	0	0	0	8.98087e-06	0	8.32633e-06	0
2001-2500	5.40072e-06	1.86887e-05	2.00686e-05	9.6597e-06	2.91809e-05	9.28145e-06	1.63243e-05	0	0	0	0	2.03427e-06	9.38758e-06	6.76607e-06	0	9.81995e-06	9.04728e-06	0	8.73298e-06	0	0	4.92256e-06	0	0	3.10396e-05	0	9.33091e-06	0	8.89546e-06	8.87248e-06	0	0	0	9.785e-06	0	0	0	2.07391e-05	9.88714e-06	0	0	0	0	0	0	8.58073e-06	0	0	0
2501-3000	5.74207e-06	1.34805e-05	1.95388e-05	0	8.42516e-06	9.19515e-06	1.49306e-05	0	0	0	0	0	1.06849e-05	0	1.00016e-05	1.04157e-05	9.53477e-06	0	1.05944e-05	0	0	0	0	0	0	0	8.229e-06	0	0	1.05593e-05	0	0	0	0	0	0	9.2034e-06	2.26974e-05	0	0	0	0	0	0	0	0	0	0	0
3001-3500	6.05697e-06	0	0	0	0	8.46842e-06	0	0	0	0	0	0	0	0	0	0	8.92364e-06	0	0	0	0	0	0	0	0	0	0	0	0	0	0	0	0	8.34254e-06	0	0	0	0	9.84111e-06	0	0	0	0	0	0	0	0	0	0
3501-4000	5.65588e-06	0	0	0	0	9.95283e-06	0	0	0	0	0	0	0	0	0	0	1.01709e-05	0	9.04521e-06	0	0	0	0	0	0	0	0	0	0	0	0	0	0	0	0	0	0	0	8.18781e-06	0	0	0	0	0	0	0	0	0	0
NOx
ton/km	319-112	319-113	319-115	319-131	319-132	319-133	320-200	320-214	320-232	320-233	321-131	321-211	321-213	321-231	321-232	330-223E	330-243E	330-323E	330-343E	380-841	737（NG）	737-300	737-300SF	737-400	737-700	737-71B	737-79K	737-800	737-81B	737-86N	737-86N	737-900	737-96N	747-400	747-8I	757-200	757-200SF	767-300	767-300ER	777-200	777-200ER	777-300	777-300ER	787-8	787-800	BAE SYSTEMS (HS)TRIDENT 2E	CAIC-60	CRJ701	CRJ900
0-500	9.06285e-05	9.4353e-05	9.71363e-05	0.000120585	9.84861e-05	0.000104556	0	0.000105881	9.62163e-05	0	0	0	0	0.000101983	0	0	0	0	0	0	0	7.26936e-05	7.78603e-05	0	7.21559e-05	0	0	8.53169e-05	0	0	0	0	0	0	0	0	0	0	0	0	0	0	0	0	0	0	4.54068e-05	0	4.70317e-05
501-1000	8.28732e-05	0	8.4378e-05	7.33673e-05	8.38149e-05	8.23716e-05	0	8.67461e-05	8.48998e-05	7.51471e-05	8.78808e-05	9.82058e-05	9.19181e-05	7.78897e-05	9.45505e-05	0.000226986	0.000269604	0	0.00028126	0	0	5.56722e-05	6.32694e-05	0	6.17953e-05	5.9642e-05	0	7.42381e-05	7.66819e-05	8.46036e-05	7.47759e-05	0	0	0	0	0.000152962	0.000275937	0	0	0	0	0	0	0	0	9.87546e-05	0	3.0413e-05	4.32847e-05
1001-1500	7.96659e-05	0	7.51657e-05	7.03573e-05	7.68339e-05	7.18067e-05	8.0454e-05	7.90613e-05	7.69329e-05	6.85883e-05	7.76041e-05	8.79877e-05	8.57932e-05	7.07872e-05	8.84195e-05	0.00022606	0.00024027	0	0.000250187	0	4.46618e-05	5.05351e-05	5.91958e-05	6.26207e-05	5.6918e-05	5.11022e-05	0	6.8501e-05	7.77373e-05	6.75868e-05	0	7.74322e-05	7.64843e-05	0	0	0.000135822	0.000216999	0.000172935	0	0.000224071	0.000274537	0.000468796	0.000427923	0.000385784	0.000352497	8.09478e-05	0	0	0
1501-2000	6.35483e-05	0	6.67072e-05	6.74882e-05	6.59467e-05	6.67962e-05	0	6.99965e-05	6.83935e-05	7.04076e-05	0	7.67103e-05	7.59121e-05	6.24624e-05	7.88916e-05	0	0.000204031	0.000216539	0.000210173	0.000530884	0	6.41998e-05	6.14076e-05	0	5.0704e-05	4.59257e-05	0	5.91514e-05	0	0	0	0	0	0	0.000290502	0.000120629	0.000222419	0.000134288	0	0.00019475	0	0	0.000398294	0.000329657	0	6.10951e-05	0	0	0
2001-2500	7.35309e-05	0	0	6.44812e-05	7.01185e-05	6.68463e-05	0	6.97469e-05	6.79872e-05	0	0	7.25893e-05	7.37936e-05	0.000219285	7.05444e-05	0	0.000214366	0	0.000230194	0.000551434	0	0	0	0	4.81687e-05	0	4.78885e-05	5.92444e-05	0	0	0	7.4222e-05	0	3.10396e-05	0	0	0.000244328	0	2.07391e-05	0.000206334	0	0	0	0.000311152	0	0	0	0	0
2501-3000	0	0	7.51585e-05	0	6.18381e-05	0	0	6.90984e-05	7.16505e-05	6.91603e-05	0	0	7.82706e-05	6.33121e-05	8.02937e-05	0	0.000154627	0	0.000224117	0	0	0	0	0	5.84359e-05	0	0	6.2989e-05	0	0	0	0	0	0	0	0	0	0	2.26974e-05	0.000188718	0	0	0	0	0	0	0	0	0
3001-3500	6.26913e-05	0	0	0	0	0	0	6.36373e-05	6.70581e-05	0	0	0	0	0	0	0	0	0	0	0	0	0	0	0	0	0	0	6.64434e-05	0	0	0	0	0	0	0	0	0.00024319	0	0	0	0	0	0	0	0	0	0	0	0
3501-4000	0	0	0	0	0	0	0	7.47921e-05	7.64305e-05	0	0	0	0	0	0	0	0	0	0	0	0	0	0	0	4.98909e-05	0	0	6.20435e-05	0	0	0	0	0	0	0	0	0.000202335	0	0	0	0	0	0	0	0	0	0	0	0
PM2.5
ton/km	737-800	330-243E	330-343E	321-211	321-231	320-214	777-200	777-300ER	777-300	767-300	737-400	787-8	321-232	737-900	319-115	321-213	320-232	757-200	737-700	737-300SF	777-200ER	380-841	747-8I	330-323E	747-400	737-86N	319-132	330-223E	319-133	E190LR	BAE SYSTEMS (HS)TRIDENT 2E	320-200	737-300	319-112	319-113	737-86N	320-233	767-300ER	757-200SF	737（NG）	787-800	737-96N	CRJ701	CRJ900	CAIC-60	319-131	737-81B	737-71B	321-131
0-500	1.57444e-06	0	0	0	1.53227e-06	1.59084e-06	0	0	0	0	0	0	0	0	1.45945e-06	0	1.44563e-06	0	1.34878e-06	1.45541e-06	0	0	0	0	0	0	1.47973e-06	0	1.57093e-06	1.04337e-06	0	0	1.17818e-06	1.36167e-06	1.41763e-06	0	0	0	0	0	0	0	0	7.06082e-07	5.02572e-07	1.81176e-06	0	0	0
501-1000	1.36999e-06	2.0774e-06	2.16721e-06	1.47552e-06	1.17028e-06	1.30334e-06	0	0	0	0	0	0	1.4206e-06	0	1.26776e-06	1.38105e-06	1.2756e-06	1.33854e-06	1.15511e-06	1.18267e-06	0	0	0	0	0	1.56127e-06	1.2593e-06	1.74901e-06	1.23761e-06	8.34093e-07	1.48376e-06	0	9.02305e-07	1.24515e-06	0	1.37991e-06	1.12907e-06	0	2.41467e-06	0	0	0	4.34728e-07	6.49828e-07	0	1.10233e-06	1.41508e-06	1.11486e-06	1.32039e-06
1001-1500	1.26412e-06	1.85137e-06	1.92778e-06	1.32199e-06	1.06356e-06	1.18788e-06	2.18997e-06	2.55394e-06	2.8899e-06	1.98371e-06	9.71929e-07	2.52344e-06	1.32848e-06	1.42893e-06	1.12935e-06	1.28902e-06	1.1559e-06	1.18855e-06	1.06394e-06	1.10652e-06	2.03802e-06	0	0	0	0	1.24724e-06	1.15441e-06	1.74188e-06	1.07888e-06	7.32377e-07	1.21622e-06	1.2088e-06	8.19046e-07	1.19696e-06	0	0	1.03052e-06	0	1.89891e-06	7.23856e-07	2.30572e-06	1.41144e-06	0	0	0	1.0571e-06	1.43456e-06	9.55233e-07	1.16598e-06
1501-2000	1.09158e-06	1.57214e-06	1.61946e-06	1.15255e-06	9.38483e-07	1.05168e-06	1.90339e-06	2.37711e-06	0	1.5404e-06	0	2.15631e-06	1.18533e-06	0	1.00226e-06	1.14056e-06	1.0276e-06	1.0556e-06	9.47789e-07	1.14787e-06	0	4.28269e-06	1.98006e-06	1.66852e-06	0	0	9.90834e-07	0	1.0036e-06	6.46008e-07	9.17939e-07	0	1.04052e-06	9.54798e-07	0	0	1.05786e-06	0	1.94634e-06	0	0	0	0	0	0	1.01399e-06	0	8.58471e-07	0
2001-2500	1.09329e-06	1.65177e-06	1.77373e-06	1.09064e-06	3.2947e-06	1.04793e-06	2.01662e-06	0	0	0	0	2.03527e-06	1.05991e-06	1.36969e-06	0	1.10873e-06	1.02149e-06	0	9.00399e-07	0	0	4.44847e-06	0	0	2.73173e-06	0	1.05351e-06	0	1.00435e-06	6.0783e-07	0	0	0	1.10478e-06	0	0	0	1.55431e-06	2.13806e-06	0	0	0	0	0	0	9.68815e-07	0	0	0
2501-3000	1.1624e-06	1.19146e-06	1.7269e-06	0	9.5125e-07	1.03819e-06	1.84445e-06	0	0	0	0	0	1.20639e-06	0	1.12924e-06	1.176e-06	1.07653e-06	0	1.09232e-06	0	0	0	0	0	0	0	9.29104e-07	0	0	7.23392e-07	0	0	0	0	0	0	1.03912e-06	1.70108e-06	0	0	0	0	0	0	0	0	0	0	0
3001-3500	1.22614e-06	0	0	0	0	9.56135e-07	0	0	0	0	0	0	0	0	0	0	1.00753e-06	0	0	0	0	0	0	0	0	0	0	0	0	0	0	0	0	9.41922e-07	0	0	0	0	2.12811e-06	0	0	0	0	0	0	0	0	0	0
3501-4000	1.14495e-06	0	0	0	0	1.12373e-06	0	0	0	0	0	0	0	0	0	0	1.14835e-06	0	9.32591e-07	0	0	0	0	0	0	0	0	0	0	0	0	0	0	0	0	0	0	0	1.77059e-06	0	0	0	0	0	0	0	0	0	0
SO2
ton/km	737-800	330-243E	330-343E	321-211	321-231	320-214	777-200	777-300ER	777-300	767-300	737-400	787-8	321-232	737-900	319-115	321-213	320-232	757-200	737-700	737-300SF	777-200ER	380-841	747-8I	330-323E	747-400	737-86N	319-132	330-223E	319-133	E190LR	BAE SYSTEMS (HS)TRIDENT 2E	320-200	737-300	319-112	319-113	737-86N	320-233	767-300ER	757-200SF	737（NG）	787-800	737-96N	CRJ701	CRJ900	CAIC-60	319-131	737-81B	737-71B	321-131
0-500	1.62372e-05	0	0	0	1.80298e-05	1.87189e-05	0	0	0	0	0	0	0	0	1.71729e-05	0	1.70102e-05	0	1.61902e-05	1.74701e-05	0	0	0	0	0	0	1.74115e-05	0	1.84846e-05	1.45424e-05	0	0	1.71101e-05	1.60224e-05	1.66808e-05	0	0	0	0	0	0	0	0	1.08635e-05	8.40705e-06	2.13183e-05	0	0	0
501-1000	1.41287e-05	3.22561e-05	3.36507e-05	1.73619e-05	1.37702e-05	1.5336e-05	0	0	0	0	0	0	1.67157e-05	0	1.49173e-05	1.62503e-05	1.50096e-05	2.07144e-05	1.38655e-05	1.41963e-05	0	0	0	0	0	1.61014e-05	1.48178e-05	2.71572e-05	1.45626e-05	1.16255e-05	1.7459e-05	0	1.31037e-05	1.46513e-05	0	1.4231e-05	1.32854e-05	0	3.73679e-05	0	0	0	7.6987e-06	9.99803e-06	0	1.29707e-05	1.45938e-05	1.33823e-05	1.55366e-05
1001-1500	1.30368e-05	2.87465e-05	2.9933e-05	1.55555e-05	1.25146e-05	1.39774e-05	3.33324e-05	3.98622e-05	4.22505e-05	2.69098e-05	1.35085e-05	2.70205e-05	1.56318e-05	1.47366e-05	1.32887e-05	1.51675e-05	1.36011e-05	1.83932e-05	1.27711e-05	1.32822e-05	3.10195e-05	0	0	0	0	1.28629e-05	1.35836e-05	2.70464e-05	1.26948e-05	1.02078e-05	1.43109e-05	1.42236e-05	1.18946e-05	1.40843e-05	0	0	1.21258e-05	0	2.93863e-05	1.05122e-05	2.46891e-05	1.45562e-05	0	0	0	1.24386e-05	1.47947e-05	1.14662e-05	1.37197e-05
1501-2000	1.12575e-05	2.44108e-05	2.51456e-05	1.35617e-05	1.10428e-05	1.23748e-05	2.89705e-05	3.71021e-05	0	2.08962e-05	0	2.30893e-05	1.39474e-05	0	1.17933e-05	1.34206e-05	1.20914e-05	1.63358e-05	1.13769e-05	1.37785e-05	0	5.85265e-05	3.57521e-05	2.59073e-05	0	0	1.16588e-05	0	1.1809e-05	9.004e-06	1.08011e-05	0	1.51109e-05	1.12348e-05	0	0	1.24475e-05	0	3.01203e-05	0	0	0	0	0	0	1.19313e-05	0	1.03047e-05	0
2001-2500	1.12752e-05	2.56473e-05	2.7541e-05	1.28332e-05	3.87677e-05	1.23307e-05	3.06938e-05	0	0	0	0	2.17932e-05	1.24717e-05	1.41256e-05	0	1.30461e-05	1.20196e-05	0	1.0808e-05	0	0	6.07921e-05	0	0	3.93494e-05	0	1.23964e-05	0	1.18179e-05	8.47188e-06	0	0	0	1.29996e-05	0	0	#VALUE!	2.10848e-05	3.30873e-05	0	0	0	0	0	0	1.13997e-05	0	0	0
2501-3000	1.19878e-05	1.85e-05	2.68139e-05	0	1.11931e-05	1.2216e-05	2.80733e-05	0	0	0	0	0	1.41952e-05	0	1.32874e-05	1.38376e-05	1.26672e-05	0	1.31117e-05	0	0	0	0	0	0	0	1.09325e-05	0	0	1.00826e-05	0	0	0	0	0	0	1.2227e-05	2.30758e-05	0	0	0	0	0	0	0	0	0	0	0
3001-3500	1.26452e-05	0	0	0	0	1.12505e-05	0	0	0	0	0	0	0	0	0	0	1.18553e-05	0	0	0	0	0	0	0	0	0	0	0	0	0	0	0	0	1.10833e-05	0	0	0	0	3.29333e-05	0	0	0	0	0	0	0	0	0	0
3501-4000	1.18079e-05	0	0	0	0	1.32226e-05	0	0	0	0	0	0	0	0	0	0	1.35123e-05	0	1.11944e-05	0	0	0	0	0	0	0	0	0	0	0	0	0	0	0	0	0	0	0	2.74005e-05	0	0	0	0	0	0	0	0	0	0
[truncated: 2 more columns]
