# Supplementary material for: Accounting for the aircraft emissions of China’s domestic routes during 2014–2019
Source: Sci Data. 2022 Jul 6;9:383. doi: 10.1038/s41597-022-01494-0 (PMC9258460; doi:10.1038/s41597-022-01494-0)
Supplement: Supplementary file 8 — Supplementary Table S8 [file 41597_2022_1494_MOESM8_ESM.xlsx]

## Sheet: S8-2015 intensity(tons.km-1)
CO2
ton/km	319-112	319-115	319-131	319-132	319-133	320-200	320-211	320-214	320-216	320-231	320-232	320-233	320-243	321-211	321-213	321-231	321-232	321-252	330-223	330-243	330-300	330-323	330-343	380-841	737（NG）	737-300	737-7	737-700	737-71	737-79	737-7Q8	737-8	737-800	737-86	737-8Q8	737-900	737-900er	747-400	747-8	757-200	767-300	777-200	777-300	787-8	CRJ900	E190
0-500	0	0.0139311	0.0153769	0.0153337	0.0141378	0	0	0.0150235	0	0	0.0140256	0	0	0	0	0.0153364	0	0.0151184	0	0	0	0	0	0	0	0.0130464	0.0161375	0.0137513	0	0.0163638	0.0194771	0	0.0147906	0	0.0186735	0	0	0.0370447	0	0	0	0	0	0.0290647	0.00760935	0.0111112
501-1000	0.0122393	0.0130035	0.0124622	0.0115956	0.0112592	0.0153632	0	0.0129423	0	0	0.012205	0.0117589	0	0.013952	0.0129702	0.0136782	0.0122457	0	0	0.0250978	0	0	0.0277413	0.0492711	0	0.0125983	0	0.0113517	0	0	0	0.0151922	0.0121612	0.0146046	0	0.0146017	0.014829	0	0.0359984	0.0172659	0.0224949	0	0	0	0.00835444	0.00982413
1001-1500	0.0110158	0.00722928	0.0104261	0.0105702	0.0101163	0	0	0.0111905	0	0.0130022	0.010943	0.0105203	0	0.0176213	0.0126545	0.0122005	0.0131044	0	0.0208465	0.0131936	0	0.021937	0.02293	0	0	0.0106723	0	0.0103072	0.0137921	0.0126979	0	0.0132983	0.0111302	0.0120929	0.0133621	0.0121718	0	0	0	0.0138912	0.0197604	0.02429	0.0312657	0.0202374	0.00684962	0.0086046
1501-2000	0.00983224	0.00992904	0.0101423	0.00977047	0.0100993	0.00973715	0.010194	0.0100523	0.00942359	0	0.0100821	0.00993199	0	0.011471	0.0114256	0.0111373	0.0113314	0	0	0.0210264	0	0.02222	0.0201066	0	0.0114946	0.0102242	0	0.00958872	0	0	0	0.0112176	0.0101163	0.0113972	0	0.0105106	0	0	0	0.0135652	0.0179137	0.0236767	0.0229809	0.0201748	0	0.00841006
2001-2500	0.00955916	0.0107783	0.010067	0.00921014	0.110915	0	0	0.00965136	0	0	0.00972356	0.00916741	0.0102078	0.0107139	0.0125425	0.0112071	0.0100605	0	0	0.0211434	0.0116241	0	0.0232507	0	0	0	0	0.00865274	0	0	0	0	0.0100051	0	0	0.0116976	0	0	0	0.0148817	0.0180216	0.0238393	0.0316069	0.0180666	0	0.00734362
2501-3000	0	0	0	0.0085697	0.0103476	0	0	0.0104731	0	0	0.0101904	0	0	0	0.0108315	0.0105584	0.0101648	0	0	0.0212486	0	0	0.0227208	0	0	0	0	0.0088979	0	0	0	0	0.00993437	0	0	0	0	0	0	0.0138942	0.0156723	0.0204139	0	0	0	0
3001-3500	0	0	0	0.0104897	0	0	0	0.0101647	0.00929967	0	0.00950021	0	0	0	0	0	0	0	0	0	0	0	0	0	0	0	0	0.00775662	0.00976695	0	0	0	0.00964368	0	0	0	0	0	0	0.0117369	0	0	0	0	0	0
3501-4000	0	0	0	0	0	0	0	0.00809088	0	0	0	0	0	0	0	0	0	0	0	0	0	0	0	0	0	0	0	0.00893016	0	0	0	0	0.0105211	0	0	0	0	0	0	0.0132532	0	0	0	0	0	0
CO
ton/km	319-112	319-115	319-131	319-132	319-133	320-200	320-211	320-214	320-216	320-231	320-232	320-233	320-243	321-211	321-213	321-231	321-232	321-252	330-223	330-243	330-300	330-323	330-343	380-841	737（NG）	737-300	737-7	737-700	737-71	737-79	737-7Q8	737-8	737-800	737-86	737-8Q8	737-900	737-900er	747-400	747-8	757-200	767-300	777-200	777-300	787-8	CRJ900	E190
0-500	0	0.000121611	0.000134233	0.000133855	0.000123416	0	0	0.000131147	0	0	0.000122436	0	0	0	0	0.000133879	0	0.000131976	0	0	0	0	0	0	0	0.000131075	0.000166915	0.000142234	0	0.000169256	0.000201458	0	0.000118576	0	0.000149705	0	0	0.000218442	0	0	0	0	0	0.000129406	3.8806e-05	0.000137755
501-1000	0.000106842	0.000113514	0.000108789	0.000101224	9.82869e-05	0.000134113	0	0.00011298	0	0	0.000106543	0.000102649	0	0.000121793	0.000113224	0.000119404	0.000106899	0	0	0.000145775	0	0	0.000161129	0.000188708	0	0.000126573	0	0.000117414	0	0	0	0.000121796	9.74961e-05	0.000117085	0	0.000117062	0.000118884	0	0.000147359	8.39557e-05	0.000160759	0	0	0	4.26058e-05	0.000121798
1001-1500	9.61622e-05	6.31079e-05	9.10147e-05	9.22729e-05	8.83104e-05	0	0	9.76871e-05	0	0.000113503	9.55267e-05	9.18367e-05	0	0.000153825	0.000110467	0.000106504	0.000114395	0	0.000121082	7.6632e-05	0	0.000127416	0.000133183	0	0	0.000107223	0	0.000106611	0.000142656	0.000131338	0	0.000106613	8.92309e-05	9.69487e-05	0.000107124	9.75814e-05	0	0	0	6.7546e-05	0.000141217	0.000162966	0.000126043	9.01036e-05	3.49316e-05	0.000106679
1501-2000	8.58305e-05	8.66754e-05	8.85372e-05	8.52912e-05	8.81617e-05	8.50004e-05	8.89888e-05	8.77515e-05	8.22631e-05	0	8.80116e-05	8.67012e-05	0	0.000100136	9.97398e-05	9.72231e-05	9.89172e-05	0	0	0.000122127	0	0.00012906	0.000116784	0	0.000115484	0.000102721	0	9.91791e-05	0	0	0	8.99318e-05	8.11026e-05	9.13711e-05	0	8.42637e-05	0	0	0	6.5961e-05	0.00012802	0.000158851	9.26441e-05	8.98251e-05	0	0.000104267
2001-2500	8.34466e-05	9.40887e-05	8.78797e-05	8.03998e-05	0.000968231	0	0	8.42515e-05	0	0	8.48817e-05	8.00268e-05	8.91087e-05	9.35266e-05	0.00010949	9.78318e-05	8.78226e-05	0	0	0.000122806	6.75156e-05	0	0.000135046	0	0	0	0	8.9498e-05	0	0	0	0	8.0211e-05	0	0	9.378e-05	0	0	0	7.23624e-05	0.000128791	0.000159942	0.000127418	8.04385e-05	0	9.10451e-05
2501-3000	0	0	0	7.48091e-05	9.03297e-05	0	0	9.1425e-05	0	0	8.89573e-05	0	0	0	9.45536e-05	9.21693e-05	8.87338e-05	0	0	0.000123418	0	0	0.000131969	0	0	0	0	9.20338e-05	0	0	0	0	7.96438e-05	0	0	0	0	0	0	6.75604e-05	0.000112001	0.00013696	0	0	0	0
3001-3500	0	0	0	9.15696e-05	0	0	0	8.87328e-05	8.11814e-05	0	8.2932e-05	0	0	0	0	0	0	0	0	0	0	0	0	0	0	0	0	8.02291e-05	0.000101023	0	0	0	7.73134e-05	0	0	0	0	0	0	5.70705e-05	0	0	0	0	0	0
3501-4000	0	0	0	0	0	0	0	7.06293e-05	0	0	0	0	0	0	0	0	0	0	0	0	0	0	0	0	0	0	0	9.23674e-05	0	0	0	0	8.43474e-05	0	0	0	0	0	0	6.44437e-05	0	0	0	0	0	0
HC
ton/km	319-112	319-115	319-131	319-132	319-133	320-200	320-211	320-214	320-216	320-231	320-232	320-233	320-243	321-211	321-213	321-231	321-232	321-252	330-223	330-243	330-300	330-323	330-343	380-841	737（NG）	737-300	737-7	737-700	737-71	737-79	737-7Q8	737-8	737-800	737-86	737-8Q8	737-900	737-900er	747-400	747-8	757-200	767-300	777-200	777-300	787-8	CRJ900	E190
0-500	0	1.28544e-05	1.41884e-05	1.41486e-05	1.30451e-05	0	0	1.38624e-05	0	0	1.29416e-05	0	0	0	0	1.41511e-05	0	1.39499e-05	0	0	0	0	0	0	0	8.404e-06	1.59841e-05	1.36206e-05	0	1.62083e-05	1.9292e-05	0	8.68461e-06	0	1.09646e-05	0	0	3.58213e-05	0	0	0	0	0	3.32575e-06	3.4588e-07	1.42648e-05
501-1000	1.12933e-05	1.19985e-05	1.1499e-05	1.06994e-05	1.0389e-05	1.41758e-05	0	1.1942e-05	0	0	1.12617e-05	1.085e-05	0	1.28736e-05	1.19678e-05	1.2621e-05	1.12992e-05	0	0	2.24187e-05	0	0	2.478e-05	4.89072e-06	0	8.11534e-06	0	1.12439e-05	0	0	0	8.92043e-06	7.1407e-06	8.57539e-06	0	8.57371e-06	8.70719e-06	0	4.4065e-06	6.32464e-06	2.72962e-05	0	0	0	3.79747e-07	1.26124e-05
1001-1500	1.01644e-05	6.67054e-06	9.6203e-06	9.75329e-06	9.33446e-06	0	0	1.03256e-05	0	1.19973e-05	1.00972e-05	9.70719e-06	0	1.62594e-05	1.16764e-05	1.12575e-05	1.20916e-05	0	1.86211e-05	1.17852e-05	0	1.95953e-05	2.04822e-05	0	0	6.8747e-06	0	1.02093e-05	1.36611e-05	1.25772e-05	0	7.8084e-06	6.53534e-06	7.1006e-06	7.84587e-06	7.14694e-06	0	0	0	5.08845e-06	2.39781e-05	1.58361e-05	7.50495e-06	2.31568e-06	3.11347e-07	1.10467e-05
1501-2000	9.07232e-06	9.16164e-06	9.35842e-06	9.01533e-06	9.31873e-06	8.98458e-06	9.40616e-06	9.27538e-06	8.69525e-06	0	9.30288e-06	9.16436e-06	0	1.05844e-05	1.05426e-05	1.02765e-05	1.04556e-05	0	0	1.87818e-05	0	1.9848e-05	1.79602e-05	0	7.40438e-06	6.58608e-06	0	9.4976e-06	0	0	0	6.58668e-06	5.94002e-06	6.69209e-06	0	6.17154e-06	0	0	0	4.96905e-06	2.17372e-05	1.54362e-05	5.51628e-06	2.30852e-06	0	1.0797e-05
2001-2500	8.82034e-06	9.94522e-06	9.28892e-06	8.4983e-06	0.000102343	0	0	8.90542e-06	0	0	8.97204e-06	8.45887e-06	9.41883e-06	9.88581e-06	1.15731e-05	1.03409e-05	9.28289e-06	0	0	1.88863e-05	1.03832e-05	0	2.07687e-05	0	0	0	0	8.57052e-06	0	0	0	0	5.87472e-06	0	0	6.86853e-06	0	0	0	5.45128e-06	2.18681e-05	1.55423e-05	7.58684e-06	2.06728e-06	0	9.42784e-06
2501-3000	0	0	0	7.90736e-06	9.54789e-06	0	0	9.66367e-06	0	0	9.40283e-06	0	0	0	9.99437e-06	9.74235e-06	9.3792e-06	0	0	1.89804e-05	0	0	2.02954e-05	0	0	0	0	8.81335e-06	0	0	0	0	5.83318e-06	0	0	0	0	0	0	5.08953e-06	1.90174e-05	1.3309e-05	0	0	0	0
3001-3500	0	0	0	9.67896e-06	0	0	0	9.3791e-06	8.58091e-06	0	8.76596e-06	0	0	0	0	0	0	0	0	0	0	0	0	0	0	0	0	7.68291e-06	9.67414e-06	0	0	0	5.6625e-06	0	0	0	0	0	0	4.2993e-06	0	0	0	0	0	0
3501-4000	0	0	0	0	0	0	0	7.46555e-06	0	0	0	0	0	0	0	0	0	0	0	0	0	0	0	0	0	0	0	8.8453e-06	0	0	0	0	6.17767e-06	0	0	0	0	0	0	4.85474e-06	0	0	0	0	0	0
NOx
ton/km	319-112	319-115	319-131	319-132	319-133	320-200	320-211	320-214	320-216	320-231	320-232	320-233	320-243	321-211	321-213	321-231	321-232	321-252	330-223	330-243	330-300	330-323	330-343	380-841	737（NG）	737-300	737-7	737-700	737-71	737-79	737-7Q8	737-8	737-800	737-86	737-8Q8	737-900	737-900er	747-400	747-8	757-200	767-300	777-200	777-300	787-8	CRJ900	E190
0-500	0	9.6596e-05	0.000106621	0.000106322	9.80294e-05	0	0	0.000104171	0	0	9.72516e-05	0	0	0	0	0.000106341	0	0.000104829	0	0	0	0	0	0	0	6.79469e-05	8.81641e-05	7.51277e-05	0	8.94005e-05	0.000106409	0	9.52679e-05	0	0.000120278	0	0	0.000368987	0	0	0	0	0	0.000508689	4.03835e-05	6.12345e-05
500-1000	8.48653e-05	9.01645e-05	8.64112e-05	8.04023e-05	7.80695e-05	0.000106526	0	8.97403e-05	0	0	8.46277e-05	8.15343e-05	0	9.67409e-05	8.99338e-05	9.48425e-05	8.49098e-05	0	0	0.00025715	0	0	0.000284235	0.000547867	0	6.56131e-05	0	6.2018e-05	0	0	0	9.78548e-05	7.83315e-05	9.40697e-05	0	9.40513e-05	9.55156e-05	0	0.000281318	0.000156292	0.000177212	0	0	0	4.43378e-05	5.41412e-05
1000-1500	7.63819e-05	5.01268e-05	7.22932e-05	7.32926e-05	7.01452e-05	0	0	7.75931e-05	0	9.01558e-05	7.58771e-05	7.29462e-05	0	0.000122183	8.77443e-05	8.45964e-05	9.08639e-05	0	0.000213591	0.000135181	0	0.000224765	0.000234938	0	0	5.55825e-05	0	5.63117e-05	7.53508e-05	6.93727e-05	0	8.56561e-05	7.1691e-05	7.78917e-05	8.60671e-05	7.84e-05	0	0	0	0.000125744	0.00015567	0.000263529	0.000425263	0.000354194	3.63516e-05	4.74203e-05
1500-2000	6.81754e-05	6.88465e-05	7.03253e-05	6.77471e-05	7.00271e-05	6.7516e-05	7.0684e-05	6.97013e-05	6.53418e-05	0	6.99079e-05	6.8867e-05	0	7.95383e-05	7.92236e-05	7.72246e-05	7.85702e-05	0	0	0.000215434	0	0.000227664	0.00020601	0	5.9865e-05	5.3249e-05	0	5.23862e-05	0	0	0	7.22541e-05	6.51604e-05	7.34105e-05	0	6.77001e-05	0	0	0	0.000122793	0.000141122	0.000256875	0.000312576	0.000353099	0	4.63482e-05
2000-2500	6.62818e-05	7.47349e-05	6.98031e-05	6.38618e-05	0.000769069	0	0	6.69212e-05	0	0	6.74218e-05	6.35655e-05	7.07793e-05	7.42885e-05	8.69681e-05	7.77081e-05	6.97577e-05	0	0	0.000216633	0.000119099	0	0.000238224	0	0	0	0	4.72726e-05	0	0	0	0	6.44441e-05	0	0	7.53459e-05	0	0	0	0.00013471	0.000141972	0.00025864	0.000429903	0.000316201	0	4.0471e-05
2500-3000	0	0	0	5.94211e-05	7.17491e-05	0	0	7.26191e-05	0	0	7.0659e-05	0	0	0	7.51042e-05	7.32104e-05	7.04815e-05	0	0	0.000217712	0	0	0.000232796	0	0	0	0	4.8612e-05	0	0	0	0	6.39884e-05	0	0	0	0	0	0	0.000125771	0.000123464	0.000221476	0	0	0	0
3000-3500	0	0	0	7.2734e-05	0	0	0	7.04807e-05	6.44826e-05	0	6.58731e-05	0	0	0	0	0	0	0	0	0	0	0	0	0	0	0	0	4.23768e-05	5.33599e-05	0	0	0	6.21161e-05	0	0	0	0	0	0	0.000106243	0	0	0	0	0	0
3500-4000	0	0	0	0	0	0	0	5.6101e-05	0	0	0	0	0	0	0	0	0	0	0	0	0	0	0	0	0	0	0	4.87882e-05	0	0	0	0	6.77674e-05	0	0	0	0	0	0	0.000119969	0	0	0	0	0	0
PM2.5
ton/km	319-112	319-115	319-131	319-132	319-133	320-200	320-211	320-214	320-216	320-231	320-232	320-233	320-243	321-211	321-213	321-231	321-232	321-252	330-223	330-243	330-300	330-323	330-343	380-841	737（NG）	737-300	737-7	737-700	737-71	737-79	737-7Q8	737-8	737-800	737-86	737-8Q8	737-900	737-900er	747-400	747-8	757-200	767-300	777-200	777-300	787-8	CRJ900	E190
0-500	0	1.45133e-06	1.60196e-06	1.59746e-06	1.47287e-06	0	0	1.56514e-06	0	0	1.46118e-06	0	0	0	0	1.59774e-06	0	1.57503e-06	0	0	0	0	0	0	0	1.10125e-06	1.64802e-06	1.40433e-06	0	1.67113e-06	1.98907e-06	0	1.75807e-06	0	2.21961e-06	0	0	3.15255e-06	0	0	0	0	0	3.32738e-06	6.06273e-07	9.7724e-07
500-1000	1.27508e-06	1.3547e-06	1.29831e-06	1.20803e-06	1.17298e-06	1.60053e-06	0	1.34833e-06	0	0	1.27151e-06	1.22503e-06	0	1.45351e-06	1.35123e-06	1.42499e-06	1.27575e-06	0	0	1.98144e-06	0	0	2.19014e-06	4.4197e-06	0	1.06342e-06	0	1.15928e-06	0	0	0	1.80581e-06	1.44553e-06	1.73596e-06	0	1.73562e-06	1.76264e-06	0	2.44397e-06	1.36768e-06	2.03277e-06	0	0	0	6.65638e-07	8.64038e-07
1000-1500	1.14762e-06	7.53144e-07	1.08619e-06	1.1012e-06	1.05392e-06	0	0	1.16582e-06	0	1.35457e-06	1.14004e-06	1.096e-06	0	1.83578e-06	1.31834e-06	1.27104e-06	1.36521e-06	0	1.6458e-06	1.04162e-06	0	1.7319e-06	1.81029e-06	0	0	9.00852e-07	0	1.05261e-06	1.4085e-06	1.29675e-06	0	1.58069e-06	1.32298e-06	1.43741e-06	1.58828e-06	1.44679e-06	0	0	0	1.10036e-06	1.78567e-06	1.9563e-06	2.62154e-06	2.31681e-06	5.45742e-07	7.5678e-07
1500-2000	1.02432e-06	1.0344e-06	1.05662e-06	1.01788e-06	1.05214e-06	1.01441e-06	1.06201e-06	1.04725e-06	9.81746e-07	0	1.05035e-06	1.03471e-06	0	1.19504e-06	1.19032e-06	1.16028e-06	1.1805e-06	0	0	1.66e-06	0	1.75424e-06	1.58739e-06	0	9.7026e-07	8.63032e-07	0	9.79233e-07	0	0	0	1.33338e-06	1.20247e-06	1.35471e-06	0	1.24934e-06	0	0	0	1.07454e-06	1.61879e-06	1.90691e-06	1.92688e-06	2.30965e-06	0	7.3967e-07
2000-2500	9.95869e-07	1.12287e-06	1.04877e-06	9.59508e-07	1.15551e-05	0	0	1.00547e-06	0	0	1.013e-06	9.55057e-07	1.06344e-06	1.11617e-06	1.30668e-06	1.16755e-06	1.04809e-06	0	0	1.66924e-06	9.17702e-07	0	1.8356e-06	0	0	0	0	8.83648e-07	0	0	0	0	1.18925e-06	0	0	1.39043e-06	0	0	0	1.17882e-06	1.62854e-06	1.92001e-06	2.65015e-06	2.0683e-06	0	6.45876e-07
2500-3000	0	0	0	8.92788e-07	1.07801e-06	0	0	1.09109e-06	0	0	1.06164e-06	0	0	0	1.12842e-06	1.09997e-06	1.05897e-06	0	0	1.67755e-06	0	0	1.79378e-06	0	0	0	0	9.08685e-07	0	0	0	0	1.18084e-06	0	0	0	0	0	0	1.1006e-06	1.41624e-06	1.64412e-06	0	0	0	0
3000-3500	0	0	0	1.09281e-06	0	0	0	1.05896e-06	9.68836e-07	0	9.89729e-07	0	0	0	0	0	0	0	0	0	0	0	0	0	0	0	0	7.92133e-07	9.97435e-07	0	0	0	1.14629e-06	0	0	0	0	0	0	9.2971e-07	0	0	0	0	0	0
3500-4000	0	0	0	0	0	0	0	8.42905e-07	0	0	0	0	0	0	0	0	0	0	0	0	0	0	0	0	0	0	0	9.11979e-07	0	0	0	0	1.25058e-06	0	0	0	0	0	0	1.04982e-06	0	0	0	0	0	0
SO2
ton/km	319-112	319-115	319-131	319-132	319-133	320-200	320-211	320-214	320-216	320-231	320-232	320-233	320-243	321-211	321-213	321-231	321-232	321-252	330-223	330-243	330-300	330-323	330-343	380-841	737（NG）	737-300	737-7	737-700	737-71	737-79	737-7Q8	737-8	737-800	737-86	737-8Q8	737-900	737-900er	747-400	747-8	757-200	767-300	777-200	777-300	787-8	CRJ900	E190
0-500	0	1.70774e-05	1.88497e-05	1.87968e-05	1.73308e-05	0	0	1.84165e-05	0	0	1.71933e-05	0	0	0	0	1.88001e-05	0	1.85329e-05	0	0	0	0	0	0	0	1.59928e-05	1.97821e-05	1.6857e-05	0	2.00595e-05	2.38759e-05	0	1.8131e-05	0	2.28909e-05	0	0	4.54112e-05	0	0	0	0	0	3.56288e-05	9.32791e-06	1.36207e-05
500-1000	1.50035e-05	1.59403e-05	1.52768e-05	1.42145e-05	1.3802e-05	1.88329e-05	0	1.58653e-05	0	0	1.49615e-05	1.44146e-05	0	1.7103e-05	1.58995e-05	1.67674e-05	1.50113e-05	0	0	3.07661e-05	0	0	3.40066e-05	6.03988e-05	0	1.54435e-05	0	1.39155e-05	0	0	0	1.86233e-05	1.49077e-05	1.7903e-05	0	1.78995e-05	1.81781e-05	0	4.41286e-05	2.11654e-05	2.75753e-05	0	0	0	1.02413e-05	1.20429e-05
1000-1500	1.35037e-05	8.862e-06	1.27808e-05	1.29575e-05	1.24011e-05	0	0	1.37178e-05	0	1.59388e-05	1.34144e-05	1.28963e-05	0	2.1601e-05	1.55124e-05	1.49559e-05	1.6064e-05	0	2.55546e-05	1.61734e-05	0	2.68914e-05	2.81086e-05	0	0	1.30826e-05	0	1.26351e-05	1.69071e-05	1.55657e-05	0	1.63017e-05	1.36439e-05	1.4824e-05	1.63799e-05	1.49208e-05	0	0	0	1.70285e-05	2.42233e-05	2.97758e-05	3.8327e-05	2.48079e-05	8.39659e-06	1.05479e-05
1500-2000	1.20528e-05	1.21715e-05	1.24329e-05	1.19771e-05	1.23802e-05	1.19363e-05	1.24963e-05	1.23226e-05	1.15519e-05	0	1.23591e-05	1.21751e-05	0	1.40617e-05	1.40061e-05	1.36526e-05	1.38905e-05	0	0	2.57751e-05	0	2.72383e-05	2.46476e-05	0	1.40906e-05	1.25334e-05	0	1.17543e-05	0	0	0	1.37511e-05	1.24011e-05	1.39712e-05	0	1.28844e-05	0	0	0	1.66289e-05	2.19595e-05	2.9024e-05	2.81711e-05	2.47312e-05	0	1.03095e-05
2000-2500	1.17181e-05	1.32125e-05	1.23406e-05	1.12902e-05	0.000135965	0	0	1.18311e-05	0	0	1.19196e-05	1.12378e-05	1.25132e-05	1.31336e-05	1.53752e-05	1.37381e-05	1.23326e-05	0	0	2.59186e-05	1.42493e-05	0	2.85017e-05	0	0	0	0	1.06069e-05	0	0	0	0	1.22647e-05	0	0	1.43395e-05	0	0	0	1.82427e-05	2.20917e-05	2.92234e-05	3.87452e-05	2.21469e-05	0	9.00216e-06
2500-3000	0	0	0	1.05051e-05	1.26846e-05	0	0	1.28384e-05	0	0	1.24919e-05	0	0	0	1.32778e-05	1.2943e-05	1.24605e-05	0	0	2.60476e-05	0	0	2.78523e-05	0	0	0	0	1.09075e-05	0	0	0	0	1.2178e-05	0	0	0	0	0	0	1.70321e-05	1.92118e-05	2.50243e-05	0	0	0	0
3000-3500	0	0	0	1.28588e-05	0	0	0	1.24604e-05	1.14e-05	0	1.16458e-05	0	0	0	0	0	0	0	0	0	0	0	0	0	0	0	0	9.50843e-06	1.19728e-05	0	0	0	1.18217e-05	0	0	0	0	0	0	1.43876e-05	0	0	0	0	0	0
3500-4000	0	0	0	0	0	0	0	9.91819e-06	0	0	0	0	0	0	0	0	0	0	0	0	0	0	0	0	0	0	0	1.0947e-05	0	0	0	0	1.28972e-05	0	0	0	0	0	0	1.62464e-05	0	0	0	0	0	0
