# Supplementary material for: Accounting for the aircraft emissions of China’s domestic routes during 2014–2019
Source: Sci Data. 2022 Jul 6;9:383. doi: 10.1038/s41597-022-01494-0 (PMC9258460; doi:10.1038/s41597-022-01494-0)
Supplement: Supplementary file 9 — Supplementary Table S9 [file 41597_2022_1494_MOESM9_ESM.xlsx]

## Sheet: S9-2016 intensity(tons.km-1)
CO2
ton/km	319-112	319-115	319-131	319-132	319-133	319-155	320-211	320-214	320-216	320-232	320-233	321-211	321-213	321-214	321-231	321-232	321-252N	330-223E	330-234E	330-243E	330-243E	330-323E	330-343E	380-841	737-300	737-700	737-71B	737-79P	737-800	737-89P	737-900	737-900ER	747-400	747-8I	757-200	767-300	767-300ER	777-200	777-300ER	787-8	787-9	BAESYSTEMS	CRJ701	CRJ900	E190	E195	ERJ145LI
0-500	0.0141144	0.0121823	0.0154869	0.0133731	0.0132456	0	0	0.0144995	0	0.0155039	0	0.0179023	0.017016	0	0.0150149	0.0175022	0.00585986	0	0	0.0334645	0	0	0	0	0.0171207	0.0133369	0	0.0146921	0.0154708	0	0	0.0127033	0	0	0	0	0	0	0	0.0291191	0	0	0.0108834	0.00893127	0.0117379	0.0100151	0
500-1000	0.0116901	0.0123968	0.0112583	0.0117065	0.0114132	0	0.010982	0.0126016	0.0151008	0.0127169	0.0118863	0.0137237	0.0112717	0	0.0138351	0.0138028	0	0.0240346	0	0.0278863	0	0.0304581	0.0237198	0	0	0.0115773	0.0123992	0	0.0125719	0	0	0.0135025	0	0	0	0	0	0	0.0329514	0.0206116	0	0	0	0.00808556	0.0106048	0.0112649	0.0050433
1000-1500	0.0113322	0.0107629	0.0102023	0.0109732	0.0104329	0.0134352	0	0.0112812	0.0111937	0.0112659	0	0.0124312	0.0121801	0.0115313	0.0123389	0.0128657	0	0.022023	0	0.0238905	0	0.0263406	0.0236687	0	0	0.00999579	0	0	0.0111619	0	0.0115888	0.0107586	0.0393193	0	0	0.020908	0	0.0288682	0.0344932	0.0200548	0.0258674	0.0109793	0	0.00622957	0.00872054	0.00812073	0
1500-2000	0	0.0102171	0.0101685	0.00985503	0.00981224	0	0	0.0102468	0	0.0102313	0.00977931	0.0112225	0.0111412	0	0.0113706	0.0116587	0	0.0210269	0	0.02129	0	0.0212553	0.0206717	0.0468429	0	0.00950203	0	0	0.0102856	0.010332	0.0102613	0.00997205	0.0325784	0.033078	0	0.0171145	0.0191978	0.0228983	0.0297403	0.0196816	0.0202794	0	0	0.00605211	0.00891835	0	0
2000-2500	0.00905704	0.0106948	0.00893904	0.00947488	0.00852866	0	0	0.00989224	0	0.00993022	0	0.0110063	0.0112928	0	0.0110879	0.0107956	0	0	0.0241806	0.0208632	0.00596746	0.0236079	0.0212914	0	0	0.00917299	0	0	0.00985919	0	0.0105194	0.00989698	0	0	0	0.0173563	0.0201777	0.0255309	0.0331141	0.017788	0	0	0	0.00555623	0.00797756	0	0
2500-3000	0	0	0	0.00879943	0	0	0	0.0105591	0	0.0105685	0	0	0.0116126	0	0.0110274	0	0	0	0	0	0	0	0	0	0	0.00969826	0	0	0.0105358	0	0	0	0	0	0	0	0.0178579	0.0239671	0	0	0	0	0	0	0.00910966	0	0
3000-3500	0	0	0	0.0108743	0	0	0	0.0113208	0	0.00992802	0	0	0	0	0	0	0	0	0	0	0	0	0	0	0	0.00951539	0	0	0.0101011	0	0	0	0	0	0	0	0	0	0	0	0	0	0	0	0	0	0
3500-4000	0	0	0	0	0	0	0	0.0108894	0	0.0114267	0	0	0	0	0	0	0	0	0	0	0	0	0	0	0	0.00847518	0	0	0.00988908	0	0	0	0	0	0	0	0	0.0248785	0	0	0	0	0	0	0	0	0
CO
ton/km	737-700	319-112	737-800	320-214	319-115	319-133	CRJ900	E190	737-300	320-232	CRJ701	737-79P	319-132	E195	321-231	330-243E	319-131	321-211	321-252N	321-232	321-213	787-8	737-900ER	330-323E	ERJ145LI	320-233	320-216	330-223E	737-71B	330-343E	320-211	787-9	777-200	767-300	777-300ER	747-400	BAESYSTEMS	321-214	737-900	737-89P	747-8I	757-200	380-841	767-300ER	330-234E	330-243E	319-155
0-500	0.000137948	0.000123211	0.000124029	0.000126573	0.000106346	0.000115627	4.55475e-05	0.000145525	0.000172009	0.000135341	7.22229e-05	0.000151965	0.00011674	0.000124166	0.000131072	0.00019437	0.000135193	0.000156278	5.11536e-05	0.000152785	0.000148541	0.000129648	0.000101843	0	0	0	0	0	0	0	0	0	0	0	0	0	0	0	0	0	0	0	0	0	0	0	0
500-1000	0.000119747	0.000102049	0.000100789	0.000110005	0.000108217	9.96316e-05	4.12346e-05	0.000131477	0	0.000111012	0	0	0.000102192	0.000139661	0.000120773	0.000161971	9.82794e-05	0.000119801	0	0.000120491	9.83963e-05	9.17698e-05	0.00010825	0.000176909	5.01774e-05	0.000103762	0.000131822	0.000139599	0.000128249	0.000137771	9.58676e-05	0	0	0	0.000275956	0	0	0	0	0	0	0	0	0	0	0	0
1000-1500	0.00010339	9.89242e-05	8.94849e-05	9.8479e-05	9.39551e-05	9.1074e-05	3.17694e-05	0.000108116	0	9.83458e-05	0	0	9.57906e-05	0.00010068	0.000107713	0.000138762	8.90611e-05	0.000108518	0	0.000112311	0.000106326	8.92907e-05	8.62519e-05	0.000152993	0	0	9.7715e-05	0.000127916	0	0.000137474	0	0.00011517	0.000193681	0.000149418	0.000288867	0.000231855	9.58436e-05	0.000100662	9.29076e-05	0	0	0	0	0	0	0	0.000117282
1500-2000	9.82825e-05	0	8.24599e-05	8.94495e-05	8.91901e-05	8.56558e-05	3.08644e-05	0.000110568	0	8.93142e-05	0	0	8.60294e-05	0	9.92594e-05	0.000123658	8.87655e-05	9.79663e-05	0	0.000101775	9.72574e-05	8.76292e-05	7.99459e-05	0.000123456	0	8.53683e-05	0	0.00012213	0	0.000120067	0	9.02906e-05	0.000153629	0.000122308	0.000249064	0.000192106	0	0	8.22647e-05	8.28313e-05	0.000135404	0	0.000179408	0.000134404	0	0	0
2000-2500	9.48791e-05	7.90633e-05	7.90411e-05	8.63542e-05	9.33598e-05	7.44509e-05	2.83356e-05	9.89045e-05	0	8.66858e-05	0	0	8.27109e-05	0	9.67919e-05	0.000121179	7.80333e-05	9.60794e-05	0	9.424e-05	9.85802e-05	7.91982e-05	7.93441e-05	0.000137121	0	0	0	0	0	0.000123666	0	0	0.000171291	0.000124036	0.000277318	0	0	0	8.43339e-05	0	0	0	0	0.000141264	0.000140447	3.46606e-05	0
2500-3000	0.000100312	0	8.44659e-05	9.21755e-05	0	0	0	0.00011294	0	9.22577e-05	0	0	7.68146e-05	0	9.62635e-05	0	0	0	0	0	0.000101372	0	0	0	0	0	0	0	0	0	0	0	0.000160799	0	0	0	0	0	0	0	0	0	0	0.000125023	0	0	0
3000-3500	9.84207e-05	0	8.09808e-05	9.88245e-05	0	0	0	0	0	8.66666e-05	0	0	9.49271e-05	0	0	0	0	0	0	0	0	0	0	0	0	0	0	0	0	0	0	0	0	0	0	0	0	0	0	0	0	0	0	0	0	0	0
3500-4000	8.76614e-05	0	7.92808e-05	9.50587e-05	0	0	0	0	0	9.97488e-05	0	0	0	0	0	0	0	0	0	0	0	0	0	0	0	0	0	0	0	0	0	0	0.000166914	0	0	0	0	0	0	0	0	0	0	0	0	0	0
HC
ton/km	737-700	319-112	737-800	320-214	319-115	319-133	CRJ900	E190	737-300	320-232	CRJ701	737-79P	319-132	E195	321-231	330-243E	319-131	321-211	321-252N	321-232	321-213	787-8	737-900ER	330-323E	ERJ145LI	320-233	320-216	330-223E	737-71B	330-343E	320-211	787-9	777-200	767-300	777-300ER	747-400	BAESYSTEMS	321-214	737-900	737-89P	747-8I	757-200	380-841	767-300ER	330-234E	330-243E	319-155
0-500	1.32102e-05	1.30235e-05	9.08401e-06	1.33788e-05	1.12408e-05	1.22219e-05	4.05967e-07	1.50693e-05	1.10285e-05	1.43057e-05	4.45403e-07	1.45525e-05	1.23395e-05	1.28575e-05	1.38544e-05	2.98921e-05	1.429e-05	1.65186e-05	5.40696e-06	1.61494e-05	1.57008e-05	3.33197e-06	7.45903e-06	0	0	0	0	0	0	0	0	0	0	0	0	0	0	0	0	0	0	0	0	0	0	0	0
500-1000	1.14673e-05	1.07866e-05	7.38188e-06	1.16276e-05	1.14386e-05	1.05311e-05	3.67526e-07	1.36146e-05	0	1.1734e-05	0	0	1.08018e-05	1.44621e-05	1.27658e-05	2.49095e-05	1.03882e-05	1.2663e-05	0	1.2736e-05	1.04005e-05	2.3585e-06	7.92829e-06	2.72068e-05	6.47465e-06	1.09677e-05	1.39337e-05	2.14689e-05	1.22814e-05	2.11877e-05	1.01333e-05	0	0	0	2.88965e-05	0	0	0	0	0	0	0	0	0	0	0	0
1000-1500	9.9008e-06	1.04563e-05	6.55395e-06	1.04093e-05	9.9311e-06	9.62657e-06	2.83162e-07	1.11956e-05	0	1.03952e-05	0	0	1.01251e-05	1.04255e-05	1.13853e-05	2.13402e-05	9.41381e-06	1.14704e-05	0	1.18713e-05	1.12387e-05	2.29478e-06	6.31716e-06	2.35287e-05	0	0	1.03285e-05	1.96721e-05	0	2.11421e-05	0	2.95989e-06	1.88209e-05	2.53706e-05	3.02485e-05	3.80207e-05	1.01307e-05	1.064e-05	6.80463e-06	0	0	0	0	0	0	0	1.23968e-05
1500-2000	9.41174e-06	0	6.03943e-06	9.45485e-06	9.42744e-06	9.05386e-06	2.75096e-07	1.14495e-05	0	9.44056e-06	0	0	9.09335e-06	0	1.04918e-05	1.90173e-05	9.38256e-06	1.03551e-05	0	1.07576e-05	1.02802e-05	2.25208e-06	5.85531e-06	1.89863e-05	0	9.02348e-06	0	1.87823e-05	0	1.8465e-05	0	2.32048e-06	1.49288e-05	2.07674e-05	2.60805e-05	3.15024e-05	0	0	6.02514e-06	6.06663e-06	4.04902e-06	0	4.64969e-06	2.31478e-05	0	0	0
2000-2500	9.08582e-06	8.35703e-06	5.78904e-06	9.12768e-06	9.86818e-06	7.86949e-06	2.52556e-07	1.02417e-05	0	9.16273e-06	0	0	8.74258e-06	0	1.0231e-05	1.86361e-05	8.24815e-06	1.01556e-05	0	9.96122e-06	1.042e-05	2.03541e-06	5.81123e-06	2.10878e-05	0	0	0	0	0	1.90185e-05	0	0	1.66451e-05	2.10609e-05	2.90391e-05	0	0	0	6.17669e-06	0	0	0	0	2.43293e-05	2.15993e-05	5.33044e-06	0
2500-3000	9.6061e-06	0	6.18635e-06	9.74299e-06	0	0	0	1.16951e-05	0	9.75168e-06	0	0	8.11934e-06	0	1.01751e-05	0	0	0	0	0	1.07151e-05	0	0	0	0	0	0	0	0	0	0	0	1.56256e-05	0	0	0	0	0	0	0	0	0	0	2.15321e-05	0	0	0
3000-3500	9.42497e-06	0	5.9311e-06	1.04458e-05	0	0	0	0	0	9.1607e-06	0	0	1.00338e-05	0	0	0	0	0	0	0	0	0	0	0	0	0	0	0	0	0	0	0	0	0	0	0	0	0	0	0	0	0	0	0	0	0	0
3500-4000	8.39464e-06	0	5.80659e-06	1.00478e-05	0	0	0	0	0	1.05435e-05	0	0	0	0	0	0	0	0	0	0	0	0	0	0	0	0	0	0	0	0	0	0	1.62198e-05	0	0	0	0	0	0	0	0	0	0	0	0	0	0
NOx
ton/km	737-700	319-112	737-800	320-214	319-115	319-133	CRJ900	E190	737-300	320-232	CRJ701	737-79P	319-132	E195	321-231	330-243E	319-131	321-211	321-252N	321-232	321-213	787-8	737-900ER	330-323E	ERJ145LI	320-233	320-216	330-223E	737-71B	330-343E	320-211	787-9	777-200	767-300	777-300ER	747-400	BAESYSTEMS	321-214	737-900	737-89P	747-8I	757-200	380-841	767-300ER	330-234E	330-243E	319-155
0-500	7.28637e-05	9.78669e-05	9.96492e-05	0.000100537	8.44706e-05	9.18432e-05	4.7399e-05	6.4688e-05	8.91663e-05	0.000107502	5.2704e-05	8.02677e-05	9.27269e-05	5.51937e-05	0.000104111	0.000342874	0.000107384	0.000124132	4.06314e-05	0.000121357	0.000117986	0.000509641	8.18236e-05	0	0	0	0	0	0	0	0	0	0	0	0	0	0	0	0	0	0	0	0	0	0	0	0
500-1000	6.32503e-05	8.10575e-05	8.09772e-05	8.73775e-05	8.59575e-05	7.91376e-05	4.29108e-05	5.84435e-05	0	8.8177e-05	0	0	8.11714e-05	6.20816e-05	9.59304e-05	0.000285721	7.80636e-05	9.51581e-05	0	9.57065e-05	7.81564e-05	0.000360744	8.69713e-05	0.000312071	2.77938e-05	8.24182e-05	0.000104707	0.000246256	6.77408e-05	0.000243031	7.61479e-05	0	0	0	0.000433625	0	0	0	0	0	0	0	0	0	0	0	0
1000-1500	5.46101e-05	7.85758e-05	7.1895e-05	7.82221e-05	7.46288e-05	7.23403e-05	3.30609e-05	4.80593e-05	0	7.81163e-05	0	0	7.60868e-05	4.47537e-05	8.55564e-05	0.00024478	7.07415e-05	8.61958e-05	0	8.92088e-05	8.44552e-05	0.000350998	6.92975e-05	0.000269883	0	0	7.76153e-05	0.000225646	0	0.000242508	0	0.00045273	0.000313199	0.00016471	0.000453914	0.000391642	7.61288e-05	7.99562e-05	7.46449e-05	0	0	0	0	0	0	0	9.31576e-05
1500-2000	5.19126e-05	0	6.62509e-05	7.105e-05	7.0844e-05	6.80367e-05	3.21191e-05	4.91494e-05	0	7.09425e-05	0	0	6.83334e-05	0	7.8842e-05	0.000218135	7.05067e-05	7.78149e-05	0	8.08399e-05	7.72518e-05	0.000344467	6.42311e-05	0.00021778	0	6.78083e-05	0	0.00021544	0	0.000211801	0	0.000354929	0.000248431	0.000134826	0.000391369	0.000324499	0	0	6.60941e-05	6.65493e-05	0.000258496	0	0.000520867	0.000158201	0	0	0
2000-2500	5.01149e-05	6.28002e-05	6.35042e-05	6.85914e-05	7.4156e-05	5.91365e-05	2.94874e-05	4.39647e-05	0	6.88547e-05	0	0	6.56975e-05	0	7.68821e-05	0.000213763	6.1982e-05	7.63161e-05	0	7.48551e-05	7.83026e-05	0.000311325	6.37476e-05	0.000241885	0	0	0	0	0	0.00021815	0	0	0.000276992	0.000136731	0.000435766	0	0	0	6.77566e-05	0	0	0	0	0.000166276	0.000247752	6.11421e-05	0
2500-3000	5.29846e-05	0	6.78626e-05	7.32152e-05	0	0	0	5.02037e-05	0	7.32805e-05	0	0	6.1014e-05	0	7.64623e-05	0	0	0	0	0	8.052e-05	0	0	0	0	0	0	0	0	0	0	0	0.000260026	0	0	0	0	0	0	0	0	0	0	0.000147159	0	0	0
3000-3500	5.19856e-05	0	6.50626e-05	7.84966e-05	0	0	0	0	0	6.88395e-05	0	0	7.54008e-05	0	0	0	0	0	0	0	0	0	0	0	0	0	0	0	0	0	0	0	0	0	0	0	0	0	0	0	0	0	0	0	0	0	0
3500-4000	4.63026e-05	0	6.36967e-05	7.55054e-05	0	0	0	0	0	7.92308e-05	0	0	0	0	0	0	0	0	0	0	0	0	0	0	0	0	0	0	0	0	0	0	0.000269914	0	0	0	0	0	0	0	0	0	0	0	0	0	0
PM2.5
ton/km	737-700	319-112	737-800	320-214	319-115	319-133	CRJ900	E190	737-300	320-232	CRJ701	737-79P	319-132	E195	321-231	330-243E	319-131	321-211	321-252N	321-232	321-213	787-8	737-900ER	330-323E	ERJ145LI	320-233	320-216	330-223E	737-71B	330-343E	320-211	787-9	777-200	767-300	777-300ER	747-400	BAESYSTEMS	321-214	737-900	737-89P	747-8I	757-200	380-841	767-300ER	330-234E	330-243E	319-155
0-500	1.36201e-06	1.47043e-06	1.83892e-06	1.51055e-06	1.26915e-06	1.37992e-06	7.11596e-07	1.03235e-06	1.44516e-06	1.61519e-06	7.53359e-07	1.50041e-06	1.3932e-06	8.80834e-07	1.56424e-06	2.64197e-06	1.61342e-06	1.86505e-06	6.10478e-07	1.82337e-06	1.77272e-06	3.33361e-06	1.50997e-06	0	0	0	0	0	0	0	0	0	0	0	0	0	0	0	0	0	0	0	0	0	0	0	0
500-1000	1.18231e-06	1.21787e-06	1.49435e-06	1.31283e-06	1.29149e-06	1.18902e-06	6.44215e-07	9.32698e-07	0	1.32484e-06	0	0	1.21958e-06	9.90759e-07	1.44133e-06	2.20158e-06	1.17289e-06	1.42973e-06	0	1.43797e-06	1.17428e-06	2.35966e-06	1.60496e-06	2.40463e-06	3.19867e-07	1.23831e-06	1.57319e-06	1.8975e-06	1.26625e-06	1.87264e-06	1.1441e-06	0	0	0	2.58797e-06	0	0	0	0	0	0	0	0	0	0	0	0
1000-1500	1.02081e-06	1.18058e-06	1.32675e-06	1.17527e-06	1.12128e-06	1.0869e-06	4.96339e-07	7.66977e-07	0	1.17368e-06	0	0	1.14319e-06	7.14223e-07	1.28547e-06	1.88612e-06	1.06287e-06	1.29507e-06	0	1.34034e-06	1.26892e-06	2.29591e-06	1.27881e-06	2.07955e-06	0	0	1.16615e-06	1.73869e-06	0	1.86861e-06	0	2.96135e-06	2.32503e-06	1.88937e-06	2.70906e-06	3.34612e-06	1.14382e-06	1.20132e-06	1.37749e-06	0	0	0	0	0	0	0	1.39967e-06
1500-2000	9.70381e-07	0	1.22259e-06	1.06751e-06	1.06441e-06	1.02223e-06	4.822e-07	7.84374e-07	0	1.06589e-06	0	0	1.02669e-06	0	1.18458e-06	1.68081e-06	1.05935e-06	1.16915e-06	0	1.2146e-06	1.16069e-06	2.25319e-06	1.18532e-06	1.67807e-06	0	1.0188e-06	0	1.66005e-06	0	1.632e-06	0	2.32162e-06	1.84422e-06	1.54657e-06	2.33578e-06	2.77246e-06	0	0	1.2197e-06	1.2281e-06	2.2457e-06	0	4.20188e-06	1.70893e-06	0	0	0
2000-2500	9.36778e-07	9.43558e-07	1.1719e-06	1.03057e-06	1.11418e-06	8.88513e-07	4.42691e-07	7.01631e-07	0	1.03453e-06	0	0	9.87089e-07	0	1.15514e-06	1.64712e-06	9.31266e-07	1.14663e-06	0	1.12468e-06	1.17648e-06	2.03641e-06	1.1764e-06	1.86381e-06	0	0	0	0	0	1.68092e-06	0	0	2.05625e-06	1.56842e-06	2.60075e-06	0	0	0	1.25038e-06	0	0	0	0	1.79615e-06	1.90902e-06	4.71122e-07	0
2500-3000	9.9042e-07	0	1.25233e-06	1.10004e-06	0	0	0	8.012e-07	0	1.10102e-06	0	0	9.16721e-07	0	1.14883e-06	0	0	0	0	0	1.20979e-06	0	0	0	0	0	0	0	0	0	0	0	1.9303e-06	0	0	0	0	0	0	0	0	0	0	1.58964e-06	0	0	0
3000-3500	9.71745e-07	0	1.20066e-06	1.17939e-06	0	0	0	0	0	1.0343e-06	0	0	1.13288e-06	0	0	0	0	0	0	0	0	0	0	0	0	0	0	0	0	0	0	0	0	0	0	0	0	0	0	0	0	0	0	0	0	0	0
3500-4000	8.65515e-07	0	1.17546e-06	1.13445e-06	0	0	0	0	0	1.19042e-06	0	0	0	0	0	0	0	0	0	0	0	0	0	0	0	0	0	0	0	0	0	0	2.0037e-06	0	0	0	0	0	0	0	0	0	0	0	0	0	0
SO2
ton/km	319-112	319-115	319-131	319-132	319-133	319-155	320-211	320-214	320-216	320-232	320-233	321-211	321-213	321-214	321-231	321-232	321-252N	330-223E	330-234E	330-243E	330-243E	330-323E	330-343E	380-841	737-300	737-700	737-71B	737-79P	737-800	737-89P	737-900	737-900ER	747-400	747-8I	757-200	767-300	767-300ER	777-200	777-300ER	787-8	787-9	BAESYSTEMS	CRJ701	CRJ900	E190	E195	ERJ145LI
0-500	1.7302e-05	1.49337e-05	1.89846e-05	1.63933e-05	1.62371e-05	0	0	1.77741e-05	0	1.90055e-05	0	2.19454e-05	2.0859e-05	0	1.84059e-05	2.1455e-05	7.18329e-06	0	0	4.10223e-05	0	0	0	0	2.09873e-05	1.6349e-05	0	1.80103e-05	1.89648e-05	0	0	1.55723e-05	0	0	0	0	0	0	0	3.56955e-05	0	0	1.33414e-05	1.09484e-05	1.43889e-05	1.2277e-05	0
500-1000	1.43303e-05	1.51965e-05	1.3801e-05	1.43504e-05	1.39909e-05	0	1.34623e-05	1.54476e-05	1.85112e-05	1.55889e-05	1.45708e-05	1.68232e-05	1.38174e-05	0	1.69597e-05	1.69201e-05	0	2.94628e-05	0	3.41844e-05	0	3.7337e-05	2.90769e-05	0	0	1.4192e-05	1.51995e-05	0	1.54113e-05	0	0	1.6552e-05	0	0	0	0	0	0	4.03934e-05	2.52667e-05	0	0	0	9.91167e-06	1.29999e-05	1.38091e-05	6.18231e-06
1000-1500	1.38915e-05	1.31937e-05	1.25065e-05	1.34515e-05	1.27892e-05	1.64695e-05	0	1.3829e-05	1.37217e-05	1.38103e-05	0	1.52387e-05	1.4931e-05	1.41356e-05	1.51256e-05	1.57714e-05	0	2.69969e-05	0	2.92861e-05	0	3.22895e-05	2.90142e-05	0	0	1.22533e-05	0	0	1.36828e-05	0	1.42061e-05	1.31884e-05	4.81994e-05	0	0	2.563e-05	0	3.5388e-05	4.22833e-05	2.45841e-05	3.17095e-05	1.34589e-05	0	7.6365e-06	1.06901e-05	9.95478e-06	0
1500-2000	0	1.25246e-05	1.2465e-05	1.20808e-05	1.20283e-05	0	0	1.2561e-05	0	1.2542e-05	1.19879e-05	1.3757e-05	1.36575e-05	0	1.39386e-05	1.42918e-05	0	2.57758e-05	0	2.60983e-05	0	2.60558e-05	2.53404e-05	5.74222e-05	0	1.1648e-05	0	0	1.26086e-05	1.26654e-05	1.25788e-05	1.22242e-05	3.99362e-05	4.05486e-05	0	2.09798e-05	2.35336e-05	2.80699e-05	3.64571e-05	2.41266e-05	2.48594e-05	0	0	7.41896e-06	1.09325e-05	0	0
2000-2500	1.11025e-05	1.31101e-05	1.09579e-05	1.16148e-05	1.04548e-05	0	0	1.21264e-05	0	1.21729e-05	0	1.3492e-05	1.38432e-05	0	1.35921e-05	1.32337e-05	0	0	2.96417e-05	2.55751e-05	7.31519e-06	2.89397e-05	2.61e-05	0	0	1.12447e-05	0	0	1.20859e-05	0	1.28952e-05	1.21322e-05	0	0	0	2.12762e-05	2.47348e-05	3.1297e-05	4.05928e-05	2.18054e-05	0	0	0	6.81109e-06	9.77927e-06	0	0
2500-3000	0	0	0	1.07868e-05	0	0	0	1.29438e-05	0	1.29554e-05	0	0	1.42352e-05	0	1.35179e-05	0	0	0	0	0	0	0	0	0	0	1.18886e-05	0	0	1.29153e-05	0	0	0	0	0	0	0	2.1891e-05	2.938e-05	0	0	0	0	0	0	1.1167e-05	0	0
3000-3500	0	0	0	1.33302e-05	0	0	0	1.38775e-05	0	1.21702e-05	0	0	0	0	0	0	0	0	0	0	0	0	0	0	0	1.16644e-05	0	0	1.23825e-05	0	0	0	0	0	0	0	0	0	0	0	0	0	0	0	0	0	0
3500-4000	0	0	0	0	0	0	0	1.33487e-05	0	1.40073e-05	0	0	0	0	0	0	0	0	0	0	0	0	0	0	0	1.03893e-05	0	0	1.21225e-05	0	0	0	0	0	0	0	0	3.04972e-05	0	0	0	0	0	0	0	0	0
