# Supplementary material for: Accounting for the aircraft emissions of China’s domestic routes during 2014–2019
Source: Sci Data. 2022 Jul 6;9:383. doi: 10.1038/s41597-022-01494-0 (PMC9258460; doi:10.1038/s41597-022-01494-0)
Supplement: Supplementary file 10 — Supplementary Table S10 [file 41597_2022_1494_MOESM10_ESM.xlsx]

## Sheet: S10-2017 intensity(tons.km-1)
CO2
ton/km	737-800	321-211	330-343E	777-300ER	321-231	320-251N	330-243E	787-9	350-941	747-8I	320-214	330-223E	787-8	321-271N	320-232	319-133	321-232	737 MAX 8	320-216	380-841	330-323E	747-400	319-132	737-700	319-115	321-213	320-271N	319-112	757-200	737-900	767-300	E195 LR	E190 LR	CRJ900	737-900ER	319-131	320-211	320-233	CAR J21 700	777-200	319-122
0-500	0.01509	0.0132872	0.0331041	0	0.0146875	0	0	0	0	0	0.015408	0	0	0	0.01572	0.01252	0	0	0	0	0	0	0.0128	0.0137505	0.0135789	0.0174702	0	0.0125489	0	0	0	0.0121907	0.012191	0.0108711	0	0	0	0	0	0	0
500-1000	0.0118436	0.012793	0.022648	0.034	0.0138297	0	0.0257456	0	0	0	0.0135367	0	0	0	0.0123345	0.01174	0.017049	0	0	0	0.02306	0	0.011013	0.0113622	0.0116	0.012506	0	0.01086	0	0	0	0.00994	0.00994	0.008627	0.01265	0.0112956	0.0138866	0.0124422	0.0093359	0	0
1000-1500	0.0105017	0.011354	0.01948	0.026537	0.011918	0	0.023354	0.023489	0	0	0.01195	0	0.02143	0	0.0115448	0.0131	0.012144	0	0	0	0.02234	0.03463	0.01071	0.009926	0.010553	0.01261	0.0105	0.01167	0	0.011477	0.005057	0.010041	0.010041	0.00707	0.012026	0.010614	0.01169	0.01156	0	0.0272533	0.00976641
1500-2000	0.010822	0.01103	0.02276	0.03251	0.0116566	0	0.0218	0.021826	0	0.034428	0.01075	0	0.0201	0	0.009155	0.009796	0.012144	0	0	0.04558	0.020866	0	0.01016	0.009469	0.010537	0.01128	0.00968	0.010466	0.01567	0.01146	0.018997	0.0102899	0.00871	0.006516	0.0094633	0.010046	0	0.00996	0	0.0224608	0
2000-2500	0.009794	0	0.02184	0.032143	0.011214	0	0.021042	0.0224	0	0	0.0101368	0	0.018322	0	0.010436	0.009303	0.011347	0	0	0	0	0	0.011336	0.009528	0.011118	0.011725	0.00997	0	0.016045	0.011966	0.017735	0	0	0	0	0.00928	0	0	0	0.0258474	0
2500-3000	0.0103997	0	0	0	0.01157	0	0.02212	0	0	0	0.0102877	0	0	0	0.01013	0.0098296	0	0	0	0	0	0	0.008425	0.009574	0.008659	0	0	0	0	0	0	0.008502	0.008502	0	0.00998931	0	0	0	0	0.0232829	0
3000-3500	0.010939	0.01143	0	0	0.012389	0	0	0	0	0	0.010963	0	0	0	0.010025	0	0	0	0	0	0	0	0	0.0108822	0.011295	0	0.00928682	0	0	0	0	0	0	0	0	0	0	0	0	0	0
3500-4000	0.00996	0	0	0	0.011256	0	0	0	0	0	0.011262	0	0	0	0	0	0	0.00823816	0	0	0	0	0	0	0	0	0	0	0	0	0	0	0	0	0	0	0	0	0	0	0
CO
ton/km	737-800	321-211	330-343E	777-300ER	321-231	320-251N	330-243E	787-9	350-941	747-8I	320-214	330-223E	787-8	321-271N	320-232	319-133	321-232	737 MAX 8	320-216	380-841	330-323E	747-400	319-132	737-700	319-115	321-213	320-271N	319-112	757-200	737-900	767-300	E195 LR	E190 LR	CRJ900	737-900ER	319-131	320-211	320-233	CAR J21 700	777-200	319-122
0-500	0.000120977	0.00011599	0.000192277	0	0.000128215	0	0	0	0	0	0.000134504	0	0	0	0.000137228	0.000109293	0	0	0	0	0	0	0.000111737	0.000142226	0.000118537	0.000152506	0	0.000109545	0	0	0	0.000151138	0.000151142	5.54402e-05	0	0	0	0	0	0	0
500-1000	9.49501e-05	0.000111676	0.000131546	0.000284737	0.000120726	0	0.000149537	0	0	0	0.000118168	0	0	0	0.000107674	0.000102484	0.000148829	0	0	0	0.000133939	0	9.61379e-05	0.000117523	0.000101262	0.000109171	0	9.48023e-05	0	0	0	0.000123235	0.000123235	4.39958e-05	0.000101415	9.86048e-05	0.000121223	0.000108614	0.000127603	0	0
1000-1500	8.41921e-05	9.91146e-05	0.000113145	0.000222237	0.000104038	0	0.000135646	0.000104581	0	0	0.000104317	0	9.54136e-05	0	0.00010078	0.000114356	0.000106011	0	0	0	0.000129757	0.000204203	9.34928e-05	0.000102668	9.21223e-05	0.000110079	9.16596e-05	0.000101873	0	9.20111e-05	3.61397e-05	0.000124487	0.000124487	3.60554e-05	9.64124e-05	9.26548e-05	0.000102048	0.000100913	0	0.000182847	8.52558e-05
1500-2000	8.676e-05	9.62863e-05	0.000132196	0.000272259	0.000101756	0	0.00012662	9.71767e-05	0	0.00014093	9.3842e-05	0	8.9492e-05	0	7.99185e-05	8.55141e-05	0.000106011	0	0	0.000174571	0.000121195	0	8.86916e-05	9.79408e-05	9.19826e-05	9.84686e-05	8.45015e-05	9.13628e-05	7.61955e-05	9.18748e-05	0.000135761	0.000127573	0.000107985	3.32302e-05	7.58673e-05	8.76965e-05	0	8.69457e-05	0	0.000150693	0
2000-2500	7.85185e-05	0	0.000126852	0.000269186	9.78925e-05	0	0.000122217	9.97324e-05	0	0	8.84891e-05	0	8.15757e-05	0	9.1101e-05	8.12104e-05	9.90535e-05	0	0	0	0	0	9.89575e-05	9.85511e-05	9.70545e-05	0.000102353	8.7033e-05	0	7.80189e-05	9.59314e-05	0.000126743	0	0	0	0	8.10097e-05	0	0	0	0.000173414	0
2500-3000	8.33744e-05	0	0	0	0.000101	0	0.000128479	0	0	0	8.98064e-05	0	0	0	8.84297e-05	8.58074e-05	0	0	0	0	0	0	7.3546e-05	9.90269e-05	7.55887e-05	0	0	0	0	0	0	0.000105406	0.000105406	0	8.00843e-05	0	0	0	0	0.000156209	0
3000-3500	8.7698e-05	9.97781e-05	0	0	0.00010815	0	0	0	0	0	9.57014e-05	0	0	0	8.75131e-05	0	0	0	0	0	0	0	0	0.000112558	9.85996e-05	0	8.10692e-05	0	0	0	0	0	0	0	0	0	0	0	0	0	0
3500-4000	7.98493e-05	0	0	0	9.82591e-05	0	0	0	0	0	9.83115e-05	0	0	0	0	0	0	7.23924e-05	0	0	0	0	0	0	0	0	0	0	0	0	0	0	0	0	0	0	0	0	0	0	0
HC
ton/km	737-800	321-211	330-343E	777-300ER	321-231	320-251N	330-243E	787-9	350-941	747-8I	320-214	330-223E	787-8	321-271N	320-232	319-133	321-232	737 MAX 8	320-216	380-841	330-323E	747-400	319-132	737-700	319-115	321-213	320-271N	319-112	757-200	737-900	767-300	E195 LR	E190 LR	CRJ900	737-900ER	319-131	320-211	320-233	CAR J21 700	777-200	319-122
0-500	8.86042e-06	1.22603e-05	2.95703e-05	0	1.35523e-05	0	0	0	0	0	1.42171e-05	0	0	0	1.4505e-05	1.15523e-05	0	0	0	0	0	0	1.18107e-05	1.36198e-05	1.25294e-05	1.612e-05	0	1.1579e-05	0	0	0	1.56506e-05	1.5651e-05	4.94141e-07	0	0	0	0	0	0	0
500-1000	6.95423e-06	1.18042e-05	2.02303e-05	2.98161e-05	1.27608e-05	0	2.29973e-05	0	0	0	1.24904e-05	0	0	0	1.13812e-05	1.08326e-05	1.57313e-05	0	0	0	2.05984e-05	0	1.01618e-05	1.12542e-05	1.07035e-05	1.15394e-05	0	1.00206e-05	0	0	0	1.27611e-05	1.27611e-05	3.92136e-07	7.42772e-06	1.04226e-05	1.28133e-05	1.14806e-05	1.62144e-05	0	0
1000-1500	6.1663e-06	1.04765e-05	1.74005e-05	2.32714e-05	1.09969e-05	0	2.0861e-05	2.68775e-06	0	0	1.10264e-05	0	2.45214e-06	0	1.06525e-05	1.20875e-05	1.12054e-05	0	0	0	1.99552e-05	3.34863e-05	9.88224e-06	9.83168e-06	9.73737e-06	1.16354e-05	9.68847e-06	1.0768e-05	0	6.73897e-06	6.13637e-06	1.28908e-05	1.28908e-05	3.21364e-07	7.06133e-06	9.79366e-06	1.07865e-05	1.06665e-05	0	1.7768e-05	9.01158e-06
1500-2000	6.35437e-06	1.01775e-05	2.03304e-05	2.85094e-05	1.07557e-05	0	1.94729e-05	2.49746e-06	0	4.21427e-06	9.91915e-06	0	2.29996e-06	0	8.44742e-06	9.03888e-06	1.12054e-05	0	0	4.52434e-06	1.86386e-05	0	9.37475e-06	9.37902e-06	9.72261e-06	1.04082e-05	8.93185e-06	9.6571e-06	5.74004e-06	6.72899e-06	2.30517e-05	1.32103e-05	1.1182e-05	2.96182e-07	5.55658e-06	9.26956e-06	0	9.19021e-06	0	1.46435e-05	0
2000-2500	5.75076e-06	0	1.95086e-05	2.81876e-05	1.03473e-05	0	1.87958e-05	2.56314e-06	0	0	9.35334e-06	0	2.09651e-06	0	9.62942e-06	8.58398e-06	1.047e-05	0	0	0	0	0	1.04599e-05	9.43746e-06	1.02587e-05	1.08188e-05	9.19943e-06	0	5.8774e-06	7.0261e-06	2.15204e-05	0	0	0	0	8.56276e-06	0	0	0	1.68514e-05	0
2500-3000	6.10641e-06	0	0	0	1.06758e-05	0	1.97587e-05	0	0	0	9.49258e-06	0	0	0	9.34707e-06	9.06988e-06	0	0	0	0	0	0	7.77384e-06	9.48302e-06	7.98976e-06	0	0	0	0	0	0	1.0915e-05	1.0915e-05	0	5.86544e-06	0	0	0	0	1.51795e-05	0
3000-3500	6.42307e-06	1.05466e-05	0	0	1.14315e-05	0	0	0	0	0	1.01157e-05	0	0	0	9.25018e-06	0	0	0	0	0	0	0	0	1.07788e-05	1.0422e-05	0	8.56906e-06	0	0	0	0	0	0	0	0	0	0	0	0	0	0
3500-4000	5.84823e-06	0	0	0	1.0386e-05	0	0	0	0	0	1.03916e-05	0	0	0	0	0	0	6.60984e-06	0	0	0	0	0	0	0	0	0	0	0	0	0	0	0	0	0	0	0	0	0	0	0
NOx
ton/km	737-800	321-211	330-343E	777-300ER	321-231	320-251N	330-243E	787-9	350-941	747-8I	320-214	330-223E	787-8	321-271N	320-232	319-133	321-232	737 MAX 8	320-216	380-841	330-323E	747-400	319-132	737-700	319-115	321-213	320-271N	319-112	757-200	737-900	767-300	E195 LR	E190 LR	CRJ900	737-900ER	319-131	320-211	320-233	CAR J21 700	777-200	319-122
0-500	9.71964e-05	9.21316e-05	0.000339182	0	0.000101841	0	0	0	0	0	0.000106837	0	0	0	0.000109	8.68119e-05	0	0	0	0	0	0	8.87534e-05	7.51232e-05	9.41542e-05	0.000121136	0	8.70123e-05	0	0	0	6.71835e-05	6.71851e-05	5.76939e-05	0	0	0	0	0	0	0
500-1000	7.6286e-05	8.87048e-05	0.000232049	0.000447425	9.58932e-05	0	0.000263787	0	0	0	9.38614e-05	0	0	0	8.55257e-05	8.14035e-05	0.000118215	0	0	0	0.000236271	0	7.63626e-05	6.20753e-05	8.04328e-05	8.67148e-05	0	7.53017e-05	0	0	0	5.47798e-05	5.47798e-05	4.57842e-05	8.14801e-05	7.83221e-05	9.62877e-05	8.62725e-05	4.94943e-05	0	0
1000-1500	6.76427e-05	7.8727e-05	0.00019959	0.000349215	8.26377e-05	0	0.000239283	0.000411104	0	0	8.28596e-05	0	0.000375067	0	8.005e-05	9.08335e-05	8.42048e-05	0	0	0	0.000228894	0.000344934	7.42616e-05	5.42288e-05	7.3173e-05	8.7436e-05	7.28055e-05	8.09181e-05	0	7.39247e-05	3.98383e-05	5.53364e-05	5.53364e-05	3.75211e-05	7.74608e-05	7.3596e-05	8.10568e-05	8.01554e-05	0	0.000295679	6.77189e-05
1500-2000	6.97057e-05	7.64805e-05	0.000233197	0.000427817	8.08252e-05	0	0.000223361	0.000381998	0	0.000269046	7.4539e-05	0	0.00035179	0	6.34795e-05	6.79241e-05	8.42048e-05	0	0	0.000506825	0.000213791	0	7.0448e-05	5.17321e-05	7.30621e-05	7.82139e-05	6.71197e-05	7.25698e-05	0.000141846	7.38152e-05	0.000149656	5.67082e-05	4.80012e-05	3.4581e-05	6.09542e-05	6.96575e-05	0	6.90612e-05	0	0.000243684	0
2000-2500	6.30843e-05	0	0.000223771	0.000422987	7.77563e-05	0	0.000215595	0.000392044	0	0	7.02871e-05	0	0.000320671	0	7.23617e-05	6.45057e-05	7.86785e-05	0	0	0	0	0	7.86022e-05	5.20544e-05	7.70906e-05	8.12995e-05	6.91306e-05	0	0.000145241	7.70744e-05	0.000139714	0	0	0	0	6.43462e-05	0	0	0	0.000280426	0
2500-3000	6.69857e-05	0	0	0	8.02247e-05	0	0.00022664	0	0	0	7.13335e-05	0	0	0	7.024e-05	6.81571e-05	0	0	0	0	0	0	5.84178e-05	5.23058e-05	6.00403e-05	0	0	0	0	0	0	4.68549e-05	4.68549e-05	0	6.43423e-05	0	0	0	0	0.000252603	0
3000-3500	7.04594e-05	7.9254e-05	0	0	8.59036e-05	0	0	0	0	0	7.60159e-05	0	0	0	6.95119e-05	0	0	0	0	0	0	0	0	5.94531e-05	7.83179e-05	0	6.43935e-05	0	0	0	0	0	0	0	0	0	0	0	0	0	0
3500-4000	6.41535e-05	0	0	0	7.80475e-05	0	0	0	0	0	7.80891e-05	0	0	0	0	0	0	5.29389e-05	0	0	0	0	0	0	0	0	0	0	0	0	0	0	0	0	0	0	0	0	0	0	0
PM2.5
ton/km	737-800	321-211	330-343E	777-300ER	321-231	320-251N	330-243E	787-9	350-941	747-8I	320-214	330-223E	787-8	321-271N	320-232	319-133	321-232	737 MAX 8	320-216	380-841	330-323E	747-400	319-132	737-700	319-115	321-213	320-271N	319-112	757-200	737-900	767-300	E195 LR	E190 LR	CRJ900	737-900ER	319-131	320-211	320-233	CAR J21 700	777-200	319-122
0-500	1.79366e-06	1.38426e-06	2.61352e-06	0	1.53014e-06	0	0	0	0	0	1.6052e-06	0	0	0	1.6377e-06	1.30433e-06	0	0	0	0	0	0	1.3335e-06	1.40425e-06	1.41464e-06	1.82004e-06	0	1.30734e-06	0	0	0	1.07218e-06	1.07221e-06	8.66152e-07	0	0	0	0	0	0	0
500-1000	1.40778e-06	1.33277e-06	1.78803e-06	2.67033e-06	1.44077e-06	0	2.03258e-06	0	0	0	1.41024e-06	0	0	0	1.285e-06	1.22307e-06	1.77616e-06	0	0	0	1.82055e-06	0	1.14733e-06	1.16035e-06	1.20848e-06	1.30287e-06	0	1.13139e-06	0	0	0	8.74229e-07	8.74229e-07	6.87354e-07	1.50363e-06	1.17677e-06	1.4467e-06	1.29622e-06	8.53745e-07	0	0
1000-1500	1.24828e-06	1.18286e-06	1.53792e-06	2.08419e-06	1.24161e-06	0	1.84376e-06	2.68907e-06	0	0	1.24495e-06	0	2.45335e-06	0	1.20273e-06	1.36475e-06	1.26516e-06	0	0	0	1.76371e-06	2.94706e-06	1.11576e-06	1.01368e-06	1.09941e-06	1.3137e-06	1.09389e-06	1.21578e-06	0	1.3642e-06	4.5698e-07	8.83112e-07	8.83112e-07	5.633e-07	1.42946e-06	1.10576e-06	1.21786e-06	1.20432e-06	0	2.19497e-06	1.01746e-06
1500-2000	1.28635e-06	1.1491e-06	1.79687e-06	2.55331e-06	1.21438e-06	0	1.72108e-06	2.49868e-06	0	2.33736e-06	1.11993e-06	0	2.30109e-06	0	9.53764e-07	1.02054e-06	1.26516e-06	0	0	4.0886e-06	1.64734e-06	0	1.05846e-06	9.67007e-07	1.09774e-06	1.17515e-06	1.00846e-06	1.09034e-06	1.24127e-06	1.36218e-06	1.71668e-06	9.05005e-07	7.6605e-07	5.1916e-07	1.12485e-06	1.04659e-06	0	1.03763e-06	0	1.80898e-06	0
2000-2500	1.16416e-06	0	1.72424e-06	2.52448e-06	1.16827e-06	0	1.66123e-06	2.56439e-06	0	0	1.05605e-06	0	2.09754e-06	0	1.08722e-06	9.69183e-07	1.18213e-06	0	0	0	0	0	1.18098e-06	9.73033e-07	1.15827e-06	1.22151e-06	1.03867e-06	0	1.27097e-06	1.42233e-06	1.60264e-06	0	0	0	0	9.66787e-07	0	0	0	2.08173e-06	0
2500-3000	1.23615e-06	0	0	0	1.20536e-06	0	1.74634e-06	0	0	0	1.07177e-06	0	0	0	1.05534e-06	1.02404e-06	0	0	0	0	0	0	8.77713e-07	9.7773e-07	9.02091e-07	0	0	0	0	0	0	7.47756e-07	7.47756e-07	0	1.18737e-06	0	0	0	0	1.87519e-06	0
3000-3500	1.30025e-06	1.19077e-06	0	0	1.29068e-06	0	0	0	0	0	1.14212e-06	0	0	0	1.0444e-06	0	0	0	0	0	0	0	0	1.11133e-06	1.17671e-06	0	9.67498e-07	0	0	0	0	0	0	0	0	0	0	0	0	0	0
3500-4000	1.18389e-06	0	0	0	1.17265e-06	0	0	0	0	0	1.17327e-06	0	0	0	0	0	0	8.8219e-07	0	0	0	0	0	0	0	0	0	0	0	0	0	0	0	0	0	0	0	0	0	0	0
SO2
ton/km	737-800	321-211	330-343E	777-300ER	321-231	320-251N	330-243E	787-9	350-941	747-8I	320-214	330-223E	787-8	321-271N	320-232	319-133	321-232	737 MAX 8	320-216	380-841	330-323E	747-400	319-132	737-700	319-115	321-213	320-271N	319-112	757-200	737-900	767-300	E195 LR	E190 LR	CRJ900	737-900ER	319-131	320-211	320-233	CAR J21 700	777-200	319-122
0-500	1.8498e-05	1.62881e-05	4.05806e-05	0	1.80047e-05	0	0	0	0	0	1.88879e-05	0	0	0	1.92703e-05	1.53476e-05	0	0	0	0	0	0	1.56908e-05	1.6856e-05	1.66457e-05	2.14158e-05	0	1.5383e-05	0	0	0	1.49439e-05	1.49443e-05	1.33263e-05	0	0	0	0	0	0	0
500-1000	1.45184e-05	1.56823e-05	2.7763e-05	4.16788e-05	1.69531e-05	0	3.15602e-05	0	0	0	1.65939e-05	0	0	0	1.51202e-05	1.43914e-05	2.08995e-05	0	0	0	2.8268e-05	0	1.35003e-05	1.39283e-05	1.42198e-05	1.53304e-05	0	1.33127e-05	0	0	0	1.21849e-05	1.21849e-05	1.05754e-05	1.5507e-05	1.38467e-05	1.70229e-05	1.52522e-05	1.14444e-05	0	0
1000-1500	1.28735e-05	1.39183e-05	2.38795e-05	3.25303e-05	1.46096e-05	0	2.86284e-05	2.87939e-05	0	0	1.46489e-05	0	2.62699e-05	0	1.41522e-05	1.60586e-05	1.48867e-05	0	0	0	2.73854e-05	4.24511e-05	1.31288e-05	1.21678e-05	1.29364e-05	1.54579e-05	1.28714e-05	1.43056e-05	0	1.4069e-05	6.19911e-06	1.23087e-05	1.23087e-05	8.66674e-06	1.4742e-05	1.30111e-05	1.43302e-05	1.41708e-05	0	3.34084e-05	1.19721e-05
1500-2000	1.32661e-05	1.35211e-05	2.79003e-05	3.98523e-05	1.42892e-05	0	2.67235e-05	2.67553e-05	0	4.22035e-05	1.31779e-05	0	2.46395e-05	0	1.12226e-05	1.20084e-05	1.48867e-05	0	0	5.58741e-05	2.55785e-05	0	1.24546e-05	1.16075e-05	1.29168e-05	1.38276e-05	1.18662e-05	1.28297e-05	1.9209e-05	1.40482e-05	2.32874e-05	1.26139e-05	1.06771e-05	7.98762e-06	1.16006e-05	1.23149e-05	0	1.22094e-05	0	2.75335e-05	0
2000-2500	1.20059e-05	0	2.67725e-05	3.94024e-05	1.37467e-05	0	2.57943e-05	2.7459e-05	0	0	1.24262e-05	0	2.246e-05	0	1.27929e-05	1.14041e-05	1.39097e-05	0	0	0	0	0	1.38962e-05	1.16799e-05	1.3629e-05	1.43731e-05	1.22217e-05	0	1.96687e-05	1.46685e-05	2.17404e-05	0	0	0	0	1.13759e-05	0	0	0	3.16849e-05	0
2500-3000	1.27484e-05	0	0	0	1.41831e-05	0	2.71157e-05	0	0	0	1.26111e-05	0	0	0	1.24178e-05	1.20496e-05	0	0	0	0	0	0	1.03278e-05	1.17363e-05	1.06146e-05	0	0	0	0	0	0	1.04222e-05	1.04222e-05	0	1.22454e-05	0	0	0	0	2.85412e-05	0
3000-3500	1.34095e-05	1.40114e-05	0	0	1.5187e-05	0	0	0	0	0	1.3439e-05	0	0	0	1.22891e-05	0	0	0	0	0	0	0	0	1.334e-05	1.38459e-05	0	1.13842e-05	0	0	0	0	0	0	0	0	0	0	0	0	0	0
3500-4000	1.22094e-05	0	0	0	1.37981e-05	0	0	0	0	0	1.38055e-05	0	0	0	0	0	0	1.00987e-05	0	0	0	0	0	0	0	0	0	0	0	0	0	0	0	0	0	0	0	0	0	0	0
