# Supplementary material for: Accounting for the aircraft emissions of China’s domestic routes during 2014–2019
Source: Sci Data. 2022 Jul 6;9:383. doi: 10.1038/s41597-022-01494-0 (PMC9258460; doi:10.1038/s41597-022-01494-0)
Supplement: Supplementary file 11 — Supplementary Table S11 [file 41597_2022_1494_MOESM11_ESM.xlsx]

## Sheet: S11-2018 intensity(tons.km-1)
CO2
ton/km	319-112	319-115	319-122	319-131	319-132	319-133	320-211	320-214	320-216	320-232	320-233	320-251N	320-271N	321-211	321-213	321-231	321-232	321-271N	330-223E	330-243E	330-323E	330-343E	350-941	380-841	737 MAX 8	737-700	737-8	737-800	737-900	737-900ER	747-400	747-8I	757-200	767-300	777-300ER	787-8	787-9	CAR J21 700	CORPMA-60	CRJ900	E190 LR	E195 LR
0-500km	0.017	0.013	0	0	0.0149	0.017	0	0.0153	0	0.0153	0	0	0	0	0	0.0147	0.019	0	0	0	0	0	0	0	0.0118	0.0138	0	0.0148	0	0	0	0	0	0	0	0	0	0	0.0048	0.009	0.0111	0.0125
501-1000 km	0.0107	0.0112	0	0.0107	0.0128	0.0134	0.0095	0.0123	0.0144	0.0129	0.0115	0.0136	0.0113	0.0139	0.0127	0.0141	0.0133	0.0127	0.0232	0.0288	0.0248	0.0341	0	0	0.0124	0.0109	0	0.0125	0	0.0109	0	0	0.0171	0	0.0347	0.0213	0	0.0091	0	0.0087	0.0119	0.0106
1001-1500 km	0.0116	0.0106	0	0.0097	0.0101	0.0131	0.0106	0.0115	0.0136	0.0109	0	0.0107	0.01	0.0131	0.0128	0.0123	0.0139	0.01	0.0234	0.026	0.0234	0.0212	0.0222	0	0.0186	0.0093	0.0103	0.0104	0.0134	0.0115	0	0.0445	0	0	0.0316	0.019	0.0215	0.01	0	0.0071	0.01	0.0109
1501-2000 km	0.0099	0.0114	0.0108	0.0105	0.0101	0.0113	0	0.0114	0	0.011	0.0108	0.0105	0.009	0.012	0.0107	0.0118	0.0119	0.0091	0.0223	0.0199	0.0207	0.0184	0.0195	0.0491	0.0094	0.0094	0	0.0108	0.0118	0.0107	0.0406	0	0.015	0	0.0315	0.0208	0.0234	0	0	0.0066	0.0088	0.0103
2001-2500 km	0	0.0107	0	0.011	0.0106	0.0098	0	0.0098	0.0101	0.0092	0	0.011	0.0093	0.0115	0.0109	0.0115	0.012	0.0094	0	0.0201	0.0218	0.0201	0	0	0.0096	0.0095	0	0.0094	0	0	0.0443	0	0	0.0159	0	0.0176	0.0227	0	0	0	0.0093	0
2501-3000 km	0.0102	0.01	0	0	0	0.0093	0	0.0091	0	0.0092	0	0.0102	0.0092	0	0.0118	0.0112	0	0	0	0	0	0.0228	0	0	0.0086	0	0	0.01	0	0.01	0	0	0	0	0.0319	0.018	0	0	0	0	0	0
3001-3500 km	0	0	0	0	0	0	0	0.0091	0	0.0094	0	0	0.0093	0.0116	0	0.0133	0	0	0	0	0	0	0	0	0	0.0109	0	0.0104	0	0	0	0	0	0	0	0	0	0	0	0	0	0
3501-4000 km	0	0	0	0	0	0	0	0.0105	0	0	0	0	0	0	0	0	0	0	0	0	0	0	0	0	0.0082	0	0	0.0096	0	0	0	0	0	0	0	0	0	0	0	0	0	0
CO
ton/km	319-112	319-115	319-122	319-131	319-132	319-133	320-211	320-214	320-216	320-232	320-233	320-251N	320-271N	321-211	321-213	321-231	321-232	321-271N	330-223E	330-243E	330-323E	330-343E	350-941	380-841	737 MAX 8	737-700	737-8	737-800	737-900	737-900ER	747-400	747-8I	757-200	767-300	777-300ER	787-8	787-9	CAR J21 700	CORPMA-60	CRJ900	E190 LR	E195 LR
0-500km	0.000148401	0.000113483	0	0	0.000130069	0.000148401	0	0.000133561	0	0.000133561	0	0	0	0	0	0.000128324	0.00016586	0	0	0	0	0	0	0	0.000103692	0.000142738	0	0.000118652	0	0	0	0	0	0	0	0	0	0	1.96015e-05	4.5898e-05	0.000137616	0.000154973
501-1000 km	9.34055e-05	9.77703e-05	0	9.34055e-05	0.000111737	0.000116975	8.29302e-05	0.000107373	0.000125705	0.00011261	0.000100389	0.000118721	9.86432e-05	0.00012134	0.000110865	0.000123086	0.000116102	0.000110865	0.000134752	0.000167278	0.000144045	0.000198062	0	0	0.000108964	0.000112742	0	0.000100213	0	8.73853e-05	0	0	8.31488e-05	0	0.0002906	9.48348e-05	0	0.000124379	0	4.43681e-05	0.000147534	0.000131417
1001-1500 km	0.000101262	9.25326e-05	0	8.46761e-05	8.81678e-05	0.000114356	9.25326e-05	0.000100389	0.000118721	9.51514e-05	0	9.34055e-05	8.72949e-05	0.000114356	0.000111737	0.000107373	0.00012134	8.72949e-05	0.000135913	0.000151015	0.000135913	0.000123135	0.0001249	0	0.000163447	9.61928e-05	8.25751e-05	8.33768e-05	0.000107428	9.21955e-05	0	0.00018216	0	0	0.000264638	8.45944e-05	9.57253e-05	0.00013668	0	3.62084e-05	0.000123978	0.000135137
1501-2000 km	8.6422e-05	9.95162e-05	9.42785e-05	9.16596e-05	8.81678e-05	9.86432e-05	0	9.95162e-05	0	9.60244e-05	9.42785e-05	9.16596e-05	7.85654e-05	0.000104754	9.34055e-05	0.000103008	0.000103881	7.94384e-05	0.000129524	0.000115584	0.000120231	0.000106872	0.00010971	0.000188053	8.26021e-05	9.72272e-05	0	8.65836e-05	9.46006e-05	8.57819e-05	0.000239407	0	7.29376e-05	0	0.000263801	9.26086e-05	0.000104185	0	0	3.36585e-05	0.000109101	0.000127698
2001-2500 km	0	9.34055e-05	0	9.60244e-05	9.25326e-05	8.5549e-05	0	8.5549e-05	8.81678e-05	8.03113e-05	0	9.60244e-05	8.11843e-05	0.000100389	9.51514e-05	0.000100389	0.000104754	8.20572e-05	0	0.000116746	0.00012662	0.000116746	0	0	8.43596e-05	9.82615e-05	0	7.53598e-05	0	0	0.000261225	0	0	0.000113629	0	7.83611e-05	0.000101068	0	0	0	0.0001153	0
2501-3000 km	8.90408e-05	8.72949e-05	0	0	0	8.11843e-05	0	7.94384e-05	0	8.03113e-05	0	8.90408e-05	8.03113e-05	0	0.000103008	9.77703e-05	0	0	0	0	0	0.000132428	0	0	7.55721e-05	0	0	8.017e-05	0	8.017e-05	0	0	0	0	0.000267151	8.01421e-05	0	0	0	0	0	0
3001-3500 km	0	0	0	0	0	0	0	7.94384e-05	0	8.20572e-05	0	0	8.11843e-05	0.000101262	0	0.000116102	0	0	0	0	0	0	0	0	0	0.000112742	0	8.33768e-05	0	0	0	0	0	0	0	0	0	0	0	0	0	0
3501-4000 km	0	0	0	0	0	0	0	9.16596e-05	0	0	0	0	0	0	0	0	0	0	0	0	0	0	0	0	7.20571e-05	0	0	7.69632e-05	0	0	0	0	0	0	0	0	0	0	0	0	0	0
HC
ton/km	319-112	319-115	319-122	319-131	319-132	319-133	320-211	320-214	320-216	320-232	320-233	320-251N	320-271N	321-211	321-213	321-231	321-232	321-271N	330-223E	330-243E	330-323E	330-343E	350-941	380-841	737 MAX 8	737-700	737-8	737-800	737-900	737-900ER	747-400	747-8I	757-200	767-300	777-300ER	787-8	787-9	CAR J21 700	CORPMA-60	CRJ900	E190 LR	E195 LR
0-500km	1.56861e-05	1.19952e-05	0	0	1.37484e-05	1.56861e-05	0	1.41175e-05	0	1.41175e-05	0	0	0	0	0	1.35639e-05	1.75315e-05	0	0	0	0	0	0	0	9.46766e-06	1.36689e-05	0	8.69014e-06	0	0	0	0	0	0	0	0	0	0	4.64298e-08	4.09091e-07	1.42503e-05	1.60477e-05
501-1000 km	9.87301e-06	1.03344e-05	0	9.87301e-06	1.18107e-05	1.23643e-05	8.76576e-06	1.13494e-05	1.3287e-05	1.1903e-05	1.06112e-05	1.25489e-05	1.04266e-05	1.28257e-05	1.17184e-05	1.30102e-05	1.22721e-05	1.17184e-05	2.07234e-05	2.57256e-05	2.21526e-05	3.04598e-05	0	0	9.94907e-06	1.07964e-05	0	7.33965e-06	0	6.40017e-06	0	0	6.26386e-06	0	3.04299e-05	2.43727e-06	0	1.58047e-05	0	3.95455e-07	1.52774e-05	1.36084e-05
1001-1500 km	1.07035e-05	9.78074e-06	0	8.9503e-06	9.31939e-06	1.20875e-05	9.78074e-06	1.06112e-05	1.25489e-05	1.00576e-05	0	9.87301e-06	9.22711e-06	1.20875e-05	1.18107e-05	1.13494e-05	1.28257e-05	9.22711e-06	2.09021e-05	2.32245e-05	2.09021e-05	1.89369e-05	5.8689e-06	0	1.49236e-05	9.21162e-06	6.04787e-06	6.10658e-06	7.8681e-06	6.75247e-06	0	5.44717e-06	0	0	2.77114e-05	2.17409e-06	2.46015e-06	1.73678e-05	0	3.22727e-07	1.28381e-05	1.39936e-05
1501-2000 km	9.13484e-06	1.05189e-05	9.96528e-06	9.68847e-06	9.31939e-06	1.04266e-05	0	1.05189e-05	0	1.01498e-05	9.96528e-06	9.68847e-06	8.3044e-06	1.10725e-05	9.87301e-06	1.0888e-05	1.09803e-05	8.39667e-06	1.99195e-05	1.77757e-05	1.84903e-05	1.64358e-05	5.15511e-06	4.87374e-06	7.54203e-06	9.31067e-06	0	6.34145e-06	6.92863e-06	6.28274e-06	3.92591e-05	0	5.49461e-06	0	2.76237e-05	2.38006e-06	2.67756e-06	0	0	3e-07	1.12976e-05	1.32233e-05
2001-2500 km	0	9.87301e-06	0	1.01498e-05	9.78074e-06	9.04257e-06	0	9.04257e-06	9.31939e-06	8.48895e-06	0	1.01498e-05	8.58122e-06	1.06112e-05	1.00576e-05	1.06112e-05	1.10725e-05	8.67349e-06	0	1.79543e-05	1.94729e-05	1.79543e-05	0	0	7.7025e-06	9.40972e-06	0	5.51941e-06	0	0	4.28369e-05	0	0	1.92937e-05	0	2.01389e-06	2.59746e-06	0	0	0	1.19395e-05	0
2501-3000 km	9.41166e-06	9.22711e-06	0	0	0	8.58122e-06	0	8.39667e-06	0	8.48895e-06	0	9.41166e-06	8.48895e-06	0	1.0888e-05	1.03344e-05	0	0	0	0	0	2.03661e-05	0	0	6.90016e-06	0	0	5.87172e-06	0	5.87172e-06	0	0	0	0	2.79745e-05	2.05966e-06	0	0	0	0	0	0
3001-3500 km	0	0	0	0	0	0	0	8.39667e-06	0	8.67349e-06	0	0	8.58122e-06	1.07035e-05	0	1.22721e-05	0	0	0	0	0	0	0	0	0	1.07964e-05	0	6.10658e-06	0	0	0	0	0	0	0	0	0	0	0	0	0	0
3501-4000 km	0	0	0	0	0	0	0	9.68847e-06	0	0	0	0	0	0	0	0	0	0	0	0	0	0	0	0	6.57922e-06	0	0	5.63685e-06	0	0	0	0	0	0	0	0	0	0	0	0	0	0
NOx
ton/km	319-112	319-115	319-122	319-131	319-132	319-133	320-211	320-214	320-216	320-232	320-233	320-251N	320-271N	321-211	321-213	321-231	321-232	321-271N	330-223E	330-243E	330-323E	330-343E	350-941	380-841	737 MAX 8	737-700	737-8	737-800	737-900	737-900ER	747-400	747-8I	757-200	767-300	777-300ER	787-8	787-9	CAR J21 700	CORPMA-60	CRJ900	E190 LR	E195 LR
0-500km	0.000117876	9.01402e-05	0	0	0.000103314	0.000117876	0	0.000106088	0	0.000106088	0	0	0	0	0	0.000101928	0.000131743	0	0	0	0	0	0	0	7.58275e-05	7.53937e-05	0	9.53285e-05	0	0	0	0	0	0	0	0	0	0	3.17801e-05	4.77638e-05	6.11726e-05	6.88881e-05
501-1000 km	7.41923e-05	7.76592e-05	0	7.41923e-05	8.87534e-05	9.29137e-05	6.58717e-05	8.52865e-05	9.98476e-05	8.94468e-05	7.97394e-05	9.43005e-05	7.83526e-05	9.63806e-05	8.806e-05	9.77674e-05	9.22203e-05	8.806e-05	0.000237705	0.000295082	0.000254099	0.000349386	0	0	7.96831e-05	5.95501e-05	0	8.05139e-05	0	7.02082e-05	0	0	0.00015479	0	0.000456636	0.000372792	0	4.82436e-05	0	4.61717e-05	6.55814e-05	5.84171e-05
1001-1500 km	8.04328e-05	7.34989e-05	0	6.72584e-05	7.0032e-05	9.08335e-05	7.34989e-05	7.97394e-05	9.43005e-05	7.55791e-05	0	7.41923e-05	6.93386e-05	9.08335e-05	8.87534e-05	8.52865e-05	9.63806e-05	6.93386e-05	0.000239754	0.000266394	0.000239754	0.000217213	0.000236565	0	0.000119525	5.08088e-05	6.63435e-05	6.69876e-05	8.63109e-05	7.40728e-05	0	0.000347756	0	0	0.000415842	0.000332537	0.000376292	5.3015e-05	0	3.76803e-05	5.51104e-05	6.00704e-05
1501-2000 km	6.86452e-05	7.9046e-05	7.48857e-05	7.28055e-05	7.0032e-05	7.83526e-05	0	7.9046e-05	0	7.62724e-05	7.48857e-05	7.28055e-05	6.24047e-05	8.32063e-05	7.41923e-05	8.18195e-05	8.25129e-05	6.30981e-05	0.000228484	0.000203894	0.00021209	0.000188525	0.000207793	0.000545965	6.0405e-05	5.13551e-05	0	6.9564e-05	7.60052e-05	6.89199e-05	0.000404399	0	0.000135781	0	0.000414526	0.000364041	0.000409546	0	0	3.50268e-05	4.84972e-05	5.67638e-05
2001-2500 km	0	7.41923e-05	0	7.62724e-05	7.34989e-05	6.79518e-05	0	6.79518e-05	7.0032e-05	6.37915e-05	0	7.62724e-05	6.44849e-05	7.97394e-05	7.55791e-05	7.97394e-05	8.32063e-05	6.51783e-05	0	0.000205943	0.000223361	0.000205943	0	0	6.16902e-05	5.19015e-05	0	6.05465e-05	0	0	0.000441253	0	0	0.000125258	0	0.000308035	0.000397295	0	0	0	5.12527e-05	0
2501-3000 km	7.07254e-05	6.93386e-05	0	0	0	6.44849e-05	0	6.30981e-05	0	6.37915e-05	0	7.07254e-05	6.37915e-05	0	8.18195e-05	7.76592e-05	0	0	0	0	0	0.000233607	0	0	5.52641e-05	0	0	6.44111e-05	0	6.44111e-05	0	0	0	0	0.00041979	0.000315035	0	0	0	0	0	0
3001-3500 km	0	0	0	0	0	0	0	6.30981e-05	0	6.51783e-05	0	0	6.44849e-05	8.04328e-05	0	9.22203e-05	0	0	0	0	0	0	0	0	0	5.95501e-05	0	6.69876e-05	0	0	0	0	0	0	0	0	0	0	0	0	0	0
3501-4000 km	0	0	0	0	0	0	0	7.28055e-05	0	0	0	0	0	0	0	0	0	0	0	0	0	0	0	0	5.26937e-05	0	0	6.18347e-05	0	0	0	0	0	0	0	0	0	0	0	0	0	0
PM2.5
ton/km	319-112	319-115	319-122	319-131	319-132	319-133	320-211	320-214	320-216	320-232	320-233	320-251N	320-271N	321-211	321-213	321-231	321-232	321-271N	330-223E	330-243E	330-323E	330-343E	350-941	380-841	737 MAX 8	737-700	737-8	737-800	737-900	737-900ER	747-400	747-8I	757-200	767-300	777-300ER	787-8	787-9	CAR J21 700	CORPMA-60	CRJ900	E190 LR	E195 LR
0-500km	1.77105e-06	1.35433e-06	0	0	1.55228e-06	1.77105e-06	0	1.59395e-06	0	1.59395e-06	0	0	0	0	0	1.53144e-06	1.97941e-06	0	0	0	0	0	0	0	1.26361e-06	1.4093e-06	0	1.75919e-06	0	0	0	0	0	0	0	0	0	0	3.51749e-07	7.17072e-07	9.76252e-07	1.09938e-06
501-1000 km	1.11472e-06	1.16681e-06	0	1.11472e-06	1.3335e-06	1.39601e-06	9.89706e-07	1.28141e-06	1.50019e-06	1.34392e-06	1.19807e-06	1.41684e-06	1.17723e-06	1.4481e-06	1.32308e-06	1.46893e-06	1.38559e-06	1.32308e-06	1.83161e-06	2.27372e-06	1.95792e-06	2.69214e-06	0	0	1.32786e-06	1.11315e-06	0	1.4858e-06	0	1.29562e-06	0	0	1.35454e-06	0	2.72531e-06	2.43846e-06	0	8.32173e-07	0	6.9317e-07	1.04661e-06	9.32276e-07
1001-1500 km	1.20848e-06	1.1043e-06	0	1.01054e-06	1.05221e-06	1.36475e-06	1.1043e-06	1.19807e-06	1.41684e-06	1.13556e-06	0	1.11472e-06	1.0418e-06	1.36475e-06	1.3335e-06	1.28141e-06	1.4481e-06	1.0418e-06	1.8474e-06	2.05266e-06	1.8474e-06	1.67371e-06	2.37603e-06	0	1.9918e-06	9.49748e-07	1.2243e-06	1.23619e-06	1.59278e-06	1.36694e-06	0	3.02115e-06	0	0	2.48184e-06	2.17516e-06	2.46136e-06	9.14476e-07	0	5.6569e-07	8.79506e-07	9.58661e-07
1501-2000 km	1.03138e-06	1.18765e-06	1.12514e-06	1.09389e-06	1.05221e-06	1.17723e-06	0	1.18765e-06	0	1.14598e-06	1.12514e-06	1.09389e-06	9.37616e-07	1.25016e-06	1.11472e-06	1.22932e-06	1.23974e-06	9.48034e-07	1.76055e-06	1.57108e-06	1.63423e-06	1.45265e-06	2.08705e-06	4.40435e-06	1.00661e-06	9.59961e-07	0	1.28373e-06	1.4026e-06	1.27185e-06	3.45511e-06	0	1.18819e-06	0	2.47398e-06	2.38122e-06	2.67888e-06	0	0	5.25853e-07	7.73965e-07	9.05891e-07
2001-2500 km	0	1.11472e-06	0	1.14598e-06	1.1043e-06	1.02096e-06	0	1.02096e-06	1.05221e-06	9.58452e-07	0	1.14598e-06	9.6887e-07	1.19807e-06	1.13556e-06	1.19807e-06	1.25016e-06	9.79288e-07	0	1.58687e-06	1.72108e-06	1.58687e-06	0	0	1.02802e-06	9.70173e-07	0	1.11732e-06	0	0	3.76998e-06	0	0	1.43682e-06	0	2.01488e-06	2.59874e-06	0	0	0	8.1794e-07	0
2501-3000 km	1.06263e-06	1.0418e-06	0	0	0	9.6887e-07	0	9.48034e-07	0	9.58452e-07	0	1.06263e-06	9.58452e-07	0	1.22932e-06	1.16681e-06	0	0	0	0	0	1.80003e-06	0	0	9.20938e-07	0	0	1.18864e-06	0	1.18864e-06	0	0	0	0	2.5054e-06	2.06067e-06	0	0	0	0	0	0
3001-3500 km	0	0	0	0	0	0	0	9.48034e-07	0	9.79288e-07	0	0	9.6887e-07	1.20848e-06	0	1.38559e-06	0	0	0	0	0	0	0	0	0	1.11315e-06	0	1.23619e-06	0	0	0	0	0	0	0	0	0	0	0	0	0	0
3501-4000 km	0	0	0	0	0	0	0	1.09389e-06	0	0	0	0	0	0	0	0	0	0	0	0	0	0	0	0	8.78104e-07	0	0	1.1411e-06	0	0	0	0	0	0	0	0	0	0	0	0	0	0
SO2
ton/km	319-112	319-115	319-122	319-131	319-132	319-133	320-211	320-214	320-216	320-232	320-233	320-251N	320-271N	321-211	321-213	321-231	321-232	321-271N	330-223E	330-243E	330-323E	330-343E	350-941	380-841	737 MAX 8	737-700	737-8	737-800	737-900	737-900ER	747-400	747-8I	757-200	767-300	777-300ER	787-8	787-9	CAR J21 700	CORPMA-60	CRJ900	E190 LR	E195 LR
0-500km	2.08394e-05	1.5936e-05	0	0	1.82651e-05	2.08394e-05	0	1.87555e-05	0	1.87555e-05	0	0	0	0	0	1.802e-05	2.32911e-05	0	0	0	0	0	0	0	1.4465e-05	1.69167e-05	0	1.81425e-05	0	0	0	0	0	0	0	0	0	0	5.88407e-06	1.10326e-05	1.36069e-05	1.53231e-05
501-1000 km	1.31166e-05	1.37295e-05	0	1.31166e-05	1.56908e-05	1.64264e-05	1.16455e-05	1.50779e-05	1.76522e-05	1.58134e-05	1.40972e-05	1.66715e-05	1.38521e-05	1.70393e-05	1.55683e-05	1.72844e-05	1.63038e-05	1.55683e-05	2.84397e-05	3.53044e-05	3.0401e-05	4.18014e-05	0	0	1.52005e-05	1.33617e-05	0	1.53231e-05	0	1.33617e-05	0	0	2.0962e-05	0	4.25369e-05	2.61105e-05	0	1.11552e-05	0	1.06649e-05	1.45876e-05	1.2994e-05
1001-1500 km	1.42198e-05	1.2994e-05	0	1.18907e-05	1.23811e-05	1.60586e-05	1.2994e-05	1.40972e-05	1.66715e-05	1.33617e-05	0	1.31166e-05	1.22585e-05	1.60586e-05	1.56908e-05	1.50779e-05	1.70393e-05	1.22585e-05	2.86848e-05	3.1872e-05	2.86848e-05	2.5988e-05	2.72138e-05	0	2.28008e-05	1.14004e-05	1.26262e-05	1.27488e-05	1.64264e-05	1.40972e-05	0	5.45502e-05	0	0	3.87368e-05	2.32911e-05	2.63557e-05	1.22585e-05	0	8.70352e-06	1.22585e-05	1.33617e-05
1501-2000 km	1.21359e-05	1.39747e-05	1.32392e-05	1.28714e-05	1.23811e-05	1.38521e-05	0	1.39747e-05	0	1.34843e-05	1.32392e-05	1.28714e-05	1.10326e-05	1.47102e-05	1.31166e-05	1.4465e-05	1.45876e-05	1.11552e-05	2.73364e-05	2.43944e-05	2.5375e-05	2.25556e-05	2.3904e-05	6.01891e-05	1.1523e-05	1.1523e-05	0	1.32392e-05	1.4465e-05	1.31166e-05	4.97694e-05	0	1.83877e-05	0	3.86142e-05	2.54976e-05	2.86848e-05	0	0	8.09059e-06	1.07875e-05	1.26262e-05
2001-2500 km	0	1.31166e-05	0	1.34843e-05	1.2994e-05	1.20133e-05	0	1.20133e-05	1.23811e-05	1.12778e-05	0	1.34843e-05	1.14004e-05	1.40972e-05	1.33617e-05	1.40972e-05	1.47102e-05	1.1523e-05	0	2.46395e-05	2.67235e-05	2.46395e-05	0	0	1.17681e-05	1.16455e-05	0	1.1523e-05	0	0	5.4305e-05	0	0	1.9491e-05	0	2.15749e-05	2.78267e-05	0	0	0	1.14004e-05	0
2501-3000 km	1.25036e-05	1.22585e-05	0	0	0	1.14004e-05	0	1.11552e-05	0	1.12778e-05	0	1.25036e-05	1.12778e-05	0	1.4465e-05	1.37295e-05	0	0	0	0	0	2.79493e-05	0	0	1.05423e-05	0	0	1.22585e-05	0	1.22585e-05	0	0	0	0	3.91045e-05	2.20653e-05	0	0	0	0	0	0
3001-3500 km	0	0	0	0	0	0	0	1.11552e-05	0	1.1523e-05	0	0	1.14004e-05	1.42198e-05	0	1.63038e-05	0	0	0	0	0	0	0	0	0	1.33617e-05	0	1.27488e-05	0	0	0	0	0	0	0	0	0	0	0	0	0	0
3501-4000 km	0	0	0	0	0	0	0	1.28714e-05	0	0	0	0	0	0	0	0	0	0	0	0	0	0	0	0	1.00519e-05	0	0	1.17681e-05	0	0	0	0	0	0	0	0	0	0	0	0	0	0
