# Supplementary material for: Accounting for the aircraft emissions of China’s domestic routes during 2014–2019
Source: Sci Data. 2022 Jul 6;9:383. doi: 10.1038/s41597-022-01494-0 (PMC9258460; doi:10.1038/s41597-022-01494-0)
Supplement: Supplementary file 12 — Supplementary Table S12 [file 41597_2022_1494_MOESM12_ESM.xlsx]

## Sheet: S12-2019 intensity(tons.km-1)
CO2
ton/km	319-112	319-115	319-131	319-132	319-133	320-210	320-211	320-214	320-216	320-232	320-251N	320-271N	321-211	321-213	321-231	321-232	321-253N	321-271N	330-223E	330-243E	330-323E	330-343E	350-941	380-841	737-700	737-800	737-900	737-900ER	747-400	747-8I	777-300ER	787-8	787-9	ARJ21-700	CRJ900LR	E190LR	E195LR	MA6
0-500	0	0.0138303	0	0	0.0147047	0	0	0.0145458	0	0.0140767	0.0130324	0	0	0.0164512	0.0166769	0.0219288	0	0	0	0.0353064	0	0	0.0366392	0	0.0139485	0.0153795	0	0	0	0	0	0	0.034657	0	0.0106317	0.0137312	0.0109863	0
501-1000	0.0126444	0.0127861	0.0129334	0.0120454	0.0121332	0.0129268	0	0.0127808	0.0128128	0.0127823	0.00986843	0.0103182	0.0137174	0.014054	0.0140667	0.0131397	0.0116176	0.0123216	0.0247307	0.0275938	0	0.0282382	0	0	0.0111422	0.0126571	0.0139764	0.0130601	0	0	0.0346317	0.0223825	0.0231269	0.0117015	0.00823719	0.0101734	0.0102359	0
1001-1500	0	0.0105403	0.0108957	0.0112941	0.0105458	0	0	0.0115951	0.0128101	0.0113036	0.00945811	0.00976837	0.0127639	0.0131035	0.0126577	0.0127045	0.0106461	0.0105528	0.0233224	0.0254581	0.0238807	0.0241508	0.0252845	0	0.0102625	0.0116165	0.0115948	0.0120862	0	0.048286	0.0346393	0.0204872	0.0223998	0	0.00613914	0.00866285	0.00913118	0
1501-2000	0.0103004	0.0101187	0.0100783	0.0104985	0.0102634	0.00942494	0.00942494	0.0107309	0.0129536	0.0105232	0.00884704	0.00863648	0.0112077	0.0118854	0.0116441	0.0114668	0.0103283	0.0091983	0.0229182	0.0220173	0.0243221	0.0222435	0.0233525	0.0516179	0.0101109	0.010551	0.0114107	0.00973408	0.0358671	0.0411431	0.0324503	0.0194965	0.0213177	0	0	0.00790778	0.00887834	0.00533981
2001-2500	0.00940925	0.0110234	0.00967008	0.009223	0	0	0	0.0103688	0	0.0102928	0.00853768	0.00902518	0.01114	0.0121627	0.0112467	0.01098	0	0.00974629	0	0.0219362	0.0233515	0.0221267	0.0255114	0	0.00981586	0.0108668	0.0120119	0	0.0379889	0	0.03333	0	0.0205473	0	0	0	0.00774873	0
2501-3000	0	0.00954497	0	0.0104019	0.0107168	0	0	0.0109904	0	0.0107784	0.00978749	0.0094373	0	0.0109927	0.0119241	0.0105699	0	0.0100965	0	0.0223464	0	0	0	0	0.0107302	0.0117961	0.0116066	0	0	0	0.0297276	0.0191312	0.0208025	0	0	0	0	0
3001-3500	0	0	0	0	0	0	0	0.0109875	0	0.010699	0.00908599	0.00915421	0.0118487	0	0.0111241	0	0	0.00916902	0	0	0	0	0	0	0.00986465	0.0104038	0	0	0	0	0	0	0	0	0	0	0	0
3501-4000	0	0	0	0	0	0	0	0.00932167	0	0	0.00911241	0	0	0	0	0	0	0	0	0	0	0	0	0	0	0.0102874	0	0	0	0	0	0.0184241	0.0190735	0	0	0	0	0
CO
ton/km	319-112	319-115	319-131	319-132	319-133	320-210	320-211	320-214	320-216	320-232	320-251N	320-271N	321-211	321-213	321-231	321-232	321-253N	321-271N	330-223E	330-243E	330-323E	330-343E	350-941	380-841	737-700	737-800	737-900	737-900ER	747-400	747-8I	777-300ER	787-8	787-9	ARJ21-700	CRJ900LR	E190LR	E195LR	MA6
0-500	0	0.127314	0	0	0.128364	0	0	0.126977	0	0.122883	0.113767	0	0	0.143619	0.145582	0.191427	0	0	0	0.256896	0	0	0.261375	0	0.144273	0.123298	0	0	0	0	0	0	0.154348	0	0.542193	0.172376	0.136262	0
501-1000	0.113794	0.111616	0.112923	0.151498	0.159166	0.112845	0	0.111572	0.111849	0.111583	0.861463	0.972837	0.119747	0.122684	0.122795	0.114727	0.114154	0.175695	0.143643	0.162722	0	0.164152	0	0	0.115247	0.114723	0.112487	0.147266	0	0	0.292757	0.996547	0.129686	0.159936	0.427817	0.126128	0.126934	0
1001-1500	0	0.921123	0.95114	0.985917	0.925987	0	0	0.112194	0.111825	0.986744	0.825645	0.852729	0.111422	0.114387	0.114953	0.119367	0.929354	0.921242	0.135463	0.147867	0.138752	0.142745	0.142254	0	0.161487	0.931298	0.929558	0.968949	0	0.197658	0.299927	0.912157	0.997315	0	0.313825	0.174791	0.11327	0
1501-2000	0.899172	0.883387	0.879789	0.916469	0.895946	0.82275	0.82275	0.936752	0.113787	0.918623	0.772314	0.753925	0.978379	0.137535	0.116477	0.199484	0.916122	0.829647	0.133115	0.127882	0.141269	0.129196	0.131385	0.197696	0.145831	0.845874	0.914792	0.783815	0.211498	0.168418	0.271759	0.86849	0.949134	0	0	0.98395	0.117228	0.218585
2001-2500	0.821379	0.962285	0.844149	0.851213	0	0	0	0.95142	0	0.898566	0.745297	0.787853	0.972463	0.161744	0.981789	0.958495	0	0.858114	0	0.127411	0.135632	0.128517	0.143538	0	0.115285	0.87119	0.962993	0	0.224966	0	0.279126	0	0.914837	0	0	0	0.966754	0
2501-3000	0	0.833228	0	0.983123	0.93552	0	0	0.959432	0	0.948979	0.854398	0.823828	0	0.959691	0.149133	0.922718	0	0.881376	0	0.129794	0	0	0	0	0.119854	0.94569	0.934976	0	0	0	0.248957	0.851786	0.926195	0	0	0	0	0
3001-3500	0	0	0	0	0	0	0	0.959153	0	0.933972	0.793162	0.799116	0.134328	0	0.971757	0	0	0.848257	0	0	0	0	0	0	0.123321	0.834752	0	0	0	0	0	0	0	0	0	0	0	0
3501-4000	0	0	0	0	0	0	0	0.813734	0	0	0.795467	0	0	0	0	0	0	0	0	0	0	0	0	0	0	0.82474	0	0	0	0	0	0.823321	0.849219	0	0	0	0	0
HC
ton/km	319-112	319-115	319-131	319-132	319-133	320-210	320-211	320-214	320-216	320-232	320-251N	320-271N	321-211	321-213	321-231	321-232	321-253N	321-271N	330-223E	330-243E	330-323E	330-343E	350-941	380-841	737-700	737-800	737-900	737-900ER	747-400	747-8I	777-300ER	787-8	787-9	ARJ21-700	CRJ900LR	E190LR	E195LR	MA6
0-500	0	0.127614	0	0	0.135682	0	0	0.134215	0	0.129888	0.122519	0	0	0.151797	0.15388	0.223397	0	0	0	0.315375	0	0	9.68611e-06	0	0.138159	9.34342e-06	0	0	0	0	0	0	3.96566e-06	0	4.83259e-07	0.176283	0.141434	0
501-1000	0.116672	0.117979	0.119338	0.111144	0.111954	0.119277	0	0.117932	0.118225	0.117944	9.15711e-06	9.52744e-06	0.126572	0.129679	0.129795	0.121241	0.171966	0.113692	0.229738	0.246482	0	0.252238	0	0	0.113637	7.43189e-06	8.26536e-06	7.66854e-06	0	0	0.337258	2.56114e-06	2.64639e-06	0.232286	3.74418e-07	0.136738	0.131412	0
1001-1500	0	9.72563e-06	0.153596	0.142119	9.73767e-06	0	0	0.169894	0.118212	0.142993	8.72715e-06	9.1339e-06	0.117774	0.129727	0.116794	0.117226	9.82332e-06	0.973717	0.283279	0.227448	0.213314	0.215728	6.68433e-06	0	0.116523	0.68292	6.88163e-06	0.796662	0	5.9169e-06	0.337667	2.34426e-06	2.56312e-06	0	2.79518e-07	0.111215	0.117227	0
1501-2000	0.954297	9.33662e-06	9.29948e-06	9.68713e-06	9.47193e-06	8.69654e-06	8.69654e-06	9.91515e-06	0.119525	9.79894e-06	8.16326e-06	7.96898e-06	0.134152	0.19668	0.174415	0.158565	9.53854e-06	8.48738e-06	0.247172	0.196669	0.217257	0.198696	6.17358e-06	5.12366e-06	0.114898	6.19525e-06	6.71567e-06	0.571558	0.346825	5.36253e-06	0.284574	2.23899e-06	2.43929e-06	0	0	0.115212	0.113981	5.16514e-08
2001-2500	8.68221e-06	0.117146	8.9227e-06	8.51169e-06	0	0	0	9.5674e-06	0	9.49726e-06	7.87782e-06	8.32764e-06	0.127899	0.112227	0.137747	0.113134	0	8.99314e-06	0	0.195945	0.285872	0.197646	6.74431e-06	0	0.972258	6.38666e-06	7.53422e-06	0	0.367342	0	0.292285	0	2.35115e-06	0	0	0	9.94792e-06	0
2501-3000	0	8.87257e-06	0	9.59794e-06	9.88849e-06	0	0	0.11494	0	9.94534e-06	9.31251e-06	8.77934e-06	0	0.114312	0.112525	0.9753	0	9.31619e-06	0	0.199697	0	0	0	0	0.162819	6.92638e-06	6.8154e-06	0	0	0	0.266938	0.218914	2.38336e-06	0	0	0	0	0
3001-3500	0	0	0	0	0	0	0	0.113827	0	9.87214e-06	8.38374e-06	0.844669	0.193293	0	0.126432	0	0	8.46356e-06	0	0	0	0	0	0	9.77912e-06	6.18833e-06	0	0	0	0	0	0	0	0	0	0	0	0
3501-4000	0	0	0	0	0	0	0	8.61213e-06	0	0	8.48124e-06	0	0	0	0	0	0	0	0	0	0	0	0	0	0	6.44616e-06	0	0	0	0	0	2.18192e-06	2.18255e-06	0	0	0	0	0
NOx
ton/km	319-112	319-115	319-131	319-132	319-133	320-210	320-211	320-214	320-216	320-232	320-251N	320-271N	321-211	321-213	321-231	321-232	321-253N	321-271N	330-223E	330-243E	330-323E	330-343E	350-941	380-841	737-700	737-800	737-900	737-900ER	747-400	747-8I	777-300ER	787-8	787-9	ARJ21-700	CRJ900LR	E190LR	E195LR	MA6
0-500	0	0.958973	0	0	0.11963	0	0	0.185828	0	0.976614	0.936514	0	0	0.114757	0.115635	0.152513	0	0	0	0.361746	0	0	0.394299	0	0.762487	0.996143	0	0	0	0	0	0	0.665662	0	0.564233	0.756734	0.654589	0
501-1000	0.876746	0.886569	0.896786	0.835275	0.841299	0.896329	0	0.886249	0.888421	0.886396	0.684263	0.715452	0.951147	0.974486	0.975363	0.911871	0.855456	0.85436	0.253389	0.282724	0	0.289326	0	0	0.687326	0.815259	0.923493	0.841214	0	0	0.455737	0.391738	0.447656	0.623541	0.437155	0.56669	0.564163	0
1001-1500	0	0.738476	0.755493	0.783116	0.731234	0	0	0.839883	0.888233	0.783773	0.655812	0.677325	0.885297	0.985764	0.877668	0.889193	0.738188	0.731716	0.23896	0.268416	0.244679	0.247447	0.269433	0	0.566748	0.748234	0.746837	0.778485	0	0.377343	0.455837	0.358566	0.392476	0	0.325895	0.477414	0.532236	0
1501-2000	0.714215	0.716145	0.698818	0.727954	0.711652	0.653512	0.653512	0.744647	0.898187	0.729666	0.613441	0.598841	0.777129	0.824118	0.873855	0.795934	0.716154	0.637797	0.234818	0.225587	0.24922	0.227954	0.248846	0.573963	0.552389	0.679626	0.734973	0.626983	0.357256	0.321523	0.427385	0.341227	0.373191	0	0	0.435816	0.489289	0.353547
2001-2500	0.652424	0.764347	0.675978	0.639599	0	0	0	0.718957	0	0.713686	0.591998	0.625793	0.772434	0.843347	0.779831	0.761335	0	0.675794	0	0.224757	0.239257	0.226778	0.271851	0	0.536271	0.699942	0.7737	0	0.378397	0	0.438675	0	0.359619	0	0	0	0.427359	0
2501-3000	0	0.661835	0	0.721252	0.743858	0	0	0.762567	0	0.747358	0.678654	0.654369	0	0.762222	0.826813	0.732945	0	0.779244	0	0.22896	0	0	0	0	0.586222	0.759797	0.747592	0	0	0	0.391212	0.334834	0.364838	0	0	0	0	0
3001-3500	0	0	0	0	0	0	0	0.761856	0	0.741857	0.639333	0.63474	0.82157	0	0.771328	0	0	0.635767	0	0	0	0	0	0	0.538937	0.671226	0	0	0	0	0	0	0	0	0	0	0	0
3501-4000	0	0	0	0	0	0	0	0.646352	0	0	0.631842	0	0	0	0	0	0	0	0	0	0	0	0	0	0	0.662622	0	0	0	0	0	0.322458	0.333825	0	0	0	0	0
PM2.5
ton/km	319-112	319-115	319-131	319-132	319-133	320-210	320-211	320-214	320-216	320-232	320-251N	320-271N	321-211	321-213	321-231	321-232	321-253N	321-271N	330-223E	330-243E	330-323E	330-343E	350-941	380-841	737-700	737-800	737-900	737-900ER	747-400	747-8I	777-300ER	787-8	787-9	ARJ21-700	CRJ900LR	E190LR	E195LR	MA6
0-500	0	1.44834e-06	0	0	1.53193e-06	0	0	1.51537e-06	0	1.46658e-06	1.35772e-06	0	0	1.71388e-06	1.7374e-06	2.28454e-06	0	0	0	2.78739e-06	0	0	3.92144e-06	0	1.42447e-06	1.82877e-06	0	0	0	0	0	0	3.96763e-06	0	8.47769e-07	1.2767e-06	9.6625e-07	0
501-1000	1.31729e-06	0.133249	0.134746	0.125488	0.126432	0.134671	0	0.133152	0.133483	1.33166e-06	1.28889e-06	1.74949e-06	1.42976e-06	0.146414	1.46546e-06	1.36889e-06	1.21313e-06	1.28366e-06	1.95245e-06	2.17849e-06	0	2.22937e-06	0	0	1.13788e-06	1.54476e-06	1.6613e-06	1.55237e-06	0	0	2.71994e-06	2.5624e-06	2.64768e-06	0.177249	6.56295e-07	8.94756e-07	9.25534e-07	0
1001-1500	0	1.98814e-06	1.13512e-06	1.17661e-06	1.98661e-06	0	0	1.27974e-06	1.33455e-06	1.17761e-06	9.85342e-07	1.17665e-06	1.32974e-06	1.36511e-06	1.31868e-06	1.32355e-06	1.19119e-06	1.99385e-06	1.84127e-06	2.98876e-06	1.88534e-06	1.96674e-06	0.276156	0	1.48467e-06	1.38789e-06	1.37821e-06	1.43661e-06	0	3.27819e-06	2.72537e-06	2.34549e-06	2.56437e-06	0	4.89134e-07	7.61929e-07	8.39284e-07	0
1501-2000	1.73916e-06	1.54159e-06	1.49958e-06	1.93734e-06	1.69247e-06	9.81887e-07	9.81887e-07	1.11794e-06	1.34955e-06	1.96347e-06	9.2169e-07	8.99745e-07	0.116762	1.23822e-06	0.121378	1.19469e-06	1.76324e-06	9.58275e-07	1.89359e-06	1.73823e-06	1.92194e-06	1.75695e-06	2.49938e-06	4.63269e-06	1.32559e-06	1.25414e-06	1.35632e-06	1.15733e-06	3.52332e-06	2.79325e-06	0.254862	2.23199e-06	2.44486e-06	0	0	6.95494e-07	7.88551e-07	3.91363e-07
2001-2500	9.82518e-07	1.14841e-06	1.74253e-06	9.68487e-07	0	0	0	0.182159	0	1.72297e-06	8.89452e-07	9.4244e-07	1.16559e-06	1.26718e-06	0.117168	1.14389e-06	0	1.15364e-06	0	1.73183e-06	1.84356e-06	1.74687e-06	2.73443e-06	0	1.243e-06	1.29168e-06	1.42778e-06	0	3.23298e-06	0	2.61777e-06	0	2.3523e-06	0	0	0	6.81552e-07	0
2501-3000	0	9.94392e-07	0	1.83664e-06	1.11647e-06	0	0	1.14497e-06	0	1.12289e-06	1.19656e-06	9.83175e-07	0	1.14522e-06	1.24225e-06	1.11171e-06	0	0.151853	0	1.76422e-06	0	0	0	0	1.95812e-06	1.42128e-06	1.37963e-06	0	0	0	2.33478e-06	2.19178e-06	2.38154e-06	0	0	0	0	0
3001-3500	0	0	0	0	0	0	0	1.14467e-06	0	1.11462e-06	9.46574e-07	9.53682e-07	0.123439	0	1.15893e-06	0	0	9.55224e-07	0	0	0	0	0	0	1.74129e-06	1.23664e-06	0	0	0	0	0	0	0	0	0	0	0	0
3501-4000	0	0	0	0	0	0	0	0.971129	0	0	9.49327e-07	0	0	0	0	0	0	0	0	0	0	0	0	0	0	1.22281e-06	0	0	0	0	0	2.19226e-06	2.18358e-06	0	0	0	0	0
SO2
ton/km	319-112	319-115	319-131	319-132	319-133	320-210	320-211	320-214	320-216	320-232	320-251N	320-271N	321-211	321-213	321-231	321-232	321-253N	321-271N	330-223E	330-243E	330-323E	330-343E	350-941	380-841	737-700	737-800	737-900	737-900ER	747-400	747-8I	777-300ER	787-8	787-9	ARJ21-700	CRJ900LR	E190LR	E195LR	MA6
0-500	0	1.69538e-05	0	0	1.80257e-05	0	0	1.78309e-05	0	1.72559e-05	1.59758e-05	0	0	2.01667e-05	2.04434e-05	2.68814e-05	0	0	0	4.32803e-05	0	0	4.49141e-05	0	1.70987e-05	1.8853e-05	0	0	0	0	0	0	4.24842e-05	0	1.30328e-05	1.68324e-05	1.34675e-05	0
501-1000	1.55001e-05	1.56738e-05	1.58544e-05	1.47658e-05	1.48734e-05	1.58463e-05	0	1.56674e-05	1.57065e-05	1.56692e-05	1.20972e-05	1.26486e-05	1.68155e-05	1.72281e-05	1.72436e-05	1.61072e-05	1.42414e-05	1.51044e-05	3.03161e-05	3.38258e-05	0	3.46158e-05	0	0	1.36586e-05	1.55157e-05	1.71329e-05	1.60097e-05	0	0	4.24532e-05	2.74376e-05	2.835e-05	1.43442e-05	1.00975e-05	1.2471e-05	1.25477e-05	0
1001-1500	0	1.29208e-05	1.33565e-05	1.38448e-05	1.29276e-05	0	0	1.42138e-05	1.57032e-05	1.38564e-05	1.15942e-05	1.19745e-05	1.56466e-05	1.60629e-05	1.55164e-05	1.55738e-05	1.30505e-05	1.29361e-05	2.85898e-05	3.12078e-05	2.9274e-05	2.96052e-05	3.09949e-05	0	1.25803e-05	1.42401e-05	1.42135e-05	1.48158e-05	0	5.91913e-05	4.24625e-05	2.51141e-05	2.74587e-05	0	7.52565e-06	1.06193e-05	1.11934e-05	0
1501-2000	1.26267e-05	1.24039e-05	1.23545e-05	1.28696e-05	1.25814e-05	1.15535e-05	1.15535e-05	1.31544e-05	1.58792e-05	1.28999e-05	1.08451e-05	1.0587e-05	1.3739e-05	1.45697e-05	1.42739e-05	1.40566e-05	1.2661e-05	1.12757e-05	2.80942e-05	2.69898e-05	2.98152e-05	2.72672e-05	2.86266e-05	6.32756e-05	1.23944e-05	1.29339e-05	1.39877e-05	1.19325e-05	4.39676e-05	5.04351e-05	3.97791e-05	2.38997e-05	2.61322e-05	0	0	9.69374e-06	1.08835e-05	6.54579e-06
2001-2500	1.15343e-05	1.3513e-05	1.1854e-05	1.1306e-05	0	0	0	1.27105e-05	0	1.26174e-05	1.04659e-05	1.10635e-05	1.36559e-05	1.49096e-05	1.37868e-05	1.34598e-05	0	1.19475e-05	0	2.68904e-05	2.86253e-05	2.71239e-05	3.12731e-05	0	1.20327e-05	1.3321e-05	1.47247e-05	0	4.65686e-05	0	4.08575e-05	0	2.51879e-05	0	0	0	9.49876e-06	0
2501-3000	0	1.17007e-05	0	1.27511e-05	1.31371e-05	0	0	1.34725e-05	0	1.32127e-05	1.1998e-05	1.15687e-05	0	1.34754e-05	1.46171e-05	1.29571e-05	0	1.23768e-05	0	2.73933e-05	0	0	0	0	1.31535e-05	1.44602e-05	1.42279e-05	0	0	0	3.64415e-05	2.34519e-05	2.55006e-05	0	0	0	0	0
3001-3500	0	0	0	0	0	0	0	1.3469e-05	0	1.31154e-05	1.1138e-05	1.12217e-05	1.45247e-05	0	1.36364e-05	0	0	1.12398e-05	0	0	0	0	0	0	1.20926e-05	1.27535e-05	0	0	0	0	0	0	0	0	0	0	0	0
3501-4000	0	0	0	0	0	0	0	1.14269e-05	0	0	1.11704e-05	0	0	0	0	0	0	0	0	0	0	0	0	0	0	1.26108e-05	0	0	0	0	0	2.25851e-05	2.33812e-05	0	0	0	0	0
